# Supplementary material for: A thorough anion–π interaction study in biomolecules: on the importance of cooperativity effects
Source: Chem Sci. 2015 Jun 5;7(2):1038–50. doi: 10.1039/c5sc01386k (PMC5967298; doi:10.1039/c5sc01386k)
Supplement: Supplementary file 1 [file SC-007-C5SC01386K-s001.zip]

Archive with 11 entries (11 files):
- ternary_pipi_protein_non_redundant.tab
- ternary_pipi_rna_non_redundant.tab
- binary_dna.tab
- binary_proteinsurface.tab
- binary_rna.tab
- ternary_rna_cation.tab
- ternary_proteinsurface_cation.tab
- ternary_proteinsurface_pipi.tab
- binary_protein_non_redundant.tab
- ternary_cation_protein_non_redundant.tab
- ternary_pipi_dna_non_redundant.tab
