# Supplementary material for: A thorough anion–π interaction study in biomolecules: on the importance of cooperativity effects
Source: Chem Sci. 2015 Jun 5;7(2):1038–50. doi: 10.1039/c5sc01386k (PMC5967298; doi:10.1039/c5sc01386k)
Supplement: Supplementary file 1 [file SC-007-C5SC01386K-s001.zip › ternary_pipi_protein_non_redundant.tab]

PDB entry	Exp. method	Resol.	# model	Anion	Centr arom	Sandw arom	A-p distance	p-p distance	A-p angle	Angle w sandw arom	A-p-p angle	Ring-to-ring angle
3CT7	x-ray diffraction	2.5	1	ASP207_C	PHE21_C	HIS25_C	4.557	3.851	32.9	27.1	130.7	16.1
3CTL	x-ray diffraction	2.2	1	ASP207_A	PHE21_A	HIS25_A	4.362	3.843	35.3	25.6	130.3	17.7
2.00E+28	x-ray diffraction	2.4	1	GLU43_A	HIS44_A	PHE36_A	4.812	3.779	24.7	16.8	163.4	14.7
2BKC	x-ray diffraction	2.3	1	GLU52_X	PHE53_X	PHE23_X	4.819	4.964	24.2	11.6	160.8	75.5
2BK6	x-ray diffraction	2.19	1	ASP58_B	HIS28_A	TYR50_A	3.966	3.443	24.5	22.1	133.7	5.6
2BK6	x-ray diffraction	2.19	1	ASP47_A	HIS43_A	TRP144_D	3.983	5.295	38	27.6	130.4	85
3BKJ	x-ray diffraction	1.59	1	GLU3_A	HIS27_L	HIS6_A	3.714	5.101	6.6	23.9	151.5	84
2BKL	x-ray diffraction	1.5	1	ASP190_A	TRP159_B	PHE137_B	4.324	4.873	37.6	10.3	151.9	76.7
2BKH	x-ray diffraction	2.4	1	ASP433_A	HIS430_A	PHE621_A	4.959	4.745	25.2	11.4	153.5	16.5
3BKL	x-ray diffraction	2.18	1	ASP358_A	TYR360_A	TRP59_A	4.52	5.037	22.1	11.3	150.7	73.6
3BKK	x-ray diffraction	2.17	1	ASP358_A	TYR360_A	TRP59_A	4.523	5.018	17.8	12.1	157.5	76.2
2ABB	x-ray diffraction	1	1	GLU272_A	TYR281_A	PHE285_A	4.596	5.138	16.9	16.7	150.3	85.7
2BLL	x-ray diffraction	2.3	1	GLU579_A	PHE600_A	PHE597_A	4.152	5.016	33.5	18.7	135.3	71.3
1BLI	x-ray diffraction	1.9	1	GLU113_A	HIS140_A	HIS142_A	4.456	4.462	27.7	15.3	165.5	75.9
2BLN	x-ray diffraction	1.2	1	ASP271_B	HIS250_B	PHE207_A	4.95	3.529	33.6	22.1	131.1	13.4
2ABA	x-ray diffraction	1.05	1	GLU272_A	TYR281_A	PHE285_A	4.609	5.214	19.7	18.7	143.2	85.3
3AB3	x-ray diffraction	2.4	1	GLU203_B	HIS200_B	TRP168_B	4.159	4.703	22.7	17.6	139.7	79.1
4E2O	x-ray diffraction	2.1	1	GLU208_A	TRP204_A	TYR110_A	4.245	5.325	39.3	27.7	142.1	74.5
3CVO	x-ray diffraction	1.8	1	GLU165_B	PHE166_B	PHE141_B	4.247	5	39.7	20.2	155.4	70.4
4A06	x-ray diffraction	2	1	CL810_A	TYR108_A	PHE147_A	4.612	5.12	32.6	4.7	146.2	74.7
3ABM	x-ray diffraction	1.95	1	GLU506_A	HIS503_A	TYR502_A	4.912	5.02	39.2	14	150.1	89
3BM9	x-ray diffraction	1.6	1	GLU196_A	TYR197_A	PHE44_A	4.317	5.166	33.3	15.6	158.6	83.2
4FCP	x-ray diffraction	2	1	GLU196_A	TYR197_A	PHE44_A	4.156	5.436	34.5	15.1	159.9	83.1
4FC2	x-ray diffraction	1.91	1	GLU780_A	TYR782_A	TYR675_A	4.369	4.789	29.7	15.9	154	75.3
4FCH	x-ray diffraction	1.3	1	ASP344_B	HIS343_B	TYR365_B	3.583	3.873	18.7	15.7	159.7	12.5
4ABV	x-ray diffraction	1.8	1	GLU63_A	PHE44_A	TYR69_A	4.347	5.145	36.1	9.4	146.2	73.7
1BM7	x-ray diffraction	2	1	GLU63_A	PHE44_A	TYR69_A	3.993	5.114	30.5	2.8	147.1	77.6
3BMY	x-ray diffraction	1.6	1	GLU196_A	TYR197_A	PHE44_A	4.219	5.218	31.5	14.6	159.3	82.4
1BMZ	x-ray diffraction	2	1	GLU63_A	PHE44_A	TYR69_A	3.774	5.13	28.9	4.2	149.6	76.2
4ABW	x-ray diffraction	1.7	1	GLU63_A	PHE44_A	TYR69_A	4.117	5.163	30.9	8.9	141.9	71.1
3CW0	x-ray diffraction	2.4	1	GLU29_B	TYR23_B	TYR22_B	4.368	4.998	30.4	14.6	142.1	77.2
3ABL	x-ray diffraction	2.1	1	GLU506_N	HIS503_N	TYR502_N	4.923	4.934	32.4	17.2	150.4	81.4
4ABQ	x-ray diffraction	1.7	1	GLU63_A	PHE44_A	TYR69_A	4.295	5.198	36.6	7.8	145.4	75.7
4FCQ	x-ray diffraction	2.15	1	GLU196_A	TYR197_A	PHE44_A	4.111	5.161	34.6	15.6	156.8	82.8
3BMX	x-ray diffraction	1.4	1	GLU499_A	HIS500_A	PHE542_A	4.458	5.019	31.5	13.4	153.3	72.9
3A0O	x-ray diffraction	2.11	1	GLU361_A	TRP352_A	TYR308_A	3.812	4.972	22.4	11.2	147.9	84.4
4A0D	x-ray diffraction	1.75	1	GLU787_A	TYR789_A	TYR682_A	4.22	4.947	29.9	12.6	152	82.1
3A1N	x-ray diffraction	2.07	1	ASP303_A	HIS304_A	TYR170_A	4.91	3.792	5.7	24.6	157.7	6.4
3FCA	x-ray diffraction	2.15	1	ASP45_A	TYR137_A	TYR140_A	3.891	5.016	32.8	5.8	147.1	73.4
4FCR	x-ray diffraction	1.7	1	GLU196_A	TYR197_A	PHE44_A	4.366	5.223	33	16.1	158.3	83.8
4FCF	x-ray diffraction	1.09	1	GLU48_A	TRP290_A	TRP229_A	4.545	4.894	27.6	14.9	146.3	89.2
4FD8	x-ray diffraction	1.52	1	GLU48_A	TRP290_A	TRP229_A	4.48	4.832	27.9	15.8	146.2	88.7
4ACF	x-ray diffraction	2	1	ASP54_F	TYR186_A	PHE187_A	4.903	3.856	15.2	23	147	17.5
2A1M	x-ray diffraction	2.1	1	GLU273_B	HIS270_B	PHE263_B	4.144	4.782	23.4	12	151	73.8
4ACT	x-ray diffraction	1.8	1	GLU63_A	PHE44_A	TYR69_A	3.283	5.404	28.4	6.4	146.6	88.6
3E3E	x-ray diffraction	2.01	1	ASP26_A	PHE42_A	PHE54_A	4.383	5.245	23	22.2	176.9	76
2ACE	x-ray diffraction	2.5	1	GLU199_A	HIS440_A	PHE331_A	3.529	5.492	4	25.9	154.3	74
4AC4	x-ray diffraction	1.8	1	GLU63_A	PHE44_A	TYR69_A	4.341	5.012	36.5	3.7	142	76.9
4AC2	x-ray diffraction	1.81	1	GLU63_B	PHE44_B	TYR69_B	4.453	5.114	37.5	1.7	140.8	84.8
4ACO	x-ray diffraction	1.89	1	ASP217_A	PHE338_A	TYR341_A	4.071	5.154	19.1	19.4	148.8	77.4
2BO4	x-ray diffraction	1.95	1	GLU208_D	TYR128_D	TYR210_D	4.942	5.262	37	22.6	164.8	70.2
1ACC	x-ray diffraction	2.1	1	ASP75_A	TYR77_A	TRP136_A	4.835	4.323	30.6	28.8	137.9	18.9
2BO9	x-ray diffraction	1.6	1	GLU21_A	PHE7_A	HIS13_A	4.427	3.789	33	21.3	159.8	15.8
3BOS	x-ray diffraction	1.75	1	GLU24_A	HIS66_A	TYR29_A	4.987	5.089	34.8	14	139.7	71.8
1E3F	x-ray diffraction	1.9	1	GLU63_A	PHE44_A	TYR69_A	4.604	5.034	27.7	0.8	151.9	79.4
3CXF	x-ray diffraction	2.3	1	GLU63_A	PHE44_A	TYR69_A	4.32	5.14	30.8	0.7	149.4	82.6
2E3D	x-ray diffraction	1.95	1	ASP141_A	TYR279_A	TYR44_A	4.553	5.378	39.9	29.3	130.6	74.1
2E3J	x-ray diffraction	2.1	1	GLU259_A	PHE255_A	TYR41_A	4.225	4.123	28.6	24.8	162.7	19.4
3CXK	x-ray diffraction	1.7	1	GLU43_A	TYR44_A	TYR53_A	4.166	5.42	34.5	19.2	163.2	79.3
2BP1	x-ray diffraction	2.4	1	GLU272_B	HIS269_B	HIS353_B	3.9	5.352	16.7	7.2	163.9	84.4
2A1Y	x-ray diffraction	2.27	1	ASP312_A	TYR313_A	PHE222_A	4.851	4.869	34.5	12.1	138.1	75.2
3BPT	x-ray diffraction	1.5	1	GLU263_A	HIS264_A	PHE291_A	4.349	3.831	35.9	16.7	151.1	6.8
1E4H	x-ray diffraction	1.8	1	GLU63_A	PHE44_A	TYR69_A	4.512	5.004	32.2	4.9	143.8	80.1
1E4E	x-ray diffraction	2.5	1	GLU60_B	TRP59_B	PHE10_B	4.939	5.169	20.3	21.8	166.8	71.7
4FEM	x-ray diffraction	2.5	1	ASP344_A	HIS343_A	TYR365_A	4.487	3.865	29.9	13.2	149.3	12.6
3BQ3	x-ray diffraction	1.9	1	GLU54_A	TYR50_A	PHE21_A	4.633	5.488	26.2	26.1	162.2	81.7
3BQ6	x-ray diffraction	2.1	1	ASP65_A	PHE66_A	TRP146_A	4.216	5.247	11.9	16.4	158.2	88.1
3BQ6	x-ray diffraction	2.1	1	GLU629_A	TYR630_A	PHE596_A	4.408	4.064	24.3	25.4	157.7	7
3BQ5	x-ray diffraction	2	1	ASP65_A	PHE66_A	TRP146_A	4.149	5.399	8.7	14.7	160.7	90
4FER	x-ray diffraction	2.1	1	ASP176_A	PHE206_A	PHE114_A	4.326	4.812	27.1	12.9	157.6	71.9
4E4H	x-ray diffraction	2.28	1	GLU345_A	TRP223_A	TYR219_A	4.495	5.463	18.3	26.3	146.1	78.1
2BRC	x-ray diffraction	1.6	1	GLU183_A	TYR184_A	PHE30_A	4.273	5.297	34.6	11.4	155.4	80.6
2BRE	x-ray diffraction	2	1	GLU183_A	TYR184_A	PHE30_A	4.151	5.186	32.5	10.3	155.8	83.1
2A1N	x-ray diffraction	1.9	1	GLU273_B	HIS270_B	PHE263_B	4.945	4.691	34.4	9.9	141.2	73.5
2AD1	x-ray diffraction	2	1	ASP67_A	TYR227_A	HIS226_A	3.141	5.214	24.8	20.3	143	87.6
4AEN	x-ray diffraction	2.2	1	ASP29_A	TRP153_B	PHE48_A	4.504	5.244	29	19.8	153	88.3
3E4Z	x-ray diffraction	2.28	1	GLU494_B	TRP495_B	PHE218_B	4.689	4.534	26.7	30	151.1	17.3
3FEG	x-ray diffraction	1.3	1	GLU266_A	TYR267_A	TRP353_A	4.297	4.856	34.9	10.4	136.8	88.2
3BRX	x-ray diffraction	2.5	1	GLU216_A	TYR217_A	HIS181_A	4.735	3.636	30.1	21.1	133.6	3.7
4FFT	x-ray diffraction	2.1	1	ASP176_A	PHE206_A	PHE114_A	4.23	4.891	28.4	14.3	154.7	70.7
3CYP	x-ray diffraction	1.6	1	ASP246_E	HIS242_E	HIS242_B	3.375	4.013	35.1	23.2	153.3	18.8
2E4G	x-ray diffraction	2.08	1	GLU194_B	HIS192_B	TRP18_B	4.489	4.931	39.3	8	148.4	88.7
3E5P	x-ray diffraction	2.5	1	ASP90_C	TYR93_C	HIS6_A	4.948	4.769	16.8	3.5	165.4	87.8
2AEX	x-ray diffraction	1.58	1	ASP282_A	PHE323_A	TYR322_A	4.288	4.87	30.7	11.6	145.7	84.1
4FFV	x-ray diffraction	2.4	1	GLU422_A	TRP403_A	HIS381_A	3.788	4.605	30.7	5	150.3	81.7
1E5A	x-ray diffraction	1.8	1	GLU63_A	PHE44_A	TYR69_A	4.243	5.085	33.6	4.1	143	75.1
3BRN	x-ray diffraction	2	1	ASP106_A	TYR27_A	HIS120_A	3.927	5.121	31.4	20.8	154	78.9
3E5Z	x-ray diffraction	2.01	1	GLU110_A	PHE109_A	PHE156_A	4.176	5.301	39	23.7	158.4	74.3
2A2A	x-ray diffraction	1.47	1	CL3065_A	HIS166_A	PHE174_A	3.807	3.963	10.1	0.8	170.3	12.7
1E5M	x-ray diffraction	1.54	1	ASP315_A	PHE226_A	TYR383_A	4.711	3.847	19.9	19.6	143	12.5
3CZJ	x-ray diffraction	2.05	1	GLU326_A	PHE33_A	HIS30_A	4.227	3.906	33.4	29.8	140.8	9.8
3A24	x-ray diffraction	2.3	1	ASP415_B	PHE416_B	HIS245_B	4.16	3.803	34.5	27.8	149	3.6
4FFY	x-ray diffraction	2.5	1	ASP52_H	TRP33_H	TRP99_H	4.379	5.267	39.8	26	131.8	89
3BS2	x-ray diffraction	1.15	1	ASP94_A	TYR21_A	HIS107_A	3.781	5.082	35.9	22.8	151.8	77.5
4A2E	x-ray diffraction	1.8	1	ASP187_A	HIS174_A	PHE41_A	4.16	4.065	29.4	19.7	132.3	19.4
2BSM	x-ray diffraction	2.05	1	GLU196_A	TYR197_A	PHE44_A	4.365	5.186	32.8	14.4	159.1	83.2
2.00E+58	x-ray diffraction	2.5	1	GLU77_D	HIS68_D	TYR109_D	3.56	5.387	9.8	17.6	163.2	89.6
2FF4	x-ray diffraction	1.9	1	ASP334_A	TYR339_A	PHE378_A	4.316	5.207	38.5	28.6	160.1	71.1
1A2V	x-ray diffraction	2.4	1	ASP183_A	HIS220_A	HIS188_A	3.265	3.721	14.5	23.5	156.3	10.3
2D0I	x-ray diffraction	1.95	1	GLU127_A	PHE122_A	PHE138_A	4.228	5.273	39.7	1.1	140	88.2
3.00E+50	x-ray diffraction	2.3	1	GLU494_A	TRP495_A	PHE218_A	3.988	4.408	17.1	29.2	160.3	14.2
3D0B	x-ray diffraction	1.74	1	GLU196_A	TYR197_A	PHE44_A	4.261	5.178	33.8	15.9	156.5	84.1
3AF2	x-ray diffraction	2.3	1	ASP118_A	TRP117_A	HIS61_A	4.744	3.579	28.9	28	132.6	19.3
3D1H	x-ray diffraction	2.1	1	ASP223_A	HIS224_A	TRP304_A	3.348	5.259	4.6	25.2	156.2	88.4
2BT0	x-ray diffraction	1.9	1	GLU196_A	TYR197_A	PHE44_A	4.195	5.229	33.8	17.3	157.2	89
3D1O	x-ray diffraction	2.1	1	ASP223_A	HIS224_A	TRP304_A	3.339	5.214	5.1	23.1	158.4	87.4
3A2B	x-ray diffraction	2.3	1	ASP181_A	PHE184_A	HIS157_A	4.714	4.628	36	4.3	140.1	80.9
3.00E+59	x-ray diffraction	2.1	1	ASP154_C	PHE150_C	PHE246_C	4.925	5.084	32.3	5.3	145.6	83.5
4AFY	x-ray diffraction	2.01	1	GLU640_A	PHE604_A	PHE597_A	4.061	5.175	24.7	10.4	150.9	83.9
3D1Q	x-ray diffraction	2.1	1	ASP223_A	HIS224_A	TRP304_A	3.325	5.261	5.9	20	159.2	89.3
2D1P	x-ray diffraction	2.15	1	ASP42_H	TRP10_F	TYR43_F	4.166	4.938	38.1	14.9	138.5	81.3
4FGW	x-ray diffraction	2.45	1	GLU384_A	HIS228_B	TRP193_B	4.578	5.401	39.5	19.5	152.7	79.1
2D1C	x-ray diffraction	1.8	1	GLU478_B	HIS476_A	PHE395_A	2.867	3.986	7.1	20.9	155.3	8.9
2BTW	x-ray diffraction	2	1	GLU42_A	PHE55_B	PHE54_B	4.121	5.423	25.2	11	156.9	83.4
4AFH	x-ray diffraction	1.88	1	ASP174_A	PHE175_A	PHE102_E	3.711	5.42	15.4	22.9	171.3	82.1
3E6F	x-ray diffraction	2.41	1	ASP156_A	TRP114_A	TRP97_A	3.634	4.748	32.3	17.5	130.8	70.8
3BT0	x-ray diffraction	1.59	1	GLU63_A	PHE44_A	TYR69_A	4.251	5.013	27.8	1.7	150.6	79.5
2A2C	x-ray diffraction	1.65	1	GLU293_A	HIS291_A	TYR295_A	3.413	3.671	17.7	24.4	166.9	4
3E6R	x-ray diffraction	2.4	1	GLU15_C	PHE55_C	PHE119_C	4.905	5.212	33.5	2.3	144.6	76.5
3E6N	x-ray diffraction	2.4	1	GLU179_A	TYR144_A	PHE148_A	4.823	5.36	36.4	22.5	139	78.1
2FGN	x-ray diffraction	2.04	1	ASP122_A	HIS128_A	PHE70_A	3.903	4.204	19	28.8	136.8	17.8
4FGC	x-ray diffraction	2.5	1	ASP155_E	HIS154_E	TYR133_E	4.955	3.789	37.7	27.8	153.9	6.7
3E6I	x-ray diffraction	2.2	1	GLU402_A	TYR426_A	TYR83_A	4.069	3.939	35.4	15.9	132.8	11.2
2D24	x-ray diffraction	1.85	1	ASP171_A	HIS128_A	TRP85_A	4.532	5.077	35.9	5.8	149.9	83.5
2D24	x-ray diffraction	1.85	1	ASP671_B	HIS628_B	TRP585_B	4.672	4.913	35.6	4.3	148.5	85.4
3D2J	x-ray diffraction	2.05	1	GLU417_A	HIS459_A	TYR456_A	4.52	4.698	37.3	13	140.1	78.5
4A2H	x-ray diffraction	2.3	1	ASP187_A	HIS174_A	PHE41_A	3.971	3.974	29.6	16.8	134.3	19.2
3BU9	x-ray diffraction	1.4	1	ASP94_A	TYR21_A	HIS107_A	3.765	5.123	36.2	23.2	153.5	73.7
4A2D	x-ray diffraction	2.3	1	ASP187_A	HIS174_A	PHE41_A	4.068	4.138	31.9	15.9	132.2	16.5
3BU1	x-ray diffraction	1.4	1	ASP94_A	TYR21_A	HIS107_A	3.739	5.107	37.7	21.3	147.8	76.2
2BU3	x-ray diffraction	1.4	1	GLU42_B	PHE55_A	PHE54_A	3.909	5.268	32.1	9.1	154.6	84
3.00E+65	x-ray diffraction	2.05	1	GLU179_A	TYR144_A	PHE148_A	4.883	5.014	33.8	20.7	136.1	79.6
3.00E+65	x-ray diffraction	2.05	1	ASP376_A	TRP340_A	TYR261_A	3.882	4.998	38.9	14.2	155.3	89.3
2D20	x-ray diffraction	1.85	1	ASP671_B	HIS628_B	TRP585_B	4.839	4.788	38.8	3.9	144.4	77.2
3E6E	x-ray diffraction	2.5	1	ASP69_A	HIS6_C	TYR93_A	3.659	4.688	22.2	25.8	133.1	19.3
2BUC	x-ray diffraction	2.5	1	GLU421_C	TRP402_C	HIS383_C	4.092	4.712	38.1	6.5	146.8	83.5
3E6L	x-ray diffraction	2.3	1	GLU179_A	TYR144_A	PHE148_A	4.456	5.096	27	20.4	138.8	86.7
3E6L	x-ray diffraction	2.3	1	ASP376_A	TRP340_A	TYR261_A	3.773	5	38.3	13.5	155	87.5
1AF6	x-ray diffraction	2.4	1	ASP255_A	PHE390_A	TYR380_A	4.919	5.306	12.8	25.6	142.8	70.5
3FG0	x-ray diffraction	1.85	1	GLU103_C	TRP493_D	PHE283_C	3.328	5.289	27.8	25.6	167.7	76.5
1E6Y	x-ray diffraction	1.6	1	GLU3231_C	PHE2291_B	TYR2289_B	4.506	4.902	37.3	15.1	149.8	71
3BU5	x-ray diffraction	2.1	1	ASP1156_A	PHE1128_A	PHE1054_A	4.708	5.31	15.9	29.8	160.1	82.3
3.00E+66	x-ray diffraction	2.05	1	ASP1993_A	HIS2038_A	TYR2037_A	3.927	4.726	37.3	16.7	141.4	77
3BU3	x-ray diffraction	1.65	1	ASP1156_A	PHE1128_A	PHE1054_A	4.89	5.301	15.1	26.3	163	81.9
3AG2	x-ray diffraction	1.8	1	GLU506_N	HIS503_N	TYR502_N	4.791	5.125	39.3	12.9	144.1	88.9
4FG2	x-ray diffraction	2.1	1	ASP176_B	PHE206_B	PHE114_B	4.319	4.848	26.6	12.2	154.2	73.9
1BU6	x-ray diffraction	2.37	1	GLU84_Y	TYR135_Y	PHE307_Y	3.83	5.118	26.3	9.4	159.8	70.1
4A39	x-ray diffraction	1.6	1	GLU111_A	TRP175_A	TYR113_A	4.445	4.933	38.7	14.1	146.6	75.5
4A38	x-ray diffraction	2	1	GLU111_B	TRP175_B	TYR113_B	4.536	4.788	31.6	8.6	153.2	71.2
3E6T	x-ray diffraction	2.5	1	GLU179_A	TYR144_A	PHE148_A	4.98	5.163	19.8	23.2	140.3	86.3
3E6T	x-ray diffraction	2.5	1	ASP376_A	TRP340_A	TYR261_A	3.841	5.1	39.1	15.1	155.9	84
3E7M	x-ray diffraction	2	1	GLU179_A	TYR144_A	PHE148_A	4.863	5.092	33.5	19.6	137.8	79.7
3E7M	x-ray diffraction	2	1	ASP376_A	TRP340_A	TYR261_A	3.773	5.016	37.5	13.3	155.8	89.6
3E7G	x-ray diffraction	2.2	1	ASP382_A	TRP346_A	TYR267_A	3.921	5.158	37.4	14	156.5	89.4
4AG0	x-ray diffraction	2.3	1	GLU640_A	PHE604_A	PHE597_A	3.964	5.235	18.6	11.2	169.9	89.5
2FHJ	x-ray diffraction	2	1	GLU245_A	TYR170_A	TYR227_A	4.476	4.935	32.5	8.7	144.6	80.6
4E7S	x-ray diffraction	2.25	1	ASP433_A	HIS430_A	PHE621_A	4.754	4.169	15	15.5	149.6	16.1
1BVN	x-ray diffraction	2.5	1	GLU352_P	HIS305_P	TYR815_T	4.623	4.876	28.8	6.4	151.1	87.4
2A3U	x-ray diffraction	1.34	1	GLU48_A	TRP290_A	TRP229_A	4.5	4.911	25.3	17.8	145.1	85.1
2FHZ	x-ray diffraction	1.15	1	ASP91_B	HIS8_A	PHE6_A	4.232	5.153	32.3	25.3	147.2	84.1
4FH2	x-ray diffraction	1.44	1	GLU48_A	TRP290_A	TRP229_A	4.496	4.822	30.1	14.4	145.4	89.7
2FHK	x-ray diffraction	2	1	GLU245_A	TYR170_A	TYR227_A	4.272	4.899	30.3	11.9	147.8	79.3
3AGJ	x-ray diffraction	2.3	1	GLU277_B	TYR273_B	PHE338_B	4.978	5.071	18.8	9.2	159.7	83.1
4E7Z	x-ray diffraction	2.3	1	ASP433_B	HIS430_B	PHE621_B	4.766	4.148	17.8	22.5	150.7	15.7
1FH2	x-ray diffraction	1.8	1	GLU63_B	PHE44_B	TYR69_B	4.447	5.434	38.9	10.5	142.9	74.4
1D3V	x-ray diffraction	1.7	1	GLU44_A	TYR45_A	PHE304_A	4.319	5.277	39	6.5	134.5	75.4
3AG4	x-ray diffraction	2.05	1	GLU506_N	HIS503_N	TYR502_N	4.812	5.114	38.6	14.5	142.2	84.7
3FHX	x-ray diffraction	2.5	1	ASP299_B	HIS265_B	HIS264_B	4.161	5.393	24.4	28.9	145.1	78.6
4AH2	x-ray diffraction	2.36	1	ASP29_A	TRP153_B	PHE48_A	4.778	5.171	26.1	22.6	150.3	77.8
3E7J	x-ray diffraction	2.1	1	ASP627_B	PHE628_B	HIS440_B	4.109	4.394	29.3	11	139.8	70.4
3A3U	x-ray diffraction	1.65	1	ASP127_A	TYR126_A	HIS145_A	4.974	4.582	26.3	6.6	160.1	83.2
3A3D	x-ray diffraction	1.6	1	ASP225_B	HIS152_A	TRP160_B	4.031	4.791	28.8	8.9	159.1	85.3
3A3I	x-ray diffraction	2	1	ASP225_B	HIS152_A	TRP160_B	4.093	4.764	30.7	9.2	158.5	82.9
3AHZ	x-ray diffraction	1.34	1	ASP51_A	TRP50_A	HIS65_A	4.054	4.44	33.2	7.8	140.3	73.7
3D4L	x-ray diffraction	2	1	GLU421_A	TRP402_A	HIS383_A	3.866	4.699	27.7	7.8	153.4	82.7
2E7A	x-ray diffraction	1.8	1	ASP140_B	TYR141_B	TRP114_B	4.209	5.406	5.3	13.3	172	71.7
1E7B	x-ray diffraction	2.38	1	GLU292_A	HIS288_A	PHE156_A	4.856	4.011	29.6	23.9	164.3	4
3FH4	x-ray diffraction	1.95	1	GLU168_A	TYR165_A	TRP233_A	4.918	5.421	26.4	24.5	141.5	88.9
4FH4	x-ray diffraction	1.09	1	GLU48_A	TRP290_A	TRP229_A	4.515	4.905	26.7	16.1	145.5	85.5
2BVC	x-ray diffraction	2.1	1	ASP54_F	TYR186_A	PHE187_A	4.905	3.942	13.8	25.9	147.2	15.8
2D4E	x-ray diffraction	2.1	1	GLU343_B	PHE513_A	PHE295_B	4.849	5.055	28.4	17.9	160.5	85.1
2BWN	x-ray diffraction	2.1	1	GLU185_B	TYR188_B	HIS161_B	4.38	4.491	33.8	0.4	146.6	84.8
4AH7	x-ray diffraction	2.3	1	ASP121_A	PHE124_A	HIS158_A	4.494	4.792	30.2	10.6	152.4	82
3AHV	x-ray diffraction	1.89	1	ASP132_A	TYR129_A	TRP144_A	4.394	5.296	26.9	17.6	153.2	77.7
1D4V	x-ray diffraction	2.2	1	GLU271_B	HIS270_B	HIS161_B	3.567	3.509	4.4	6.2	169.3	7.3
1E8C	x-ray diffraction	2	1	ASP209_B	HIS210_B	HIS186_B	3.33	4.781	25.2	21.7	174.7	74.4
2BW1	x-ray diffraction	1.81	1	ASP63_A	HIS47_A	HIS59_A	3.604	3.688	22.1	28.6	130.2	14.6
3D4F	x-ray diffraction	1.55	1	GLU48_A	TRP290_A	TRP229_A	4.543	4.902	26.5	16.3	146.1	87.7
2E8Z	x-ray diffraction	2.2	1	GLU446_A	HIS445_A	TYR646_B	4.137	3.889	29.5	20.8	130	15.9
2E8Y	x-ray diffraction	2.11	1	GLU446_A	HIS445_A	TYR646_B	3.789	3.857	24.2	22.1	134.3	14.6
2A3N	x-ray diffraction	1.23	1	GLU302_A	PHE303_A	PHE174_A	4.372	5.322	38.6	18.2	143.5	71.8
3A3F	x-ray diffraction	2.1	1	ASP225_B	HIS152_A	TRP160_B	4.086	4.78	32.6	11.4	157.2	81.7
1D5X	x-ray diffraction	2.45	1	ASP29_A	TRP153_B	PHE48_A	4.627	5.098	23.9	21.1	155	76.1
1D5A	x-ray diffraction	2.4	1	GLU294_A	TYR291_A	TYR311_A	4.382	4.23	4.2	18.4	164.7	9.7
1D5A	x-ray diffraction	2.4	1	ASP315_A	TYR311_A	TYR291_A	4.124	4.23	28.2	15.2	159.1	9.7
4A37	x-ray diffraction	1.6	1	GLU111_B	TRP175_B	TYR113_B	4.477	4.786	36.5	10.4	147.6	71.9
2FIQ	x-ray diffraction	2.25	1	GLU226_C	PHE227_C	TYR261_C	4.106	5.083	18.8	16.6	155.4	75.6
3D5E	x-ray diffraction	2.1	1	ASP181_B	PHE274_B	TRP298_B	4.799	5.333	33.5	9.5	151	80.8
3FI9	x-ray diffraction	1.9	1	GLU297_B	PHE187_B	TYR177_B	4.242	4.969	36.5	15.5	131.5	77.7
2D5L	x-ray diffraction	2.1	1	GLU402_A	TRP381_A	HIS362_A	4.029	4.907	25.3	7.2	158.4	82.7
3A46	x-ray diffraction	2.2	1	GLU3_A	TYR174_A	PHE250_A	3.435	5.35	39.7	29.3	133.5	76.1
3.00E+80	x-ray diffraction	2.35	1	ASP627_A	PHE628_A	HIS440_A	3.738	4.377	33.9	8.4	149.3	73.7
2FIR	x-ray diffraction	2	1	ASP87_L	HIS84_L	PHE76_L	4.203	4.958	31.1	16.5	136.3	73.3
1D5Z	x-ray diffraction	2	1	ASP29_A	TRP153_B	PHE48_A	4.74	4.973	25	20.2	151.8	82.1
1FI2	x-ray diffraction	1.6	1	ASP8_A	PHE9_A	PHE36_A	4.997	5.318	35.7	27.5	162	72.7
2BWY	x-ray diffraction	2.4	1	SO41445_A	HIS350_A	PHE348_A	3.562	5.116	9.5	12.2	162.3	71.2
1AH6	x-ray diffraction	1.8	1	GLU183_A	TYR184_A	PHE30_A	4.222	4.987	36.1	12.9	156.7	78.8
1AH8	x-ray diffraction	2.1	1	GLU183_A	TYR184_A	PHE30_A	4.323	5.145	33.4	12.9	154.1	87.5
1A4H	x-ray diffraction	2.5	1	GLU183_A	TYR184_A	PHE30_A	4.303	5.147	32.9	8.9	155.6	81
3AHX	x-ray diffraction	1.9	1	ASP123_A	TYR120_A	TRP134_A	4.864	5.138	35.2	10.9	146.7	76.7
3E8J	x-ray diffraction	2.27	1	ASP131_A	PHE172_A	TYR171_A	3.923	4.93	39.7	11.8	140	84.5
3BWV	x-ray diffraction	1.55	1	ASP114_A	HIS117_A	TYR87_A	4.069	3.927	21.6	19.7	165.4	15.4
3E8M	x-ray diffraction	1.1	1	GLU28_B	TYR22_B	PHE32_D	4.602	5.434	37.4	16.2	150.3	84.7
3.00E+84	x-ray diffraction	1.85	1	GLU28_B	TYR22_B	PHE32_D	4.84	5.375	29.6	15.8	153.7	85
3.00E+81	x-ray diffraction	1.63	1	GLU28_D	TYR22_D	PHE32_C	4.686	5.411	38	15.1	150.8	84.6
3A4D	x-ray diffraction	2	1	GLU63_A	PHE44_A	TYR69_A	4.238	5.038	34	2.3	144.3	79.5
2A49	x-ray diffraction	1.43	1	GLU48_A	TRP290_A	TRP229_A	4.451	4.898	24.5	16.2	146.7	86.6
3D59	x-ray diffraction	1.5	1	ASP181_A	PHE274_A	TRP298_A	4.977	5.288	33.7	10.7	153.4	87.7
4FIX	x-ray diffraction	2.45	1	GLU262_A	PHE60_A	TYR59_A	4.881	5.072	19.8	9.5	162.2	77.6
4FI8	x-ray diffraction	1.22	1	GLU63_A	PHE44_A	TYR69_A	4.41	5.06	33.8	4.8	141.8	77.9
4FI7	x-ray diffraction	1.4	1	GLU63_A	PHE44_A	TYR69_A	4.316	5.033	31.9	3.3	145.1	78.3
1BXR	x-ray diffraction	2.1	1	GLU780_A	TYR799_A	PHE924_A	4.156	4.079	34.8	24.3	153.8	9.5
2E9M	x-ray diffraction	1.8	1	ASP23_A	TRP22_A	HIS37_A	4.081	4.473	34.1	9.8	139.4	78.2
1BX1	x-ray diffraction	1.9	1	ASP104_A	TRP182_A	PHE186_A	4.45	5.085	10.8	17.5	158.7	83.7
1A5T	x-ray diffraction	2.2	1	GLU179_A	TRP175_A	TRP6_A	4.382	4.917	19.8	4.4	163	78.5
2E9L	x-ray diffraction	1.6	1	ASP23_A	TRP22_A	HIS37_A	4.067	4.558	35.2	9.7	138.2	79.6
1BX0	x-ray diffraction	1.9	1	ASP104_A	TRP182_A	PHE186_A	4.363	5.062	9.9	15.9	161.5	86
3BXD	x-ray diffraction	2	1	ASP195_A	HIS220_A	HIS123_A	3.444	5.223	38.7	22.4	136.3	88.4
3E9P	x-ray diffraction	2.1	1	ASP1993_A	HIS2038_A	TYR2037_A	3.923	4.774	36	20.2	141.2	76.9
1A5L	x-ray diffraction	2.2	1	ASP360_C	HIS134_C	PHE271_C	3.455	3.741	37.1	12.3	130.7	5
1A5M	x-ray diffraction	2	1	ASP221_C	HIS246_C	HIS272_C	4.781	4.666	32.4	19.4	139.4	83.5
2BYH	x-ray diffraction	1.9	1	GLU196_A	TYR197_A	PHE44_A	4.22	5.107	34.6	15.3	160.3	78.8
2A5V	x-ray diffraction	2.2	1	ASP63_A	HIS27_A	HIS27_B	4.673	3.464	27.2	5.6	147.5	5.4
1A5K	x-ray diffraction	2.2	1	ASP360_C	HIS134_C	PHE271_C	3.439	3.593	32.8	16.9	154.3	13.2
2E9B	x-ray diffraction	2.3	1	GLU446_A	HIS445_A	TYR646_B	4.19	3.929	30	19.4	130.9	16
3BYR	x-ray diffraction	1.8	1	ASP32_A	HIS47_A	HIS82_A	4.127	4.87	37.5	10.1	136.3	75
1BYQ	x-ray diffraction	1.5	1	GLU196_A	TYR197_A	PHE44_A	4.367	5.103	31.2	10.6	159.1	78.3
4A5S	x-ray diffraction	1.62	1	GLU421_A	TRP402_A	HIS383_A	3.929	4.597	28	7.2	150.6	82.8
2A5W	x-ray diffraction	2.1	1	GLU23_A	TRP22_A	PHE61_A	4.613	5.045	27.4	7.6	159.2	83.3
2BYI	x-ray diffraction	1.6	1	GLU196_A	TYR197_A	PHE44_A	4.227	5.089	33.1	15.7	162.5	79.6
2EAD	x-ray diffraction	1.89	1	ASP158_A	TRP18_A	HIS342_A	3.737	3.726	9.4	22.1	165	8
2EAB	x-ray diffraction	1.12	1	ASP158_A	TRP18_A	HIS342_A	3.878	3.798	13.4	22.9	164.9	5.3
2EAC	x-ray diffraction	2.1	1	ASP158_A	TRP18_A	HIS342_A	3.968	3.849	16.8	24	162.4	1.2
1D5M	x-ray diffraction	2	1	ASP29_A	TRP153_B	PHE48_A	4.803	4.874	26	20.9	151.3	74.4
1AIU	x-ray diffraction	2	1	ASP26_A	PHE42_A	PHE54_A	4.197	5.439	17.8	24.3	172.1	84.1
3EAI	x-ray diffraction	2.2	1	GLU179_A	TYR144_A	PHE148_A	4.906	5.025	20	26.6	135.4	89.3
3EAI	x-ray diffraction	2.2	1	ASP376_B	TRP340_B	TYR261_B	3.758	5.095	38.2	14.5	156.3	87.5
1D6Z	x-ray diffraction	2.1	1	ASP537_A	PHE713_A	TYR603_A	4.886	5.23	30.7	20.5	145.4	72.7
2EAE	x-ray diffraction	1.8	1	ASP158_A	TRP18_A	HIS342_A	3.692	3.722	10.5	22.9	165.7	4.1
1AIJ	x-ray diffraction	2.2	1	ASP88_S	PHE91_S	PHE180_S	4.96	5.04	33.4	7.5	151.7	78.8
2EA0	x-ray diffraction	1.4	1	GLU2_A	TYR169_A	PHE227_A	3.885	5.286	37.6	25.4	137.1	77.5
1D6Y	x-ray diffraction	2.4	1	ASP537_A	PHE713_A	TYR603_A	4.831	5.308	32.4	19.8	145	72.4
3EA3	x-ray diffraction	1.78	1	GLU52_A	TYR53_A	TYR57_A	4.27	3.789	37	29.3	158.2	11.9
1BZ8	x-ray diffraction	2	1	GLU63_A	PHE44_A	TYR69_A	4.275	5.181	34.3	4	142.8	72.9
1D6E	x-ray diffraction	2.45	1	ASP29_A	TRP153_B	PHE48_A	4.713	4.961	27.4	17.1	150.3	75.4
3D64	x-ray diffraction	2.3	1	ASP350_A	HIS323_A	TYR322_A	3.648	3.795	39.2	12.7	152.1	9.1
1D6U	x-ray diffraction	2.4	1	ASP537_A	PHE713_A	TYR603_A	4.884	5.278	33.8	18.7	143.2	72
1BZD	x-ray diffraction	1.9	1	GLU63_A	PHE44_A	TYR69_A	4.332	5.138	37.5	1.5	143.2	81.7
3EBD	x-ray diffraction	2.4	1	GLU179_A	TYR144_A	PHE148_A	4.601	4.929	29.9	25.7	132.2	85.6
2FJP	x-ray diffraction	2.4	1	GLU421_A	TRP402_A	HIS383_A	3.978	4.75	28	6.7	154.4	78.3
3D7E	x-ray diffraction	2.03	1	GLU85_O	TYR136_O	PHE308_O	4.061	4.836	36.1	6.9	149	75.2
3AI0	x-ray diffraction	1.4	1	ASP51_A	TRP50_A	HIS65_A	4.172	4.452	34.8	7.5	139.8	75.4
1AI3	x-ray diffraction	1.9	1	ASP392_A	TYR391_A	TYR345_A	4.394	5.048	17.3	28.2	150.9	89.3
3EBF	x-ray diffraction	2.29	1	GLU179_A	TYR144_A	PHE148_A	4.806	4.875	30.1	23.3	134.3	84
3EBF	x-ray diffraction	2.29	1	ASP376_A	TRP340_A	TYR261_A	3.744	4.966	36.3	14.6	158.2	88.2
1D7F	x-ray diffraction	1.9	1	ASP313_A	HIS270_A	TYR269_A	4.594	5.074	22.1	9.4	149.2	85.8
2BZ5	x-ray diffraction	1.9	1	GLU196_A	TYR197_A	PHE44_A	4.393	5.081	31.1	13.5	159.6	78.8
1BZE	x-ray diffraction	1.8	1	GLU63_A	PHE44_A	TYR69_A	4.794	5.133	35	4.3	141	84.7
1AJB	x-ray diffraction	2.5	1	ASP369_A	HIS370_A	HIS412_A	3.734	3.547	16.4	27.8	143.4	12.7
3D7L	x-ray diffraction	2.06	1	ASP117_D	PHE171_D	PHE168_D	4.465	4.95	38.6	6.9	137.3	88.4
1FJ9	x-ray diffraction	2.5	1	GLU20_A	PHE16_A	PHE184_A	4.787	5.258	27.1	20.6	173.3	70.5
2AJ8	x-ray diffraction	2.11	1	GLU421_A	TRP402_A	HIS383_A	3.873	4.702	28.5	8.7	153.6	80.4
2AJL	x-ray diffraction	2.5	1	GLU421_I	TRP402_I	HIS383_I	4.096	4.427	38.1	17.5	153.5	77.2
1FJH	x-ray diffraction	1.68	1	GLU1136_B	PHE1088_B	TYR1087_B	4.906	5.24	37.9	10.7	151.9	89
2AJ3	x-ray diffraction	2.03	1	SO4602_B	TYR33_B	TYR52_B	4.048	5.092	33	24.5	134.5	77.8
2AJ3	x-ray diffraction	2.03	1	SO4601_D	TYR33_D	TYR52_D	3.926	4.774	24.3	17.3	150.8	77.2
2AJ3	x-ray diffraction	2.03	1	SO4603_F	TYR33_F	TYR52_F	3.887	5.018	30.7	13.9	158.4	75.6
3C0E	x-ray diffraction	1.9	1	GLU183_A	TYR184_A	PHE30_A	4.297	5.296	33.6	11.6	156.6	81.9
4D8E	x-ray diffraction	1.5	1	ASP348_A	PHE366_A	HIS354_A	4.652	5.194	36.9	20.1	162.8	74.2
4D8B	x-ray diffraction	1.06	1	ASP348_A	PHE366_A	HIS354_A	4.479	5.221	34.3	17.2	162.5	72.4
4A69	x-ray diffraction	2.06	1	ASP425_D	TYR198_A	PHE409_D	4.774	5.144	39.6	19.6	150.2	83.8
2AJC	x-ray diffraction	1.95	1	GLU421_A	TRP402_A	HIS383_A	3.821	4.693	30.4	9.1	154.2	77.5
1AJD	x-ray diffraction	2.5	1	ASP330_A	HIS372_A	HIS412_A	3.997	4.894	31.9	28.8	163.9	71
2C1C	x-ray diffraction	2.3	1	ASP209_A	HIS208_A	PHE149_A	3.665	4.852	30.3	29.7	143.5	87.9
3C11	x-ray diffraction	1.6	1	GLU183_A	TYR184_A	PHE30_A	4.216	5.266	34.8	11.8	156.7	82
4ECH	x-ray diffraction	2.4	1	GLU129_A	PHE125_A	TYR148_A	4.671	5.238	28.5	24.8	171.9	71.5
2FK7	x-ray diffraction	2.1	1	GLU133_A	TRP132_A	PHE159_A	4.212	5.293	28.4	23.2	130.3	77.5
2AJP	x-ray diffraction	2.5	1	ASP299_B	HIS265_B	HIS264_B	4.353	5.368	24.4	21.4	141.7	74.1
4D8I	x-ray diffraction	1.38	1	ASP348_A	PHE366_A	HIS354_A	4.581	5.256	32.7	15	160.9	75.3
1EC8	x-ray diffraction	1.9	1	GLU331_C	TRP295_A	TRP317_A	3.966	5.281	30.7	19.7	130.8	83.6
4D9N	x-ray diffraction	2.5	1	GLU391_B	TYR352_A	HIS351_A	4.218	4.909	19.4	3.3	157.7	86.4
2A6Q	x-ray diffraction	2.05	1	GLU63_F	HIS64_F	TRP16_F	4.832	4.792	32.6	16.6	133.7	73.5
4AK2	x-ray diffraction	1.35	1	ASP679_A	PHE629_A	TYR628_A	4.23	4.935	30.7	3.4	152.4	80.8
1ED9	x-ray diffraction	1.75	1	ASP330_A	HIS372_A	HIS412_A	3.968	5.106	27.5	20.8	165	72.9
4AK1	x-ray diffraction	1.95	1	ASP679_A	PHE629_A	TYR628_A	4.361	4.928	34.3	0.2	146	85.7
2A77	x-ray diffraction	1.8	1	ASP100_H	TYR32_H	PHE27_H	4.179	4.967	18	23.8	164.8	85.5
4D9K	x-ray diffraction	2.19	1	GLU391_A	TYR352_B	HIS351_B	4.341	4.684	17.5	1.7	161.6	81.1
4D9G	x-ray diffraction	2.45	1	GLU391_B	TYR352_A	HIS351_A	4.64	4.926	15.8	1.9	162.7	82
2C3Y	x-ray diffraction	1.93	1	ASP343_A	PHE308_A	PHE261_A	4.75	5.209	34.5	23.7	134.8	71.1
1FK8	x-ray diffraction	1.95	1	GLU1136_B	PHE1088_B	TYR1087_B	4.779	5.178	26.2	13.6	165.7	89.6
2C3U	x-ray diffraction	2.32	1	ASP343_A	PHE308_A	PHE261_A	4.714	5.283	36.6	21	135.6	72.7
3ED7	x-ray diffraction	1.56	1	ASP110_A	TRP109_A	PHE80_A	4.806	4.885	19.9	12	165.9	74.8
1ED8	x-ray diffraction	1.75	1	ASP330_A	HIS372_A	HIS412_A	3.866	5.141	30.8	29	167.2	76
1ED8	x-ray diffraction	1.75	1	ASP830_B	HIS872_B	HIS912_B	3.91	5.114	31.8	28.7	165.8	73.2
2C3H	x-ray diffraction	2.24	1	GLU45_A	TYR44_A	TYR9_A	4.335	5.151	38.5	5.5	145.8	70.5
3C3M	x-ray diffraction	1.7	1	GLU94_A	TYR95_A	TRP62_A	4.508	4.167	33.6	23.1	138.3	17.5
4D9M	x-ray diffraction	2.5	1	GLU391_B	TYR352_A	HIS351_A	4.351	4.72	17.2	5.1	159.7	84.8
4D9I	x-ray diffraction	2	1	GLU391_B	TYR352_A	HIS351_A	4.176	4.522	19.6	5.3	157.2	84.6
2C3M	x-ray diffraction	1.84	1	ASP343_A	PHE308_A	PHE261_A	4.603	5.237	33.7	26.7	134.8	74.3
2C3P	x-ray diffraction	2.33	1	ASP343_A	PHE308_A	PHE261_A	4.744	5.296	36.3	23.5	134.1	73.2
2FLO	x-ray diffraction	2.2	1	GLU130_C	PHE157_C	HIS327_A	4.338	3.765	21.1	18.3	140.9	1.7
4EEH	x-ray diffraction	1.6	1	GLU196_A	TYR197_A	PHE44_A	4.393	5.151	33.4	16.1	158.6	81.3
2FLM	x-ray diffraction	1.65	1	GLU63_A	PHE44_A	TYR69_A	4.166	5.049	29.9	2	149.4	77.6
1C3O	x-ray diffraction	2.1	1	GLU780_A	TYR799_A	PHE924_A	4.302	4.139	37.3	29.4	166.2	6.1
1C3O	x-ray diffraction	2.1	1	ASP299_B	HIS329_B	PHE350_B	4.663	4.931	36.4	10.8	148.6	75.3
3FLO	x-ray diffraction	2.5	1	SO43_A	HIS563_A	PHE343_A	3.474	4.831	17.9	17.5	152.6	85.1
3FLO	x-ray diffraction	2.5	1	SO46_C	HIS563_C	PHE343_C	3.867	4.778	17	17.4	175.7	87.9
3FLO	x-ray diffraction	2.5	1	SO44_E	HIS563_E	PHE343_E	3.51	4.924	22.6	19.1	152.4	81.1
3FLO	x-ray diffraction	2.5	1	SO41_G	HIS563_G	PHE343_G	3.607	4.937	18.6	24.2	148.2	89
3FLC	x-ray diffraction	1.85	1	GLU85_X	TYR136_X	PHE308_X	4.033	4.879	38.6	8.6	148.9	72.2
1ALH	x-ray diffraction	2.5	1	ASP330_A	HIS372_A	HIS412_A	3.791	5.482	31.7	17.9	157	75.2
3EEI	x-ray diffraction	1.78	1	ASP104_A	TRP112_A	HIS168_A	4.378	3.845	39.3	28	159.5	4.5
2A8S	x-ray diffraction	2.45	1	ASP65_A	PHE64_A	PHE49_B	4.778	5.342	22.5	23.4	150.8	79
4FMU	x-ray diffraction	2.1	1	ASP1616_A	PHE1606_A	PHE1589_A	4.338	4.933	35.1	8.2	140.2	87.3
1C30	x-ray diffraction	2	1	GLU780_A	TYR799_A	PHE924_A	4.248	4.17	36.8	28	165.1	4.7
1C30	x-ray diffraction	2	1	ASP299_B	HIS329_B	PHE350_B	4.549	5.145	25.6	9.1	161.2	77
2EEP	x-ray diffraction	2.2	1	GLU402_A	TRP381_A	HIS362_A	4.19	4.889	26.2	10.8	159	81.6
2A8T	x-ray diffraction	2.1	1	ASP65_A	PHE64_A	PHE49_B	4.766	5.131	11.4	21.9	158.2	76.9
3C3W	x-ray diffraction	2.2	1	ASP9_A	HIS10_A	PHE203_A	3.043	5.401	6.2	21.1	162.5	83.4
4EFQ	x-ray diffraction	1.94	1	GLU199_A	TYR200_A	HIS165_A	4.924	3.75	31.2	12.7	157.3	16.9
2A89	x-ray diffraction	1.85	1	GLU57_A	TYR55_A	PHE349_A	4.027	4.897	25.9	13.9	151.9	84.1
2A8R	x-ray diffraction	2.45	1	ASP65_A	PHE64_A	PHE49_B	4.868	5.342	10.6	17.4	159.9	74
3C4O	x-ray diffraction	1.7	1	GLU48_A	TRP290_A	TRP229_A	4.683	4.806	36.7	12.1	149.8	70.4
1EF2	x-ray diffraction	2.5	1	ASP1360_A	HIS1134_A	PHE1271_A	3.82	3.687	38.7	15	147.5	17.1
1EFU	x-ray diffraction	2.5	1	ASP80_B	PHE81_B	HIS118_A	4.135	4.596	24	16.8	139.2	89.8
4EFU	x-ray diffraction	2	1	GLU196_A	TYR197_A	PHE44_A	4.372	5.105	33.7	15.3	158.9	81.2
3C43	x-ray diffraction	2.3	1	GLU421_A	TRP402_A	HIS383_A	3.706	4.774	29.5	6.7	153.8	81.8
3C4A	x-ray diffraction	2.3	1	GLU204_A	PHE331_A	TRP330_A	4.714	4.868	38.7	5.1	144.9	77.6
2C42	x-ray diffraction	1.78	1	ASP343_A	PHE308_A	PHE261_A	4.579	5.252	32.7	26.4	133.9	75.4
3C4P	x-ray diffraction	1.75	1	GLU48_A	TRP290_A	TRP229_A	4.665	4.806	37.4	10.9	148.9	70
3C4P	x-ray diffraction	1.75	1	ASP104_A	TYR143_B	PHE132_B	3.532	4.763	23.8	9.1	161.4	72
2EFJ	x-ray diffraction	2	1	ASP203_A	TYR141_A	PHE140_A	4.759	5.001	5.1	13.6	171.4	80.4
3C4R	x-ray diffraction	2.3	1	GLU6_C	HIS7_C	HIS95_C	4.651	3.757	35.9	6.9	143.9	18.1
3C4R	x-ray diffraction	2.3	1	ASP44_D	PHE33_D	TYR32_D	4.922	5.037	19.9	28.6	146.7	73.4
2A9C	x-ray diffraction	2.5	1	ASP441_B	TRP457_B	TRP392_B	4.424	5.048	39	13.4	130.5	77.8
2A92	x-ray diffraction	2.04	1	GLU304_C	TYR279_C	PHE315_C	4.5	4.077	22	19.7	141.3	19.2
2A9B	x-ray diffraction	2.5	1	ASP441_A	TRP457_A	TRP392_A	4.275	5.181	39.9	10.6	134.7	82.8
4AMA	x-ray diffraction	2.35	1	ASP121_B	PHE124_B	HIS158_B	4.583	4.944	35.7	8.9	150.3	70.2
3C45	x-ray diffraction	2.05	1	GLU421_A	TRP402_A	HIS383_A	3.868	4.648	30	7.3	152.6	79.8
2C4H	x-ray diffraction	2.15	1	GLU199_A	HIS440_A	PHE331_A	3.568	5.27	16.6	19.8	156.6	70.7
1DBR	x-ray diffraction	2.4	1	GLU209_C	HIS111_D	PHE137_D	4.918	5.019	14.4	4.8	162.5	87.7
4AMZ	x-ray diffraction	2	1	ASP265_A	TYR246_A	PHE300_A	4.992	5.13	29.7	21.9	167.9	88.8
4AMU	x-ray diffraction	2.5	1	ASP282_C	HIS281_C	PHE314_C	3.706	3.761	38.3	11.4	148.6	14.7
4EFT	x-ray diffraction	2.12	1	GLU196_A	TYR197_A	PHE44_A	4.316	5.209	35.2	15.2	157.6	81.6
4AMY	x-ray diffraction	2	1	ASP265_A	TYR246_A	PHE300_A	4.936	5.183	32	22.7	166.1	87.3
1AM1	x-ray diffraction	2	1	GLU183_A	TYR184_A	PHE30_A	4.216	5.304	34.5	11.4	156.1	83.6
3EFP	x-ray diffraction	2.01	1	GLU29_A	TYR23_A	TYR22_A	4.502	5.104	32.7	14.1	142.4	89.3
1AMW	x-ray diffraction	1.85	1	GLU183_A	TYR184_A	PHE30_A	4.255	5.287	34.3	11.5	156.2	84.2
3C5J	x-ray diffraction	1.8	1	ASP29_A	TRP153_B	PHE48_A	4.643	5.221	27.5	27.8	150.1	83.5
3DBK	x-ray diffraction	1.4	1	GLU172_A	PHE184_A	TYR234_A	4.916	4.803	31.3	17.6	132.4	74.6
2DBQ	x-ray diffraction	1.7	1	ASP246_A	HIS220_A	TYR219_A	4.39	3.978	33.3	12.6	151.6	18.9
2EGJ	x-ray diffraction	1.8	1	ASP70_A	TYR69_A	PHE11_A	4.548	4.929	25	9.8	162.1	83.5
3DB2	x-ray diffraction	1.7	1	GLU221_B	PHE202_A	PHE200_A	4.284	5.015	32.8	10.3	143.3	84.3
3EGW	x-ray diffraction	1.9	1	GLU185_B	TYR229_B	TYR347_B	4.761	5.212	31.3	19.4	138.6	71
2EGI	x-ray diffraction	2.3	1	ASP70_A	TYR69_A	PHE11_A	4.234	4.85	27.1	13.4	163.2	80.1
2EGR	x-ray diffraction	1.8	1	ASP70_A	TYR69_A	PHE11_A	4.763	4.976	26.1	12.1	163.7	80.1
1FNE	x-ray diffraction	1.9	1	ASP29_A	TRP153_B	PHE48_A	4.434	5.054	24.2	20	153.2	78.5
1FNC	x-ray diffraction	2	1	ASP104_A	TRP182_A	PHE186_A	4.19	5.166	10	19.9	159.6	82.9
2FNC	x-ray diffraction	1.7	1	GLU142_A	TYR143_A	TYR121_A	4.798	5.007	38.4	11.2	130.7	84.6
1A9X	x-ray diffraction	1.8	1	GLU780_A	TYR799_A	PHE924_A	4.311	4.139	34.1	28.3	168.3	6.8
1A9X	x-ray diffraction	1.8	1	ASP1799_B	HIS1829_B	PHE1850_B	4.885	5.154	26.8	7.5	159.8	74
1A9X	x-ray diffraction	1.8	1	ASP3799_D	HIS3829_D	PHE3850_D	4.75	5.259	34.1	11	149.6	79.5
1A9X	x-ray diffraction	1.8	1	GLU4780_E	TYR4799_E	PHE4924_E	4.035	4.139	34.4	24.7	168.5	8.2
1A9X	x-ray diffraction	1.8	1	GLU6780_G	TYR6799_G	PHE6924_G	4.136	4.065	35	29.5	167.1	10.6
1A9X	x-ray diffraction	1.8	1	ASP7799_H	HIS7829_H	PHE7850_H	4.857	5.296	34.4	12.2	157	88.2
3C6A	x-ray diffraction	1.16	1	ASP414_A	TYR393_A	TYR447_A	4.72	5.022	37.3	8.5	134.4	77
4ANK	x-ray diffraction	1.7	1	GLU63_A	PHE44_A	TYR69_A	4.282	5.187	39.2	10.4	141.7	87.6
1EGD	x-ray diffraction	2.4	1	GLU318_A	TYR328_A	TYR327_A	4.872	4.925	31.9	4.8	149.4	71.8
4EGK	x-ray diffraction	1.69	1	GLU196_A	TYR197_A	PHE44_A	4.239	5.075	34.3	14.9	158.3	82.2
2EG5	x-ray diffraction	2.2	1	ASP204_A	TYR142_A	PHE141_A	4.523	4.994	5.8	15.5	158.8	72.3
4ANW	x-ray diffraction	2.31	1	ASP500_A	HIS708_A	TRP485_A	3.996	3.961	15.2	11.3	168.1	19.7
4AN0	x-ray diffraction	2.2	1	ASP265_A	TYR246_A	PHE300_A	4.938	5.142	31.9	21.7	166.5	88.1
4ANO	x-ray diffraction	1.7	1	GLU167_A	HIS166_A	TRP179_A	3.557	3.451	19.3	15.1	146.8	7.3
1ANJ	x-ray diffraction	2.3	1	ASP369_B	HIS370_B	HIS412_B	3.427	3.466	21.1	28.8	145.4	18.3
4AN1	x-ray diffraction	1.9	1	ASP265_A	TYR246_A	PHE300_A	4.965	5.173	26	22.2	169.8	87.6
4AN1	x-ray diffraction	1.9	1	ASP265_A	TYR246_A	PHE318_A	4.965	5.314	26	21.4	132.9	88.8
2AA3	x-ray diffraction	2.05	1	GLU304_A	TYR279_A	PHE315_A	4.777	4.031	24.4	20.1	138.3	18.3
4EGI	x-ray diffraction	1.79	1	GLU196_A	TYR197_A	PHE44_A	4.171	5.044	35	14.8	158.4	80.6
3DCD	x-ray diffraction	1.9	1	ASP97_B	PHE109_B	PHE50_B	4.831	5.182	20.8	18.4	171.9	70.5
4EGH	x-ray diffraction	1.6	1	GLU196_A	TYR197_A	PHE44_A	4.425	5.085	33.5	15.3	158.8	80.9
3C6C	x-ray diffraction	1.72	1	ASP128_A	TYR143_A	PHE141_A	4.457	5.113	36.5	18.5	151.1	82.7
1EHF	x-ray diffraction	1.7	1	GLU21_A	PHE10_A	PHE8_A	4.067	4.779	35.3	8.6	145.9	82.7
1FND	x-ray diffraction	1.7	1	ASP104_A	TRP182_A	PHE186_A	4.334	5.12	11	17.8	160.4	80.7
3EH2	x-ray diffraction	2.35	1	ASP182_A	HIS316_A	PHE292_A	4.62	5.26	12.9	11.3	156.5	83.5
2EHU	x-ray diffraction	1.8	1	GLU12_A	PHE14_A	TRP128_A	4.807	5.338	24.3	19.5	136.3	77.7
3C7V	x-ray diffraction	2.07	1	GLU104_A	TYR143_B	PHE132_B	3.303	4.787	14.7	8.6	168.9	73
2EHQ	x-ray diffraction	1.55	1	GLU12_A	PHE14_A	TRP128_A	4.797	5.313	23.1	20.1	136.8	79.2
3EHB	x-ray diffraction	2.32	1	GLU100_C	TYR101_C	TYR49_D	4.856	3.9	12.8	24.2	145.5	18.7
3C74	x-ray diffraction	2.38	1	GLU4079_D	TYR2163_B	PHE2162_B	4.995	5.076	4.9	13.1	171.3	71.2
3C74	x-ray diffraction	2.38	1	GLU2079_B	TYR4163_D	PHE4162_D	4.926	5.045	3.9	12.3	170.5	74.6
1FNB	x-ray diffraction	1.7	1	ASP104_A	TRP182_A	PHE186_A	4.416	5.121	10.1	16.8	161.7	84.7
3C7M	x-ray diffraction	1.55	1	CL206_A	PHE25_A	HIS57_A	4.562	4.942	15.7	17.2	152.7	73.9
3C7M	x-ray diffraction	1.55	1	CL200_B	PHE25_B	HIS57_B	4.525	4.951	15.1	16.1	154	73.4
1EHE	x-ray diffraction	1.7	1	GLU21_A	PHE10_A	PHE8_A	4.181	4.836	32.1	8.6	143.3	82.2
1EHG	x-ray diffraction	1.7	1	GLU21_A	PHE10_A	PHE8_A	4.087	4.854	34	6.3	146.4	84.1
3C7A	x-ray diffraction	2.1	1	ASP289_A	HIS295_A	TYR294_A	4.091	5.341	36.2	10.9	153.6	88.4
3DDU	x-ray diffraction	1.56	1	ASP265_A	TYR246_A	PHE300_A	4.963	5.126	22.5	20.2	177.6	88.1
2AAA	x-ray diffraction	2.1	1	ASP232_A	TYR252_A	PHE292_A	3.668	4.884	27.6	2.6	150.3	79.8
2AAA	x-ray diffraction	2.1	1	ASP297_A	HIS296_A	PHE13_A	3.694	4.773	16	22.5	157.4	82.3
2EIL	x-ray diffraction	2.1	1	GLU506_A	HIS503_A	TYR502_A	4.628	5.003	28	13.6	165.6	88
2EII	x-ray diffraction	1.88	1	GLU12_A	PHE14_A	TRP128_A	4.848	5.313	23.8	21.1	135.8	74.9
1FNG	x-ray diffraction	1.9	1	ASP29_A	TRP153_B	PHE48_A	4.468	5.039	24.5	21.6	153.8	80.4
3C72	x-ray diffraction	2.3	1	ASP280_B	HIS290_B	PHE289_B	4.744	4.932	38.3	11.7	132	86.2
3EIP	x-ray diffraction	1.8	1	ASP5_B	TYR21_B	TRP84_B	4.197	5.067	16	26.3	145.8	74.4
3EIO	x-ray diffraction	2	1	GLU421_A	TRP402_A	HIS383_A	3.834	4.679	29.3	9.2	152.2	81.4
2DDH	x-ray diffraction	2.07	1	GLU234_A	TYR51_A	HIS48_A	4.084	4.893	37.3	16.7	150.7	77.3
3FO3	x-ray diffraction	1.4	1	GLU279_B	HIS203_B	PHE281_B	3.937	4.954	27.7	6.2	150.7	72.2
3C7U	x-ray diffraction	2.2	1	GLU48_A	TRP288_A	TRP229_A	4.897	4.739	39.3	9.5	136.7	77.8
3C7U	x-ray diffraction	2.2	1	GLU104_A	TYR143_B	PHE132_B	3.441	4.856	16.7	13.8	166.9	74
2AAM	x-ray diffraction	2.2	1	GLU167_A	TYR163_A	PHE126_A	4.403	3.777	39.1	16.2	132.3	1.1
2EIW	x-ray diffraction	1.9	1	GLU12_A	PHE14_A	TRP128_A	4.863	5.409	24.3	20.1	135.6	77.7
2EIT	x-ray diffraction	1.65	1	GLU12_A	PHE14_A	TRP128_A	4.79	5.3	22.9	20.3	137.2	76.2
1EI6	x-ray diffraction	2.1	1	ASP241_A	HIS242_A	HIS368_A	3.503	3.62	35.6	22.6	146	14.6
1C8J	x-ray diffraction	2.1	1	GLU273_A	HIS270_A	PHE263_A	4.505	4.861	25.9	14.1	151.7	72.8
1DED	x-ray diffraction	2	1	ASP313_A	HIS270_A	TYR269_A	4.372	5.01	23.5	8.5	153.6	84.4
4DER	x-ray diffraction	1.9	1	GLU63_A	PHE44_A	TYR69_A	4.118	5.14	36.2	6.5	143.4	76.3
3FPZ	x-ray diffraction	1.82	1	GLU270_B	PHE40_A	PHE38_A	4.38	4.91	26.1	17.6	144.2	83.5
3C8V	x-ray diffraction	2.28	1	GLU134_D	HIS106_D	HIS76_A	3.987	3.779	32.5	2	147.9	8.1
1C9W	x-ray diffraction	2.4	1	GLU302_A	PHE122_A	TRP79_A	3.445	5.487	26.4	28.4	170.6	81.4
4GK8	x-ray diffraction	1.93	1	ASP85_A	PHE88_A	TYR46_A	4.62	5.118	19.3	11.1	168.7	72.6
3FPX	x-ray diffraction	1.8	1	ASP456_A	TYR116_A	TRP107_A	3.911	5.318	38.6	20.7	157	84.9
3FPX	x-ray diffraction	1.8	1	ASP167_A	HIS153_A	PHE20_A	4.034	3.914	25	22.3	133.7	3.4
3DEM	x-ray diffraction	2.3	1	GLU75_B	HIS45_B	PHE151_A	3.682	4.052	27.6	28.4	146.5	3.4
4DET	x-ray diffraction	2.05	1	GLU63_A	PHE44_A	TYR69_A	4.266	5.176	35.5	8.1	138.2	76.6
4DEW	x-ray diffraction	1.9	1	GLU63_A	PHE44_A	TYR69_A	4.37	5.149	35.6	5.1	139.4	77.5
1DF1	x-ray diffraction	2.35	1	ASP376_A	TRP340_A	TYR261_A	3.775	5.067	32.5	13.3	160.7	88.3
4AON	x-ray diffraction	1.5	1	ASP29_B	PHE32_B	PHE108_B	4.168	4.795	21.8	0.5	158.1	70.7
2EJD	x-ray diffraction	1.85	1	GLU12_A	PHE14_A	TRP128_A	4.83	5.265	23.3	21.2	136	75.3
3APX	x-ray diffraction	2.2	1	ASP163_A	TRP160_A	PHE26_A	4.146	5.088	31.8	19.3	131.1	86.2
2DFX	x-ray diffraction	1.9	1	ASP99_E	HIS7_I	PHE5_I	4.268	5.138	32.1	26.5	149	83.1
1FP4	x-ray diffraction	2.5	1	ASP228_A	HIS274_A	HIS362_A	4.856	5.217	26.9	22.9	167.7	75.6
3FPL	x-ray diffraction	1.9	1	GLU60_A	HIS59_A	TRP110_A	4.637	5.398	36.3	20.1	151.2	76.1
1GKO	x-ray diffraction	2.1	1	GLU63_A	PHE44_A	TYR69_A	4.14	5.012	31.4	5.2	146.7	76.9
1EJJ	x-ray diffraction	1.9	1	GLU199_A	PHE280_A	PHE277_A	4.291	5.208	33.5	19.6	154.1	86.1
2EJL	x-ray diffraction	1.5	1	GLU12_A	PHE14_A	TRP128_A	4.801	5.309	24.1	19.4	136.7	75
3EJO	x-ray diffraction	2.3	1	ASP131_A	PHE172_A	TYR171_A	4.145	4.875	20.3	10.9	156.6	84.7
2EJ6	x-ray diffraction	2.06	1	GLU12_A	PHE14_A	TRP128_A	4.815	5.491	22.2	23	135	78.3
1GKL	x-ray diffraction	1.4	1	ASP1042_A	TYR806_A	PHE804_A	3.932	5.431	36	29.6	135.5	77.5
4GKU	x-ray diffraction	1.92	1	GLU46_A	TRP286_A	TRP227_A	4.989	4.834	30.4	13.2	145.2	80.8
4GKF	x-ray diffraction	2.1	1	GLU117_A	TYR113_A	PHE93_A	4.278	5.297	22.5	25.8	159.8	89.7
2CAY	x-ray diffraction	1.9	1	GLU2_B	TYR3_B	PHE94_B	4.341	3.792	36.1	26.6	150	9.5
1EJT	x-ray diffraction	2	1	ASP1360_C	HIS1134_C	PHE1271_C	3.591	3.747	39.1	22.1	157.9	19.5
1CB8	x-ray diffraction	1.9	1	ASP282_A	PHE283_A	TRP404_A	4.653	5.152	17.2	2.2	164.5	89.8
1GKK	x-ray diffraction	1.6	1	ASP1042_A	TYR806_A	PHE804_A	3.959	5.367	35.6	26.5	135.5	78.1
3CBW	x-ray diffraction	1.27	1	GLU292_A	TRP324_A	PHE63_A	3.732	3.73	27	22.8	150.1	14.1
3EKS	x-ray diffraction	1.8	1	GLU83_A	PHE127_A	PHE90_A	4.705	4.934	34.6	9.2	153.6	73
2APC	x-ray diffraction	1.5	1	ASP177_A	HIS178_A	PHE289_A	3.536	5.371	13	24.9	143.8	83.9
3DFO	x-ray diffraction	1.94	1	GLU155_C	HIS156_C	HIS2_D	4.881	3.913	32.5	28.7	130.5	18.8
3AQE	x-ray diffraction	2	1	GLU80_A	TRP83_A	HIS127_A	4.825	4.35	31.9	6.8	144	80.3
1EKM	x-ray diffraction	2.5	1	ASP183_A	HIS220_A	HIS188_A	3.413	3.641	12.9	17.9	163.3	13.4
2AQX	x-ray diffraction	2.5	1	GLU918_A	HIS908_A	PHE867_A	4.968	3.728	37.6	23.7	156.3	17.5
3EKR	x-ray diffraction	2	1	GLU196_A	TYR197_A	PHE44_A	4.326	4.995	31.3	14	160.4	87
3FRO	x-ray diffraction	2.5	1	GLU347_B	TRP224_B	PHE223_B	4.059	5.206	30.5	19.1	144.5	80.3
3EKO	x-ray diffraction	1.55	1	GLU196_A	TYR197_A	PHE44_A	4.273	5.102	33.6	14.1	159.2	82
1EL1	x-ray diffraction	1.9	1	GLU33_A	TYR34_A	HIS114_A	4.092	4.313	29.5	23.9	147.6	9.7
1FRN	x-ray diffraction	2	1	ASP104_A	TRP182_A	PHE186_A	4.242	5.168	10.1	16.8	161.8	84.9
1GLN	x-ray diffraction	2.5	1	GLU259_A	TRP255_A	HIS250_A	4.849	3.772	31.3	13.9	135	4.3
1ELI	x-ray diffraction	2	1	GLU57_A	TYR55_A	PHE349_A	3.318	5.14	13.7	28.2	142.2	79.9
1EL5	x-ray diffraction	1.8	1	GLU57_A	TYR55_A	PHE349_A	3.341	5.141	13.8	27.9	141.4	80.7
4DF9	x-ray diffraction	2.17	1	GLU275_A	TYR423_A	PHE422_A	4.925	5.169	35.9	8.6	142.9	86.4
3ELP	x-ray diffraction	2.4	1	GLU127_A	PHE128_A	HIS99_A	3.939	4.742	27.5	17.1	135.4	74.8
1AQD	x-ray diffraction	2.45	1	ASP29_A	TRP153_B	PHE48_A	4.689	5.031	16.9	23.5	157.4	83.5
3DFS	x-ray diffraction	2.03	1	GLU155_B	HIS156_B	HIS2_A	4.995	3.663	22.6	23.9	133.9	9.7
3ELQ	x-ray diffraction	2	1	ASP552_A	PHE176_A	TRP189_A	4.999	4.842	31.3	7.8	150.7	80.6
1FRQ	x-ray diffraction	1.95	1	ASP104_A	TRP182_A	PHE186_A	4.349	5.107	9.9	20.9	158.1	80.4
1EL8	x-ray diffraction	1.9	1	GLU57_A	TYR55_A	PHE349_A	3.191	5.153	15.3	25.4	145.9	80.8
1EL9	x-ray diffraction	2	1	GLU57_A	TYR55_A	PHE349_A	3.343	5.11	10.4	23.8	147.7	82.4
2CCT	x-ray diffraction	2.3	1	GLU196_A	TYR197_A	PHE44_A	4.277	5.312	38.3	18.9	157.5	75.8
1ELR	x-ray diffraction	1.9	1	GLU2_B	PHE270_A	TYR275_A	4.182	5.335	21.2	13.1	158.5	75.9
1EL7	x-ray diffraction	1.9	1	GLU57_A	TYR55_A	PHE349_A	3.279	5.158	12.9	27.5	145.1	82.6
1ELU	x-ray diffraction	1.55	1	ASP93_B	TYR248_A	TYR248_B	4.792	3.634	37.4	12.7	130.4	4.4
2FRZ	x-ray diffraction	2.1	1	GLU273_A	HIS270_A	PHE263_A	4.126	4.961	34.1	11.4	145.1	73.4
3ARC	x-ray diffraction	1.9	1	GLU80_U	HIS81_U	TYR38_U	4.577	3.779	35.6	22.4	166.6	7.8
1ARB	x-ray diffraction	1.2	1	ASP113_A	HIS210_A	TRP169_A	3.397	3.565	17.4	11.8	153.5	2.6
1ARC	x-ray diffraction	2	1	ASP113_A	HIS210_A	TRP169_A	3.574	3.628	26.9	11.7	145.4	3
4ARL	x-ray diffraction	2	1	GLU70_A	TYR71_A	TYR42_A	4.28	4.407	22.1	24.1	159.4	6.2
2DG1	x-ray diffraction	1.72	1	ASP97_A	HIS95_A	PHE322_A	3.632	4.815	26.4	8.8	146.8	76.6
3FSB	x-ray diffraction	1.95	1	GLU55_A	TYR56_A	PHE60_A	4.692	3.715	37.2	5.1	142.3	9.3
4EMX	x-ray diffraction	2.3	1	ASP255_A	HIS9_A	HIS3_A	4.61	3.588	38.4	15.1	156.2	12
3ASP	x-ray diffraction	1.6	1	ASP346_B	TRP386_A	HIS332_A	4.236	3.782	38.5	17.2	134.5	16.7
3FSC	x-ray diffraction	1.8	1	GLU55_A	TYR56_A	PHE60_A	4.857	3.715	37.9	2.8	144.4	1.5
3FS8	x-ray diffraction	1.7	1	GLU55_B	TYR56_B	PHE60_B	4.955	3.752	39.1	3.5	144	1.4
1FTR	x-ray diffraction	1.7	1	GLU245_A	TYR170_A	TYR227_A	4.392	5.401	35.2	1.7	145.1	84.4
3GM8	x-ray diffraction	2.4	1	ASP398_A	TYR352_A	PHE351_A	3.854	5.149	32.4	16.9	153.7	83.8
3FT5	x-ray diffraction	1.9	1	GLU196_A	TYR197_A	PHE44_A	4.354	5.019	33.2	16.1	156.6	83.4
2DG0	x-ray diffraction	2.4	1	ASP97_E	HIS95_E	PHE322_E	3.605	4.745	20.1	14.6	146.6	71.3
2GMY	x-ray diffraction	1.6	1	GLU31_E	PHE34_E	PHE115_E	4.834	5.254	31.4	17.1	131.5	78.1
3ASR	x-ray diffraction	1.6	1	ASP346_B	TRP386_A	HIS332_A	4.104	3.69	36	20.1	135.1	8.9
3DGD	x-ray diffraction	1.38	1	GLU63_A	PHE44_A	TYR69_A	4.5	5.067	32.7	6	146.6	76.4
3FT8	x-ray diffraction	2	1	GLU196_A	TYR197_A	PHE44_A	4.547	5.096	31.1	12.4	158.1	81
3EN3	x-ray diffraction	2.43	1	GLU20_A	HIS19_A	TYR15_A	3.619	3.825	15.2	13.8	158	7.9
3GMD	x-ray diffraction	2.28	1	ASP132_D	PHE129_D	PHE193_C	3.714	5.092	33.5	1.4	147.9	85.1
2FUQ	x-ray diffraction	2.15	1	ASP627_A	PHE628_A	HIS440_A	3.798	4.402	33	8.8	142.3	73.1
3ASO	x-ray diffraction	2.3	1	GLU506_N	HIS503_N	TYR502_N	4.718	5.053	38.3	13.1	146.7	89.9
3GMW	x-ray diffraction	2.1	1	GLU48_A	TRP288_A	TRP229_A	4.437	4.703	39.5	11.9	142.8	71.9
3GMW	x-ray diffraction	2.1	1	ASP49_B	TYR50_B	PHE135_B	3.58	4.908	11	15.4	153.9	84.5
4ATO	x-ray diffraction	2.2	1	GLU97_A	HIS10_A	PHE52_A	4.811	4.827	16.1	16.5	169.9	70.1
4ATF	x-ray diffraction	1.9	1	ASP186_C	HIS211_C	TRP233_C	4.499	3.995	18	24.1	142.7	7.5
1GNL	x-ray diffraction	1.25	1	ASP538_A	PHE542_A	HIS506_A	4.034	3.512	39.1	2.8	138.8	9.4
3GNI	x-ray diffraction	2.35	1	GLU213_A	PHE170_A	PHE188_A	4.662	5.353	33.5	19.6	164.5	75.9
1GNW	x-ray diffraction	2.2	1	GLU106_A	HIS172_A	TRP197_A	4.791	5.33	8.7	17.4	155.3	79.5
2FUR	x-ray diffraction	1.8	1	ASP40_A	TYR45_A	PHE107_B	4.699	5.249	29.4	21.1	155.1	78.2
3GNQ	x-ray diffraction	2.4	1	ASP326_A	TYR135_A	HIS139_A	4.435	4.05	35.4	22.9	163.6	19
3GNQ	x-ray diffraction	2.4	1	ASP140_A	HIS139_A	TYR135_A	4.738	4.05	23.7	9.6	165.4	19
3DHC	x-ray diffraction	1.3	1	ASP108_A	PHE107_A	PHE64_A	4.373	4.973	37	5.7	148.2	86.5
2AUA	x-ray diffraction	2.35	1	GLU62_A	HIS64_A	HIS64_B	4.07	3.838	25	29	170.5	9.8
1GOT	x-ray diffraction	2	1	ASP258_B	PHE222_B	PHE241_B	4.446	4.981	35.5	17	157.7	72
1FVI	x-ray diffraction	2	1	ASP241_A	TYR240_A	PHE273_A	4.069	5.246	38.7	8.4	141.4	87
4AUB	x-ray diffraction	2.05	1	ASP90_C	TRP103_B	TYR115_B	4.985	5.306	23.4	23.5	133.7	73.9
3EPN	x-ray diffraction	2.11	1	GLU168_A	PHE170_A	PHE468_A	4.421	5.148	23.8	28.2	173.5	88
3DHH	x-ray diffraction	1.94	1	CL506_A	TRP315_A	TYR316_A	4.559	5.477	39.1	23.1	155.9	77
3FV5	x-ray diffraction	1.8	1	GLU66_A	HIS166_A	TRP168_A	4.459	3.944	31.5	18	163.8	13.7
4DIL	x-ray diffraction	2	1	GLU87_A	TRP152_A	TRP351_B	4.146	5.028	20.8	18.5	149.6	83.1
4DIQ	x-ray diffraction	2.4	1	GLU345_A	TRP223_A	TYR219_A	4.703	5.405	15.5	23.1	149.5	74.7
1EP7	x-ray diffraction	2.1	1	ASP30_A	PHE46_A	PHE59_A	4.338	5.198	20.3	22.4	174.1	71.6
1FV1	x-ray diffraction	1.9	1	ASP29_A	TRP153_B	PHE48_A	4.616	4.929	26.6	21.2	151	77.3
2DIK	x-ray diffraction	2.5	1	ASP216_A	TYR51_A	TYR50_A	4.377	5.29	32.2	11.8	155	89.1
3EPE	x-ray diffraction	1.85	1	GLU20_A	HIS19_A	TYR15_A	3.622	3.696	13.7	14.8	178.7	12.6
4GPT	x-ray diffraction	2.22	1	ASP85_C	HIS86_C	TRP48_C	4.332	5.461	26.8	13.5	146.8	82.8
4GPT	x-ray diffraction	2.22	1	CL1109_C	TYR228_C	PHE190_C	4.475	4.928	36.3	6.3	144	84
1DIK	x-ray diffraction	2.3	1	ASP216_A	TYR51_A	TYR50_A	4.223	5.121	33.3	3.4	147.2	85
3FV3	x-ray diffraction	1.85	1	ASP215_A	PHE213_A	PHE228_A	4.826	5.351	18.4	16.7	146.2	70.7
1FWH	x-ray diffraction	2	1	ASP360_C	HIS134_C	PHE271_C	3.735	3.716	38.9	15.4	151.6	18.5
1AUI	x-ray diffraction	2.1	1	GLU242_A	PHE239_A	TYR291_A	4.895	5.412	32.4	27.9	138.2	78.2
3FWF	x-ray diffraction	1.83	1	GLU273_A	HIS270_A	PHE263_A	4.808	4.944	37.2	11.1	142.5	70.4
4FWE	x-ray diffraction	2.13	1	ASP484_A	HIS539_A	PHE538_A	3.793	5.319	19.8	23.1	137.2	71.8
3FWV	x-ray diffraction	2.2	1	GLU2_C	PHE270_A	TYR275_A	3.942	5.35	24.7	12.7	155.8	74.9
2FWY	x-ray diffraction	2.1	1	GLU196_A	TYR197_A	PHE44_A	4.204	5.108	33.3	14.4	155.4	82.8
3GPT	x-ray diffraction	2.41	1	GLU187_G	TRP186_G	PHE222_G	3.964	5.331	34	15.9	131.1	77
2GPU	x-ray diffraction	1.7	1	GLU441_A	PHE435_A	TRP305_A	4.918	5.48	20.9	11.2	149.1	71.7
1FWG	x-ray diffraction	2	1	ASP360_C	HIS134_C	PHE271_C	3.66	3.716	39.7	18.5	153.5	18.3
3DIV	x-ray diffraction	1.76	1	ASP167_A	HIS153_A	PHE20_A	4.226	3.774	26.2	21.7	132.3	1.8
3FWP	x-ray diffraction	1.86	1	GLU4079_F	TYR1163_A	PHE1162_A	4.998	4.878	4.4	14.4	169.1	71
3FWP	x-ray diffraction	1.86	1	GLU6079_B	TYR3163_D	PHE3162_D	4.973	4.897	3.5	14.2	169.1	75.4
3FWP	x-ray diffraction	1.86	1	GLU2079_C	TYR5163_E	PHE5162_E	4.974	4.867	4.9	15.4	168.1	76.1
1FWX	x-ray diffraction	1.6	1	GLU435_A	HIS437_A	HIS79_A	3.847	3.607	40	14	130.1	15.7
2FWZ	x-ray diffraction	2.1	1	GLU196_A	TYR197_A	PHE44_A	4.348	5.124	36.1	13.8	153.2	79.9
3GPS	x-ray diffraction	1.78	1	GLU63_B	PHE44_B	TYR69_B	4.156	5.038	23.5	6.5	150.9	73.3
3DIF	x-ray diffraction	2.4	1	GLU62_B	TYR33_D	TRP50_D	4.023	3.876	39.1	20.4	158.1	8.8
2EQL	x-ray diffraction	2.5	1	GLU33_A	TYR34_A	HIS114_A	4.344	4.272	21.4	28	160	7
1AVF	x-ray diffraction	2.36	1	GLU100_A	PHE84_A	PHE71_A	3.956	5.188	32.4	22.7	155.2	74.8
3FXH	x-ray diffraction	1.84	1	GLU66_A	HIS5_A	TYR57_A	3.764	5.017	16	18.3	148.1	80.7
1EQJ	x-ray diffraction	1.7	1	GLU199_A	PHE280_A	PHE277_A	4.293	4.985	39	24.2	161.8	83
4DIK	x-ray diffraction	1.75	1	GLU87_A	TRP152_A	TRP351_B	4.302	4.85	22.2	17	147.2	80.7
3EQ9	x-ray diffraction	2.47	1	ASP265_A	TYR246_A	PHE300_A	4.49	5.315	22	21.7	175.9	88.3
4FXW	x-ray diffraction	2.29	1	GLU405_A	TRP22_B	PHE454_A	4.972	4.931	39.1	14.3	134.4	77.9
2EQ9	x-ray diffraction	2.09	1	GLU328_B	PHE343_B	TYR345_B	4.862	5.372	21.2	7.7	160.8	83.1
2EQ6	x-ray diffraction	1.6	1	GLU328_A	PHE343_A	TYR345_A	4.562	5.289	22.9	8.7	156.9	77.9
4EQ9	x-ray diffraction	1.4	1	ASP199_A	PHE198_A	PHE181_A	3.999	3.824	21.6	27.1	135.7	18.5
2FXS	x-ray diffraction	2	1	GLU183_A	TYR184_A	PHE30_A	4.202	5.123	35.3	11.4	156.1	82.2
3GPW	x-ray diffraction	2.5	1	GLU187_G	TRP186_G	PHE222_G	3.992	5.387	33.4	16.8	130.1	76.8
3DJZ	x-ray diffraction	1.82	1	GLU63_A	PHE44_A	TYR69_A	4.076	5.214	30.4	7.4	148.4	72.2
3DJR	x-ray diffraction	2.02	1	GLU63_A	PHE44_A	TYR69_A	4.034	5.171	27	1.7	154.5	83.8
2DJI	x-ray diffraction	1.6	1	ASP249_A	TRP248_A	HIS401_A	4.496	3.606	28.7	11.3	160.4	8
3DJT	x-ray diffraction	2.3	1	GLU63_A	PHE44_A	TYR69_A	3.972	5.073	33.6	2.3	146.7	83.5
2EQ8	x-ray diffraction	1.94	1	GLU328_B	PHE343_B	TYR345_B	4.684	5.219	14.9	7.4	162.8	78.3
1ERW	x-ray diffraction	1.8	1	ASP26_A	PHE42_A	PHE54_A	4.063	5.421	19.9	24.2	175.6	81.8
3DJS	x-ray diffraction	1.8	1	GLU63_A	PHE44_A	TYR69_A	4.861	5.144	35.7	0.4	144	79.3
3FY7	x-ray diffraction	1.95	1	ASP68_B	TYR67_B	PHE81_B	3.982	4.728	38.1	9.3	150.6	83.3
1ERV	x-ray diffraction	1.65	1	ASP26_A	PHE42_A	PHE54_A	4.249	5.348	17.6	22.4	173.4	80.2
1CCI	x-ray diffraction	2.4	1	ASP37_A	TYR36_A	TYR42_A	4.942	3.955	38.1	28.7	143	11.5
2GQX	x-ray diffraction	2.1	1	GLU273_B	HIS270_B	PHE263_B	4.968	4.814	34	10.3	146.3	72.5
4ERA	x-ray diffraction	2.4	1	ASP180_B	TRP179_B	PHE84_B	4.458	5.424	25	21.1	162.7	78.8
1ERT	x-ray diffraction	1.7	1	ASP26_A	PHE42_A	PHE54_A	4.185	5.351	16.5	23.9	171.6	82.4
1GQL	x-ray diffraction	1.67	1	GLU683_B	HIS684_B	TYR688_B	4.937	3.554	24.1	13.3	157	15.1
3DK0	x-ray diffraction	1.87	1	GLU63_B	PHE44_B	TYR69_B	3.656	5.177	20.3	7.6	153.7	73.1
1GQJ	x-ray diffraction	1.9	1	GLU683_B	HIS684_B	TYR688_B	4.829	3.567	24.3	14.3	166.6	10.1
4AWQ	x-ray diffraction	1.6	1	GLU196_A	TYR197_A	PHE44_A	4.299	5.122	33.8	14.3	158.1	84.4
4ERI	x-ray diffraction	2	1	ASP180_A	TRP179_A	TYR86_A	4.321	5.159	23.2	27	139.3	87.9
4GQB	x-ray diffraction	2.06	1	GLU594_A	TYR179_A	HIS216_A	3.98	3.751	22	28.7	171.7	9.5
4GQ4	x-ray diffraction	1.27	1	SO4609_A	PHE47_A	HIS46_A	3.651	4.649	5.6	9.3	175.5	79.9
2AWD	x-ray diffraction	2	1	GLU70_A	PHE66_A	HIS63_B	4.478	5.329	32.5	20.7	138	89.6
4GQ3	x-ray diffraction	1.56	1	SO4608_A	PHE47_A	HIS46_A	3.577	4.732	10.1	13.1	176.5	80.3
2DKN	x-ray diffraction	1.8	1	GLU136_A	PHE88_A	TYR87_A	4.408	4.892	27.4	6.6	159.1	71.5
1DKI	x-ray diffraction	1.6	1	ASP203_D	PHE221_D	HIS209_D	4.939	5.176	33.1	14.6	158.3	76.1
3ESK	x-ray diffraction	2.05	1	GLU7_B	PHE270_A	TYR275_A	4.137	5.244	21.2	13.5	158.1	77.2
3DKH	x-ray diffraction	2.4	1	ASP284_B	TYR286_B	HIS245_B	4.784	5.006	17.7	13.8	169.5	81.6
3DK2	x-ray diffraction	2.35	1	GLU63_B	PHE44_B	TYR69_B	4.081	5.217	28.9	5.7	150.9	74.5
1GQ2	x-ray diffraction	2.5	1	GLU152_E	HIS196_E	HIS33_E	3.099	3.393	35	26.2	132.4	10.9
4AWP	x-ray diffraction	1.82	1	GLU196_A	TYR197_A	PHE44_A	4.357	5.089	33.8	15.8	160.2	84.3
1GQK	x-ray diffraction	1.9	1	GLU683_B	HIS684_B	TYR688_B	4.972	3.674	25.8	12.6	165.8	11.1
4AWO	x-ray diffraction	1.7	1	GLU196_A	TYR197_A	PHE44_A	4.376	5.118	32.4	13.9	159.8	82.1
1ETB	x-ray diffraction	1.7	1	GLU63_1	PHE44_1	TYR69_1	4.211	5.202	37.3	6.7	142.4	76.1
2ET7	x-ray diffraction	1.7	1	ASP8_A	PHE9_A	PHE36_A	4.862	5.247	37.9	24.6	155	71.9
1ET6	x-ray diffraction	1.9	1	ASP134_A	PHE172_A	TYR170_A	3.863	5.29	20.8	20.9	168.3	88.7
2GR6	x-ray diffraction	2.3	1	GLU273_A	HIS270_A	PHE263_A	4.952	4.869	35.5	14.1	136.7	73.9
1ETA	x-ray diffraction	1.7	1	GLU63_1	PHE44_1	TYR69_1	3.754	5.174	30	6.3	143.6	76.3
3AWF	x-ray diffraction	1.99	1	ASP354_A	HIS357_A	TRP350_A	4.188	3.548	30.3	15.5	157.1	1.8
3AWF	x-ray diffraction	1.99	1	ASP331_B	HIS332_B	TYR522_B	3.484	3.782	5.7	27.2	153.1	6.3
3GRI	x-ray diffraction	2	1	ASP56_A	PHE84_A	PHE54_A	4.18	5.5	20.2	8.3	152.6	73.7
3GRI	x-ray diffraction	2	1	GLU179_A	HIS177_A	HIS230_A	4.811	4.652	21.1	1.4	159.6	79.7
3ETO	x-ray diffraction	2	1	GLU1526_A	HIS1602_A	PHE1520_A	4.015	4.008	22.9	21.6	154.6	9.4
2ETE	x-ray diffraction	1.75	1	ASP8_A	PHE9_A	PHE36_A	4.995	5.396	36.4	27.4	160.4	71.6
4AWE	x-ray diffraction	1.4	1	GLU77_A	TYR128_A	PHE33_A	4.192	4.26	16	28.4	142.3	14.7
3AWG	x-ray diffraction	2.39	1	ASP354_A	HIS357_A	TRP350_A	4.036	3.58	36.8	16.5	153.6	5.5
3AWG	x-ray diffraction	2.39	1	ASP331_B	HIS332_B	TYR522_B	3.505	3.7	6.2	28	154.7	8.3
2ETF	x-ray diffraction	2.29	1	GLU357_B	HIS229_B	HIS233_B	3.251	5.229	36	26.9	160.1	76.6
4AX4	x-ray diffraction	1.6	1	ASP265_A	TYR246_A	PHE300_A	4.89	5.183	20.5	22.2	177.6	88.5
4AX4	x-ray diffraction	1.6	1	ASP265_A	TYR246_A	PHE318_A	4.89	5.354	20.5	20.7	139.1	88.6
4GR2	x-ray diffraction	2	1	GLU12_B	PHE91_A	PHE23_A	4.303	5.112	35.6	12.5	140.1	80.4
1AX4	x-ray diffraction	2.1	1	GLU7_C	HIS426_A	TYR422_A	4.291	5.27	23.8	22.8	148.4	84.8
1EU3	x-ray diffraction	1.68	1	ASP134_A	PHE172_A	TYR170_A	3.9	5.316	18.2	20.3	167.7	88.3
3EU8	x-ray diffraction	2.12	1	GLU155_A	HIS132_A	TRP133_A	3.546	3.465	22.1	11.1	165.4	12.7
3AX2	x-ray diffraction	1.9	1	GLU73_G	PHE69_G	PHE119_C	4.797	5.153	35.8	16.3	135.4	73.6
1EUZ	x-ray diffraction	2.25	1	GLU266_F	HIS267_F	TRP263_F	4.19	3.298	36.7	16	133.1	4.5
2GSN	x-ray diffraction	1.75	1	ASP257_A	HIS258_A	HIS363_A	3.399	3.308	25.6	26.8	143.3	11.7
2GSN	x-ray diffraction	1.75	1	ASP310_A	HIS311_A	TRP343_A	3.272	3.565	21.4	18.1	160.5	11.4
3GS4	x-ray diffraction	1.78	1	GLU63_A	PHE44_A	TYR69_A	4.246	5.066	31.3	6	146.6	75.1
2GSU	x-ray diffraction	2	1	ASP310_B	HIS311_B	TRP343_B	3.63	3.603	39.3	16.9	131.5	10.9
2AXR	x-ray diffraction	1.98	1	GLU116_A	TYR112_A	TYR92_A	4.402	4.99	32	20	131.4	79.5
4GS7	x-ray diffraction	2.35	1	GLU10_D	HIS11_D	PHE33_D	4.154	4.185	38.3	28.4	166.6	14.7
2AXQ	x-ray diffraction	1.7	1	ASP129_A	HIS130_A	TYR420_A	3.88	5.434	15.3	15	164.2	83.4
3AXS	x-ray diffraction	2.16	1	GLU296_A	PHE292_A	TYR45_A	4.892	5.268	39.8	23.9	162.2	77.6
3AXT	x-ray diffraction	2.49	1	GLU296_A	PHE292_A	TYR45_A	4.892	5.292	38.5	22.7	162.7	78.5
3EUW	x-ray diffraction	2.3	1	ASP209_A	PHE198_A	HIS230_A	3.967	3.48	34.3	13	135.1	7.5
1EUM	x-ray diffraction	2.05	1	GLU49_A	HIS46_A	PHE134_A	4.309	4.855	23.8	16.6	139.9	78
1EUM	x-ray diffraction	2.05	1	GLU50_A	HIS53_A	TRP122_A	4.065	5.027	31.8	14	161.2	73
3GS0	x-ray diffraction	1.85	1	GLU63_A	PHE44_A	TYR69_A	4.168	5.004	29	4.5	150.9	77.5
3GS7	x-ray diffraction	1.8	1	GLU63_B	PHE44_B	TYR69_B	3.73	5.086	21.6	9.3	155.3	71.4
1GSH	x-ray diffraction	2	1	GLU296_A	PHE297_A	TYR221_A	4.177	3.876	28.1	20.9	172.8	6.6
1GSA	x-ray diffraction	2	1	GLU296_A	PHE297_A	TYR221_A	4.767	3.904	24.3	25	163.9	9
2CCS	x-ray diffraction	1.79	1	GLU196_A	TYR197_A	PHE44_A	4.289	5.203	32.8	16.3	159	81.3
3CCB	x-ray diffraction	2.49	1	GLU421_A	TRP402_A	HIS383_A	3.872	4.597	30.4	8.2	153.8	78.4
3DMC	x-ray diffraction	1.65	1	ASP129_A	HIS50_B	TRP43_B	3.877	5.409	26	24.7	130	75.7
2CCY	x-ray diffraction	1.67	1	GLU124_A	PHE125_A	PHE82_A	4.186	5.126	25.6	19.7	166.9	73.6
4AYN	x-ray diffraction	2.06	1	GLU247_A	HIS232_A	HIS218_A	3.123	4.001	9.2	19.8	168.4	4.9
2GSO	x-ray diffraction	1.3	1	ASP257_A	HIS258_A	HIS363_A	3.316	3.386	39.9	26.6	136.7	13.4
2GSO	x-ray diffraction	1.3	1	ASP310_A	HIS311_A	TRP343_A	3.742	3.627	21.8	18.6	163.4	11.9
1GSU	x-ray diffraction	1.94	1	GLU21_B	TYR196_B	PHE202_B	4.295	5.311	36.5	21.6	164.2	79.7
4EV5	x-ray diffraction	2.25	1	ASP183_A	HIS220_A	HIS188_A	3.42	3.646	15.1	20	159.1	12.2
4EV2	x-ray diffraction	2.18	1	ASP183_A	HIS220_A	HIS188_A	3.372	3.736	13.4	18.1	161.9	17
4EV2	x-ray diffraction	2.18	1	ASP469_E	PHE648_E	TYR541_E	4.983	5.351	30.9	21.3	144.7	77
1GT1	x-ray diffraction	1.71	1	GLU84_B	TYR83_B	PHE56_B	4.989	5.331	27	21.2	133.3	87.7
3DNS	x-ray diffraction	2.1	1	GLU87_A	PHE119_A	PHE101_A	4.042	5.284	27.7	18.8	136.2	82.9
3DNP	x-ray diffraction	1.85	1	GLU108_A	HIS107_A	TYR110_A	3.414	4.228	11.8	29.8	148.1	5.6
3AYF	x-ray diffraction	2.5	1	GLU281_A	TYR283_A	PHE288_A	4.379	5.32	29.1	17.5	138.9	73.8
1EW2	x-ray diffraction	1.82	1	GLU429_A	HIS320_A	HIS360_A	3.629	5.016	24.3	15.9	168	76.7
1EWY	x-ray diffraction	2.38	1	ASP291_B	TYR288_B	TRP248_B	4.32	4.713	34.6	9.6	145.9	71
2AYL	x-ray diffraction	2	1	ASP1441_B	TYR1404_B	PHE1395_B	3.915	5.13	29.8	11.6	142.6	72.3
4DNC	x-ray diffraction	2.05	1	ASP200_A	TYR201_A	TYR216_A	4.672	5.125	37.5	22.7	148.2	73.9
1EW8	x-ray diffraction	2.2	1	ASP330_A	HIS372_A	HIS412_A	3.962	5.15	32.9	29.1	170.5	73.3
2EWP	x-ray diffraction	2.3	1	GLU441_A	PHE435_A	TRP305_A	4.326	5.185	25.6	10.1	144.8	70.6
1EWD	x-ray diffraction	2.46	1	GLU155_D	HIS156_D	HIS2_C	4.24	4.185	39	17.3	158	2.7
1EW9	x-ray diffraction	2	1	ASP330_A	HIS372_A	HIS412_A	3.85	5.101	28	26.7	162.7	70.4
3AZZ	x-ray diffraction	1.81	1	GLU75_A	TYR76_A	HIS36_A	3.943	3.707	39.2	15.4	147.3	17.7
3FZ3	x-ray diffraction	2.4	1	GLU487_B	PHE420_B	TYR422_B	4.074	5.106	7.6	7.9	174.2	74.7
4AZD	x-ray diffraction	1.62	1	ASP29_A	PHE32_A	PHE108_A	4.219	4.813	22.6	3.2	157.1	71.9
3DO4	x-ray diffraction	2.4	1	GLU62_A	PHE44_A	TYR69_A	3.767	5.059	9.5	4.1	167.2	88.7
3DO4	x-ray diffraction	2.4	1	GLU63_B	PHE44_B	TYR69_B	4.226	5.33	14.5	17.3	148.7	86.3
1GT4	x-ray diffraction	2.1	1	GLU84_B	TYR83_B	PHE56_B	4.911	5.345	28.5	20.7	132.3	85.7
1EXN	x-ray diffraction	2.5	1	GLU182_B	HIS183_B	TYR175_B	4.066	4.498	37.6	6.3	147.5	70.2
2B07	x-ray diffraction	2.1	1	GLU186_A	TYR152_A	TYR153_A	4.646	5.016	34.9	15.3	159.1	77.3
4EXH	x-ray diffraction	2	1	ASP96_B	HIS37_B	TRP65_B	2.879	4.735	1.5	22.3	156.5	88.4
4DOO	x-ray diffraction	1.9	1	ASP84_A	HIS154_A	HIS171_A	4.416	4.023	39.8	30	163.2	14.1
2EXR	x-ray diffraction	1.7	1	ASP272_A	HIS321_A	TYR356_A	4.002	5.223	33.2	22.6	164.5	86.6
2CDD	x-ray diffraction	1.9	1	GLU196_A	TYR197_A	PHE44_A	4.195	5.229	33.8	17.3	157.2	89
3DPM	x-ray diffraction	2.35	1	GLU174_A	HIS168_A	TYR164_A	4.443	3.698	35	17.7	143.8	2.3
3B07	x-ray diffraction	2.5	1	ASP234_B	TRP74_B	PHE178_B	4.905	5.169	35.4	10.7	144.1	88.4
1G0U	x-ray diffraction	2.4	1	GLU187_G	TRP186_G	PHE222_G	3.766	5.327	31.9	12	136.1	82.1
1DP0	x-ray diffraction	1.7	1	GLU326_A	PHE33_A	HIS30_A	4.141	3.998	34.6	27.9	141.4	11.3
1GTG	x-ray diffraction	2.3	1	ASP104_1	TRP136_1	PHE180_1	4.467	5.069	35.8	14.1	156.2	73.5
1GTZ	x-ray diffraction	1.6	1	GLU114_D	PHE116_D	TYR121_E	4.962	5.43	37.4	16.4	159	75.4
3G0B	x-ray diffraction	2.25	1	GLU421_A	TRP402_A	HIS383_A	3.817	4.457	27.7	6.1	152.9	84.1
4DP3	x-ray diffraction	2.4	1	ASP446_A	TYR448_A	PHE432_A	4.96	4.697	37.4	0.9	142.2	83.6
1G0O	x-ray diffraction	1.7	1	GLU222_D	PHE120_D	HIS175_D	4.37	3.733	35.9	25.9	166.7	4.4
4DPH	x-ray diffraction	2.38	1	ASP446_A	TYR448_A	PHE432_A	4.728	4.742	36.2	3.5	140.7	79.7
3G0G	x-ray diffraction	2.45	1	GLU421_A	TRP402_A	HIS383_A	3.745	4.652	29.6	7.2	153.2	84.3
4B1I	x-ray diffraction	2.14	1	GLU787_A	TYR789_A	TYR682_A	4.306	4.873	27.2	12.5	151.9	83.1
4B1J	x-ray diffraction	2.08	1	GLU787_A	TYR789_A	TYR682_A	4.709	4.894	32.2	17.6	153.2	77.2
2GUI	x-ray diffraction	1.6	1	GLU32_A	TYR51_A	PHE72_A	4.081	4.862	37.9	6.3	148	87.9
1B1Y	x-ray diffraction	2.5	1	ASP165_A	PHE166_A	PHE74_A	4.298	5.328	15.7	18.2	151.7	73.3
4DPD	x-ray diffraction	2.5	1	ASP446_A	TYR448_A	PHE432_A	4.518	4.811	31.7	6.8	141.7	81.5
1EYK	x-ray diffraction	2.23	1	GLU20_A	PHE16_A	PHE184_A	4.532	5.315	33.3	19.1	165.6	80.1
2DQB	x-ray diffraction	2.2	1	GLU134_C	HIS135_C	HIS112_C	4.126	4.064	38.8	30	149.4	19.2
3GUZ	x-ray diffraction	1.67	1	ASP165_B	HIS106_A	TYR99_A	4.127	4.846	21.5	7.3	159.4	89.4
1EYX	x-ray diffraction	2.25	1	GLU49_A	HIS48_A	TYR18_B	3.751	3.877	24.5	26.2	177.7	10
4B1H	x-ray diffraction	2	1	GLU787_A	TYR789_A	TYR682_A	4.308	4.936	29.3	12.6	153.4	83.2
3G0D	x-ray diffraction	2.39	1	GLU421_A	TRP402_A	HIS383_A	3.869	4.574	29	7	153.2	78.1
4DQL	x-ray diffraction	2.15	1	ASP1045_A	PHE889_A	TYR998_A	4.947	5.322	14.9	14.6	158.8	73.7
1EYJ	x-ray diffraction	2.28	1	GLU20_A	PHE16_A	PHE184_A	4.669	5.205	22.4	18.3	172.5	79.4
3G1J	x-ray diffraction	1.7	1	GLU73_B	PHE74_B	TYR28_B	4.084	4.931	39.1	8.5	142.2	77.2
1CEO	x-ray diffraction	1.9	1	ASP50_A	TYR17_A	PHE25_A	4.759	5.209	38.5	18	134.7	89.6
1CEN	x-ray diffraction	2.3	1	ASP50_A	TYR17_A	PHE25_A	4.711	5.366	36.5	23.3	136.3	89.6
2B14	x-ray diffraction	2	1	GLU63_A	PHE44_A	TYR69_A	3.835	5.08	24.4	5.7	154.3	78.6
4B1G	x-ray diffraction	1.83	1	GLU787_A	TYR789_A	TYR682_A	4.353	4.872	30.7	13.3	152.3	80.4
3B26	x-ray diffraction	2.1	1	GLU196_A	TYR197_A	PHE44_A	4.314	5.163	32.2	15.8	159.3	82.1
1GU1	x-ray diffraction	1.8	1	GLU114_K	PHE116_K	TYR121_L	4.926	5.466	35.1	17	161.2	80.1
1CE8	x-ray diffraction	2.1	1	ASP299_D	HIS329_D	PHE350_D	4.875	5.268	35.1	11.3	156.2	85.6
1CE8	x-ray diffraction	2.1	1	GLU780_E	TYR799_E	PHE924_E	3.941	4.181	39.1	27.8	160	4.5
3CE6	x-ray diffraction	1.6	1	GLU445_A	TYR447_A	TYR442_A	4.869	5.001	37.9	8.7	145.8	85.7
3EYW	x-ray diffraction	2.4	1	GLU542_B	TYR538_B	TYR1036_A	4.172	4.624	37.1	2.9	143.6	72.3
1EYI	x-ray diffraction	2.32	1	GLU20_A	PHE16_A	PHE184_A	4.393	5.26	20.6	24.8	173.6	74.4
4GUU	x-ray diffraction	2.3	1	ASP484_A	HIS539_A	PHE538_A	4.178	5.446	25.7	21	133.4	74.7
1G1Q	x-ray diffraction	2.4	1	GLU154_C	TYR155_C	TYR37_D	4.908	5.244	31.1	14.5	145.6	72.4
1G12	x-ray diffraction	1.6	1	GLU9_A	TRP101_A	PHE100_A	3.902	4.997	34.9	14.8	157.2	81.5
1GVQ	x-ray diffraction	2	1	GLU272_A	TYR281_A	PHE285_A	4.797	5.167	17.7	25.2	139.8	72.9
3G15	x-ray diffraction	1.7	1	GLU332_A	TYR333_A	TRP420_A	4.347	5.158	29.2	7.4	147.3	74
2GVQ	x-ray diffraction	2.43	1	ASP300_D	PHE297_D	PHE305_D	4.948	4.843	13.1	26.4	165.6	75.2
1GVO	x-ray diffraction	1.38	1	GLU272_A	TYR281_A	PHE285_A	4.57	5.19	16.5	22.8	150.7	78.8
3GVE	x-ray diffraction	1.25	1	GLU255_A	TYR256_A	PHE251_A	4.894	5.162	27.4	25.3	142.4	70.9
1GVS	x-ray diffraction	1.38	1	GLU272_A	TYR281_A	PHE285_A	4.607	5.147	15.6	22.9	151.5	79.4
1EZM	x-ray diffraction	1.5	1	GLU172_A	PHE184_A	TYR234_A	4.961	5.017	28.2	16.6	135.7	85
3GVL	x-ray diffraction	1.41	1	GLU574_A	TYR575_A	HIS608_A	4.486	4.83	36.5	24.8	153.5	79.1
3GVX	x-ray diffraction	2.2	1	GLU36_B	PHE280_B	PHE279_B	4.979	4.998	35.2	11.3	140.8	78.5
3CEZ	x-ray diffraction	2.1	1	GLU43_A	TYR44_A	TYR53_A	4.294	5.473	32.8	20.6	162.9	80.3
1GVR	x-ray diffraction	1.38	1	GLU272_A	TYR281_A	PHE285_A	4.72	5.128	17.6	21.5	143.1	78.7
3B24	x-ray diffraction	1.7	1	GLU196_A	TYR197_A	PHE44_A	4.36	5.062	32.3	14.4	157	83.2
3B25	x-ray diffraction	1.75	1	GLU196_A	TYR197_A	PHE44_A	4.331	5.096	35.4	14.8	155.6	81.1
3GVJ	x-ray diffraction	1.48	1	GLU574_A	TYR575_A	HIS608_A	4.373	4.848	36.8	24.7	156.2	81.2
3GVK	x-ray diffraction	1.84	1	GLU574_A	TYR575_A	HIS608_A	4.541	4.846	34.8	23.9	156.3	83.9
3B27	x-ray diffraction	1.5	1	GLU196_A	TYR197_A	PHE44_A	4.176	5.062	34.9	14.7	157.9	81.6
3G23	x-ray diffraction	1.89	1	ASP52_A	PHE48_A	HIS47_A	4.741	4.565	11.4	3.2	165.5	85.6
1G2P	x-ray diffraction	1.75	1	ASP130_A	PHE30_A	PHE34_A	4.195	4.802	18.9	14.6	157.3	80.6
3B20	x-ray diffraction	2.4	1	ASP93_P	TRP337_P	HIS144_P	4.79	4.215	38.1	21.6	140.5	87.1
2GWL	x-ray diffraction	1.9	1	GLU420_A	TYR418_A	TYR412_A	4.752	5.043	31.6	16.9	132.1	85.3
1G2Q	x-ray diffraction	1.5	1	ASP130_A	PHE30_A	PHE34_A	3.382	4.879	3.5	15.6	165.7	83
3B28	x-ray diffraction	1.35	1	GLU196_A	TYR197_A	PHE44_A	4.268	5.12	33.3	15.8	158.3	81.9
2GWM	x-ray diffraction	1.5	1	GLU420_A	TYR418_A	TYR412_A	4.738	5.077	26.6	16.4	137.9	86.9
2B2K	x-ray diffraction	1.97	1	ASP108_A	TRP58_A	TRP161_A	4.932	4.917	27.7	20.1	132.2	87.2
3B2R	x-ray diffraction	2.07	1	GLU682_A	HIS613_A	TYR612_A	3.563	4.87	30.2	7.8	149.6	73.2
1G20	x-ray diffraction	2.2	1	ASP228_A	HIS274_A	HIS362_A	4.632	4.796	25	25.7	169.1	72
3EZS	x-ray diffraction	2.19	1	GLU92_A	TYR261_A	TYR261_B	3.726	3.764	9.8	29.8	156.8	3.7
1EZR	x-ray diffraction	2.5	1	ASP192_B	TYR156_B	PHE278_B	3.28	5.208	13.3	23.3	163	70.2
2G2U	x-ray diffraction	1.6	1	ASP104_A	TYR143_B	PHE132_B	4.677	4.841	29.8	6	155.7	73
2G2W	x-ray diffraction	1.8	1	GLU48_A	TRP290_A	TRP229_A	4.629	4.863	33.7	11.3	142.4	74.3
2G2X	x-ray diffraction	2.3	1	SO4301_A	TRP26_A	PHE47_A	4.055	5.485	39.6	20.4	160.4	75.8
1GWJ	x-ray diffraction	2.2	1	GLU114_A	HIS113_A	HIS148_A	4.398	4.445	2.9	20.1	162.8	83
4GWM	x-ray diffraction	1.85	1	ASP230_B	PHE231_B	TYR205_B	3.759	4.25	12.3	23.6	144.1	14
1GWI	x-ray diffraction	1.92	1	GLU245_B	PHE178_B	PHE177_B	4.348	4.941	39.6	11.6	149.4	80.5
2G3X	x-ray diffraction	1.58	1	GLU63_B	PHE44_B	TYR69_B	3.856	5.126	27.8	7.2	149.4	74.8
3F03	x-ray diffraction	1.34	1	GLU272_K	TYR281_K	PHE285_K	4.593	5.266	18	21.1	141.5	80.2
2G3Z	x-ray diffraction	1.9	1	GLU63_B	PHE44_B	TYR69_B	4.74	5.04	31.8	8.2	145.6	71.4
4G3E	x-ray diffraction	2.5	1	GLU397_B	TRP401_B	PHE470_B	3.995	5.373	30.6	19.2	157.1	85
2DSO	x-ray diffraction	2.1	1	ASP97_A	HIS95_A	PHE322_A	3.534	4.914	26	8.6	149.2	81.3
3CGL	x-ray diffraction	2.09	1	ASP160_C	HIS162_A	HIS162_C	4.533	3.585	20.9	26.9	151.6	3.2
1CGY	x-ray diffraction	2.5	1	GLU187_A	TYR626_A	TYR638_A	4.644	4.999	39.4	5.9	143.7	70.5
2CGF	x-ray diffraction	2.2	1	GLU183_A	TYR184_A	PHE30_A	4.229	5.277	34.6	15.4	157.7	83.6
2DSL	x-ray diffraction	1.7	1	ASP30_A	HIS31_A	PHE42_A	3.996	3.96	16.6	28.5	167.2	18.6
4G4S	x-ray diffraction	2.49	1	GLU200_A	TRP199_A	PHE234_A	3.729	5.309	22.3	17.7	140.3	77.1
2B4U	x-ray diffraction	2	1	ASP223_A	HIS224_A	TRP304_A	3.386	5.066	12.9	25	159.7	89.5
2G49	x-ray diffraction	2.5	1	GLU494_A	TRP495_A	PHE218_A	4.388	4.451	17.5	28.4	151.4	15.3
1GXZ	x-ray diffraction	2.1	1	ASP16_A	TYR18_A	TYR107_A	3.66	4.874	17.6	7.4	155.2	85.3
1GXY	x-ray diffraction	1.71	1	ASP16_A	TYR18_A	TYR107_A	3.848	4.732	17	6.6	157.2	88.2
2G4E	x-ray diffraction	2.17	1	GLU63_A	PHE44_A	TYR69_A	4.151	4.975	31.5	6.8	152.3	79.9
3CHJ	x-ray diffraction	1.6	1	ASP242_A	TYR282_A	TYR281_A	4.134	4.971	35.5	3.7	142.9	85.3
2G4G	x-ray diffraction	1.85	1	GLU63_A	PHE44_A	TYR69_A	4.293	5.03	28.5	5.5	148.5	77.6
2CH8	x-ray diffraction	2.3	1	GLU45_C	HIS64_C	HIS65_C	4.671	3.869	31.1	9.9	143.2	19.6
3DTM	x-ray diffraction	2	1	GLU48_A	TRP288_A	TRP229_A	4.982	4.834	33	10.2	144.4	75.7
2B4O	x-ray diffraction	2.3	1	ASP223_A	HIS224_A	TRP304_A	4.641	5.237	31.2	19.3	153.1	83
3B46	x-ray diffraction	2	1	GLU241_A	HIS242_A	PHE326_A	4.484	3.752	38.6	22.3	154.1	8.8
2CHX	x-ray diffraction	2.5	1	ASP500_A	HIS708_A	TRP485_A	3.691	4.127	12.3	6.7	170.6	19.4
1GYC	x-ray diffraction	1.9	1	ASP456_A	TYR116_A	TRP107_A	4.051	5.388	39.2	26	155.5	80.5
1GY0	x-ray diffraction	2.08	1	ASP16_A	TYR18_A	TYR107_A	3.64	4.79	15.1	7.8	157.2	83.2
3G49	x-ray diffraction	2.5	1	GLU107_A	PHE104_A	PHE431_B	3.995	5.178	37.3	17.4	151.7	84.5
3G49	x-ray diffraction	2.5	1	GLU633_C	PHE630_C	PHE957_D	4.274	5.091	31.9	10.6	153.6	88
3G49	x-ray diffraction	2.5	1	GLU896_D	PHE893_D	PHE694_C	4.276	5.04	30.1	6.2	154.4	87.6
3G49	x-ray diffraction	2.5	1	GLU905_D	HIS909_D	PHE908_D	4.578	5.243	30.4	24.9	135	88.8
3DTV	x-ray diffraction	2.1	1	GLU140_B	PHE137_B	PHE79_B	4.92	5.04	25.8	11.6	148.1	71.8
2G47	x-ray diffraction	2.1	1	GLU494_A	TRP495_A	PHE218_A	3.982	4.543	19.2	29.1	158.1	17.9
4B5F	x-ray diffraction	2	1	GLU88_A	PHE89_A	PHE126_A	4.233	4.993	36	13.3	156.3	79.2
3DUH	x-ray diffraction	2.3	1	ASP97_B	PHE106_B	TYR201_B	4.933	5.023	17.2	28.3	167.6	72.7
4B5J	x-ray diffraction	2.1	1	GLU88_A	PHE89_A	PHE126_A	4.352	4.744	26.4	13.7	163.2	74.6
3CK7	x-ray diffraction	2.1	1	GLU199_B	TYR195_B	PHE175_B	4.817	4.706	36.8	13	130.2	75.8
1B6B	x-ray diffraction	2.5	1	GLU54_A	HIS127_A	PHE93_A	4.411	5.095	16.6	27.2	149.2	72.6
2G5U	x-ray diffraction	1.8	1	GLU63_A	PHE44_A	TYR69_A	4.284	5.121	36.7	3.3	141.1	76.7
3CK9	x-ray diffraction	2.2	1	GLU199_B	TYR195_B	PHE175_B	4.751	4.993	37.2	12.5	130.5	77.1
3CKC	x-ray diffraction	1.5	1	GLU199_A	TYR195_A	PHE175_A	4.613	4.95	36.5	12.1	131.6	76.6
2G5T	x-ray diffraction	2.3	1	GLU421_A	TRP402_A	HIS383_A	3.976	4.667	32.3	5.4	148.7	84.9
1F25	x-ray diffraction	1.4	1	GLU21_A	PHE10_A	PHE8_A	4.248	4.952	33.3	10	142.8	83.8
3CK8	x-ray diffraction	2.1	1	GLU199_A	TYR195_A	PHE175_A	4.715	4.865	35.7	11.9	133.8	79.6
1F24	x-ray diffraction	1.4	1	GLU21_A	PHE10_A	PHE8_A	4.296	4.901	33.6	9.7	141.3	84.4
2G5P	x-ray diffraction	2.4	1	GLU421_A	TRP402_A	HIS383_A	3.889	4.6	29.7	6.7	152	83.5
1DU3	x-ray diffraction	2.2	1	GLU271_F	HIS270_F	HIS161_F	3.647	3.837	25.2	10.3	161.4	14
2GYV	x-ray diffraction	2.5	1	GLU202_B	HIS447_B	PHE295_B	3.55	5.39	13	22.5	149.5	74.1
1CL6	x-ray diffraction	1.7	1	GLU21_A	PHE10_A	PHE8_A	4.15	4.876	33.8	8.7	141	82.2
1F20	x-ray diffraction	1.9	1	ASP1393_A	PHE1234_A	TYR1347_A	4.445	5.25	22	8.8	157.8	89.3
3CL8	x-ray diffraction	2.25	1	ASP187_A	TYR164_A	TYR211_A	4.148	4.847	32.3	20.7	143.1	78.2
2F22	x-ray diffraction	1.42	1	GLU22_B	TRP25_B	PHE40_B	4.631	5.052	35.6	11.7	154.5	81.5
1F26	x-ray diffraction	1.4	1	GLU21_A	PHE10_A	PHE8_A	4.187	4.923	32.3	9.5	144.2	83.1
3F2R	x-ray diffraction	2.35	1	GLU332_A	TYR333_A	TRP420_A	4.593	5.199	34.1	5.3	148.2	74.4
2CLZ	x-ray diffraction	1.9	1	ASP77_H	PHE74_H	PHE22_H	4.573	5.435	33.5	23.9	138.8	86.1
3CL1	x-ray diffraction	2.4	1	CL1_A	PHE295_A	PHE341_A	3.543	4.632	16.7	8.1	170.5	89.2
3CL7	x-ray diffraction	1.8	1	ASP187_B	TYR164_B	TYR211_B	4.025	4.745	36.8	23.7	136.8	71.5
1CLE	x-ray diffraction	2	1	ASP412_B	HIS417_B	TYR522_B	3.834	5.433	35.2	22.4	161.2	89.4
4DUX	x-ray diffraction	2.3	1	GLU326_C	PHE33_C	HIS30_C	4.23	3.857	38.7	25.5	144.1	17.5
4GYF	x-ray diffraction	1.65	1	ASP85_A	PHE88_A	TYR46_A	4.548	5.012	20.1	11.2	169.3	70.1
1DUV	x-ray diffraction	1.7	1	ASP279_I	HIS278_I	PHE305_I	4.277	3.709	24.6	17.2	165.9	8.7
1F3L	x-ray diffraction	2.03	1	ASP233_A	TRP477_A	PHE452_A	4.921	5.403	38.9	22.2	137	77
4GYJ	x-ray diffraction	1.65	1	GLU499_A	HIS500_A	PHE542_A	4.987	5.172	36	2.7	145.7	83.1
2CLV	x-ray diffraction	1.9	1	ASP77_A	PHE74_A	PHE22_A	4.453	5.206	28.4	17.2	141.1	79.3
4F3T	x-ray diffraction	2.25	1	GLU114_A	PHE82_A	HIS81_A	3.463	5.045	4.9	25.2	150	72.3
3DV2	x-ray diffraction	2.3	1	GLU67_D	PHE70_D	PHE36_D	3.187	5.21	18.2	23.8	146.1	73
3F3B	x-ray diffraction	2.5	1	GLU91_A	TRP90_A	PHE52_A	3.495	5.338	27	12.5	153.4	87.9
4DVK	x-ray diffraction	2.21	1	SO41121_B	HIS32_B	TRP35_B	3.264	5.189	7.6	5.8	171.1	80
4G5X	x-ray diffraction	1.29	1	GLU237_A	TRP236_A	PHE265_A	3.878	5.195	24.5	27.7	159.9	70.7
2G56	x-ray diffraction	2.2	1	GLU494_A	TRP495_A	PHE218_A	4.548	4.583	29.5	28.2	149.1	19.1
2B77	x-ray diffraction	1.7	1	GLU63_B	PHE44_B	TYR69_B	4.322	5.157	33.3	8.7	138.9	77.8
3G5L	x-ray diffraction	2.35	1	GLU215_B	PHE173_A	TYR172_A	4.582	5.323	39.2	7.1	141.8	88.5
3GZ5	x-ray diffraction	2.2	1	ASP31_A	HIS30_A	TYR112_A	3.917	3.533	29.5	14	144	1.8
3GZA	x-ray diffraction	1.6	1	ASP199_A	HIS99_A	PHE301_A	4.721	4.879	25.4	20.2	163	76
3B78	x-ray diffraction	2.5	1	GLU837_E	TYR838_E	TYR714_E	4.91	5.043	30.9	20.6	131.2	83.6
2B78	x-ray diffraction	2	1	ASP105_A	PHE100_A	PHE78_A	4.517	5.225	21.2	27.4	139.5	76.7
1CMJ	x-ray diffraction	1.7	1	GLU21_A	PHE10_A	PHE8_A	4.15	4.773	33.5	4.1	143.7	80.9
3B8I	x-ray diffraction	1.9	1	ASP30_D	PHE29_D	TYR238_D	4.217	5.119	36.5	12.5	131	77.9
3B8B	x-ray diffraction	1.7	1	ASP212_A	PHE165_A	HIS189_A	4.398	3.548	31.9	11.1	137.1	8.1
1GZQ	x-ray diffraction	2.26	1	GLU62_A	PHE58_A	TYR169_A	3.86	5.35	17.2	7	157.6	77.6
3B82	x-ray diffraction	2.35	1	GLU837_A	TYR838_A	TYR714_A	4.93	5.06	23.6	17.3	143.1	83.1
2B8W	x-ray diffraction	2.22	1	ASP97_A	PHE65_A	TRP81_A	4.283	5.491	38.2	20.3	151.7	85.9
4B8Y	x-ray diffraction	1.9	1	GLU267_A	HIS269_A	TYR240_A	4.722	3.968	36	12.6	152.8	18.6
1B8D	x-ray diffraction	1.9	1	GLU49_A	HIS48_A	TYR18_B	3.714	3.798	14.6	19.2	166.2	15.2
3GZ8	x-ray diffraction	2.43	1	ASP31_A	HIS30_A	TYR112_A	4.204	3.724	27.6	25.8	154.6	12.6
1B8G	x-ray diffraction	2.37	1	ASP364_A	TRP405_A	PHE171_A	4.255	4.947	19.9	14	151	84.9
3H0S	x-ray diffraction	2.43	1	ASP1828_A	TRP1827_A	TRP2124_A	4.286	5.319	21.7	20.6	154.2	85.1
3F4V	x-ray diffraction	1.65	1	ASP132_A	TYR129_A	TRP144_A	4.442	5.373	21.5	19.8	155.1	83.6
3F4C	x-ray diffraction	2.07	1	GLU201_A	TYR128_A	PHE126_A	3.654	5.279	36.8	10.3	133.7	89
1CMN	x-ray diffraction	1.7	1	GLU21_A	PHE10_A	PHE8_A	3.96	4.793	33.1	7.5	145.3	83.2
3CMZ	x-ray diffraction	1.92	1	GLU48_A	TRP290_A	TRP229_A	4.831	4.736	31.6	8.2	147.3	76.1
3F41	x-ray diffraction	2.3	1	ASP519_A	HIS520_A	TRP599_A	3.315	5.077	3.2	19.9	157	77.2
3CMR	x-ray diffraction	2.05	1	ASP330_B	HIS372_B	HIS412_B	3.879	5.235	30.8	28	166	71.4
1F41	x-ray diffraction	1.3	1	GLU63_A	PHE44_A	TYR69_A	4.389	4.992	32	4.7	143.5	78.3
1G65	x-ray diffraction	2.25	1	GLU187_G	TRP186_G	PHE222_G	4.117	5.305	29.6	11.6	140.8	84.8
1G65	x-ray diffraction	2.25	1	ASP199_U	HIS196_U	PHE192_U	4.791	3.991	10.9	18	151.7	9.7
3CMS	x-ray diffraction	2	1	GLU107_A	PHE112_A	PHE111_A	4.609	4.828	39.9	14.2	135.3	78.3
3CMS	x-ray diffraction	2	1	ASP171_A	TYR174_A	TYR154_A	4.348	4.749	35.3	27.5	143.5	11.1
3CMN	x-ray diffraction	2.25	1	GLU211_A	PHE184_A	TYR74_A	4.187	4.006	36.8	24.3	139.3	7.9
2B9A	x-ray diffraction	1.54	1	GLU63_B	PHE44_B	TYR69_B	4.168	4.99	31.3	3.8	148	79.3
3CN0	x-ray diffraction	1.52	1	GLU63_A	PHE44_A	TYR69_A	4.271	5.125	34.9	2.7	143.6	79.6
3G6L	x-ray diffraction	1.8	1	ASP99_A	HIS95_A	TRP101_A	4.929	3.741	32.2	17.2	133.7	10.7
3CN4	x-ray diffraction	1.4	1	GLU63_A	PHE44_A	TYR69_A	4.431	5.103	32.8	3	144.4	78.8
3CN2	x-ray diffraction	1.52	1	GLU63_A	PHE44_A	TYR69_A	4.371	5.11	34.2	2.4	143.6	79
2G67	x-ray diffraction	2.32	1	GLU636_A	HIS640_A	PHE602_A	3.777	5.247	11.2	27.1	157	71.8
2CND	x-ray diffraction	2.5	1	ASP111_A	HIS14_A	TYR109_A	3.354	5.468	21.8	16.2	142.1	76.2
3F5L	x-ray diffraction	1.37	1	ASP132_A	TYR129_A	TRP144_A	4.463	5.356	22.5	19.7	155.1	82.5
3CN1	x-ray diffraction	1.52	1	GLU63_A	PHE44_A	TYR69_A	4.298	5.122	32.3	2.5	145.4	80
3CN3	x-ray diffraction	1.8	1	GLU63_A	PHE44_A	TYR69_A	4.323	5.089	35.8	2.2	143.8	77.8
3DWF	x-ray diffraction	2.2	1	GLU132_A	PHE129_A	PHE193_B	3.278	4.929	37	9.7	141.4	88.4
1DWW	x-ray diffraction	2.35	1	GLU179_A	TYR144_A	PHE148_A	4.79	5.129	30.3	21.7	131.9	82.7
1DWW	x-ray diffraction	2.35	1	ASP376_A	TRP340_A	TYR261_A	4.068	5.014	40	15	155.1	87.6
2H0Y	x-ray diffraction	1.7	1	GLU48_A	TRP290_A	TRP229_A	4.542	4.913	28.7	18	143.4	85.7
3H0Q	x-ray diffraction	2.5	1	ASP1828_A	TRP1827_A	TRP2124_A	4.391	5.315	24.6	18.7	151.8	82.3
4DW8	x-ray diffraction	1.5	1	GLU128_A	PHE186_A	TYR185_A	4.134	4.775	39.5	11.2	145.3	78.7
4H0O	x-ray diffraction	2.4	1	ASP322_A	HIS198_A	HIS172_A	2.744	3.851	36.2	24.2	141.6	6.5
3DWR	x-ray diffraction	1.66	1	ASP131_A	PHE172_A	TYR171_A	4.106	4.792	36.2	13.5	141.7	89.4
4DWR	x-ray diffraction	1.48	1	GLU206_B	PHE204_B	HIS234_B	4.11	5.414	13.3	29.8	155.2	81.6
4DWR	x-ray diffraction	1.48	1	GLU267_C	TYR70_C	TYR94_C	4.334	5.303	31.8	17.4	136.9	84.1
3DWS	x-ray diffraction	2.5	1	ASP131_A	PHE172_A	TYR171_A	3.936	4.698	34.3	12.3	141.5	87
4DWO	x-ray diffraction	1.5	1	GLU128_A	PHE186_A	TYR185_A	4.349	4.845	37.7	4.6	145	74.4
4F5V	x-ray diffraction	2.27	1	GLU308_A	PHE309_A	PHE330_A	4.077	5.258	35.6	13.4	153.3	80
4DWQ	x-ray diffraction	2.25	1	GLU267_A	TYR70_A	TYR94_A	4.325	5.366	27.2	15.9	141.1	85.2
4G6J	x-ray diffraction	2.03	1	GLU64_A	TYR50_L	HIS34_L	3.606	4.893	15.9	15.3	153.4	87.9
2H0T	x-ray diffraction	1.6	1	GLU48_A	TRP290_A	TRP229_A	4.54	4.94	27.2	17.4	144.5	85.6
2G63	x-ray diffraction	2	1	GLU421_A	TRP402_A	HIS383_A	3.972	4.551	26.7	6	153	85.7
4F5U	x-ray diffraction	2.04	1	ASP254_A	HIS9_A	HIS3_A	4.433	3.365	21.8	21.9	160.2	7.1
3H04	x-ray diffraction	1.9	1	ASP220_A	TYR221_A	TYR142_A	4.818	3.704	14.9	23.1	145.8	15.8
1DWV	x-ray diffraction	2.35	1	GLU179_A	TYR144_A	PHE148_A	4.695	4.805	33.5	19.8	136.3	89.2
1DWV	x-ray diffraction	2.35	1	ASP376_B	TRP340_B	TYR261_B	3.956	5.155	39.1	13.1	154.1	83.8
4F5S	x-ray diffraction	2.47	1	ASP13_B	HIS9_B	HIS3_B	3.411	3.665	35.5	7.4	138	16.6
4F5S	x-ray diffraction	2.47	1	ASP254_B	HIS9_B	HIS3_B	4.724	3.665	36.8	7.4	143.1	16.6
3F5J	x-ray diffraction	1.95	1	ASP132_A	TYR129_A	TRP144_A	4.478	5.325	23.4	18.7	155.1	81.4
3F5K	x-ray diffraction	1.8	1	ASP132_A	TYR129_A	TRP144_A	4.439	5.343	24.3	19.6	154.3	80
1CPQ	x-ray diffraction	1.72	1	ASP124_A	TYR125_A	PHE81_A	4.973	5.41	35.4	24.5	141.3	89.2
3G7J	x-ray diffraction	2.2	1	GLU65_B	PHE104_A	PHE104_B	4.316	4.063	25.8	25.3	147.4	5.4
3G7E	x-ray diffraction	2.2	1	GLU86_A	HIS83_A	TYR109_A	4.2	4.571	24.3	22.6	145.3	70.3
5CPP	x-ray diffraction	2.08	1	GLU273_A	HIS270_A	PHE263_A	4.994	4.975	39.1	14	143	70.1
2H10	x-ray diffraction	1.75	1	GLU48_A	TRP290_A	TRP229_A	4.586	4.928	28.5	17.4	143.3	86.8
3F62	x-ray diffraction	2	1	ASP58_A	TYR106_A	PHE103_A	4.539	4.915	35.8	4.7	139.9	74.7
1CPR	x-ray diffraction	2.1	1	ASP124_A	TYR125_A	PHE81_A	4.919	5.354	29.3	25.9	142.8	81.9
3F63	x-ray diffraction	1.8	1	GLU65_B	PHE104_A	PHE104_B	4.423	4.156	22.2	28.5	145.5	14.7
4H17	x-ray diffraction	1.6	1	GLU33_A	PHE78_A	HIS70_A	4.587	3.534	19.6	8.6	168.4	8.9
3F68	x-ray diffraction	1.75	1	ASP55_I	PHE56_I	PHE34_H	4.646	4.925	19	18.4	170.7	71.9
3F6D	x-ray diffraction	1.7	1	GLU65_B	PHE104_A	PHE104_B	4.429	4.148	21.4	27.9	145.9	10.4
3F6K	x-ray diffraction	2	1	ASP123_A	TYR112_A	PHE72_A	4.663	5.021	25.1	8.1	156.4	89.3
3F6F	x-ray diffraction	1.6	1	ASP2_A	TYR4_A	TYR44_A	4.032	5.479	25.2	29.3	174.2	82.8
1F6F	x-ray diffraction	2.3	1	ASP187_B	HIS188_B	HIS177_A	3.166	4.705	16.4	17.3	150.5	76.1
2CQS	x-ray diffraction	2	1	GLU561_A	HIS562_A	HIS478_A	3.766	5.062	39.6	26	161	74.9
3G7I	x-ray diffraction	2.05	1	GLU65_B	PHE104_A	PHE104_B	4.373	4.238	23	26.8	149.6	17.1
2G74	x-ray diffraction	1.96	1	ASP108_A	TRP58_A	TRP161_A	4.872	4.959	26.5	20.5	133	89.9
2G73	x-ray diffraction	1.97	1	ASP108_A	TRP58_A	TRP161_A	4.899	4.97	27.8	20.4	131.8	88.9
4BAA	x-ray diffraction	2.5	1	GLU404_A	TYR405_A	TYR405_D	4.843	4.043	25.8	26.5	168.7	7.7
1H1L	x-ray diffraction	1.9	1	ASP226_C	HIS272_C	HIS360_C	4.82	4.892	20	21.9	164.7	76
3BAE	x-ray diffraction	1.59	1	GLU3_A	HIS27_L	HIS6_A	3.58	5.118	19.7	23.9	146.4	86.1
2F7I	x-ray diffraction	1.6	1	GLU63_B	PHE44_B	TYR69_B	4.085	5.151	30.7	11.1	140.7	70.8
1F7U	x-ray diffraction	2.2	1	ASP351_A	PHE382_A	PHE383_A	4.404	5.037	30.7	21.6	133.7	89.9
2H17	x-ray diffraction	1.7	1	GLU113_A	HIS112_A	TYR81_A	4.181	4.865	10.3	14.8	157.9	83.6
2F7F	x-ray diffraction	2	1	GLU450_A	TYR451_A	TYR460_A	4.404	5.236	32.9	10	147.9	77.5
1F77	x-ray diffraction	2.4	1	ASP167_A	HIS206_A	TRP115_B	3.393	3.525	38.2	18.5	153.7	3.4
3DYM	x-ray diffraction	2.05	1	GLU326_B	PHE33_B	HIS30_B	4.024	3.986	36.1	26.3	141.4	8.7
2DYR	x-ray diffraction	1.8	1	GLU506_A	HIS503_A	TYR502_A	4.753	5.113	37.1	9.9	151.4	86.7
3DYJ	x-ray diffraction	1.85	1	GLU2282_A	TYR2239_A	HIS2238_A	4.064	4.956	23.8	6.1	150.2	82.1
2F8I	x-ray diffraction	1.54	1	GLU63_B	PHE44_B	TYR69_B	4.05	5.253	33.7	11.4	143.4	71
1H1O	x-ray diffraction	2.13	1	GLU61_A	TRP65_A	HIS53_A	4.297	3.695	31.5	21.2	152.3	8.1
1H1O	x-ray diffraction	2.13	1	GLU261_B	TRP265_B	HIS253_B	4.41	3.506	29.5	18.7	136	2.1
4H12	x-ray diffraction	2.06	1	ASP1616_A	PHE1606_A	PHE1589_A	4.494	4.944	37.2	10	136.7	85.3
4G8B	x-ray diffraction	1.3	1	GLU237_A	TRP236_A	PHE265_A	3.854	5.193	25.5	27.4	160.7	71
1H2R	x-ray diffraction	1.4	1	GLU470_L	TRP353_L	TRP485_L	3.491	4.98	6.1	12.9	167.7	88.6
2H26	x-ray diffraction	1.8	1	GLU62_A	PHE58_A	TYR169_A	3.983	5.276	19	9.6	153.2	75
1G8K	x-ray diffraction	1.64	1	GLU544_A	TYR219_A	TYR242_A	4.2	3.799	34.2	23	139.6	18.6
3F8S	x-ray diffraction	2.43	1	GLU421_A	TRP402_A	HIS383_A	3.443	4.487	27.3	12	158.3	74.4
1H2W	x-ray diffraction	1.39	1	ASP265_A	TYR246_A	PHE300_A	4.878	5.193	33.5	25.9	167.9	84.2
1H2A	x-ray diffraction	1.8	1	GLU470_L	TRP353_L	TRP485_L	3.642	5.181	10.2	11.1	174.3	84.1
1F86	x-ray diffraction	1.1	1	GLU63_A	PHE44_A	TYR69_A	4.498	5.019	33.9	3.5	142.8	78.6
3G8R	x-ray diffraction	2.49	1	GLU11_A	HIS225_A	TYR238_A	4.433	5.464	36.8	20.6	146.9	70.5
1H2Y	x-ray diffraction	1.78	1	ASP265_A	TYR246_A	PHE300_A	4.908	5.142	32.3	20.3	164.7	89.6
1G8J	x-ray diffraction	2.03	1	GLU544_A	TYR219_A	TYR242_A	4.202	3.729	34.5	19.3	149.3	15.7
3DYO	x-ray diffraction	1.8	1	GLU326_A	PHE33_A	HIS30_A	4.098	4.023	32.9	23.7	141.6	18.7
1CS0	x-ray diffraction	2	1	GLU780_A	TYR799_A	PHE924_A	4.305	4.111	34.5	25.8	166.4	5
1CS0	x-ray diffraction	2	1	ASP299_B	HIS329_B	PHE350_B	4.669	4.993	38.8	10.9	147.5	77.5
1H2Z	x-ray diffraction	1.65	1	ASP265_A	TYR246_A	PHE300_A	4.975	5.17	27.8	21.4	169.4	89.5
4G8D	x-ray diffraction	1.35	1	GLU237_A	TRP236_A	PHE265_A	3.857	5.199	25.4	27.3	160.6	70.5
4H2C	x-ray diffraction	1.7	1	ASP170_A	TYR163_A	TYR226_A	4.026	3.897	34.8	25.2	168.1	3.5
1G85	x-ray diffraction	1.8	1	GLU84_B	TYR83_B	PHE56_B	4.947	5.402	26	22	133.9	87.2
4G8C	x-ray diffraction	1.11	1	GLU237_A	TRP236_A	PHE265_A	3.869	5.203	24	27	160	70.6
1F9M	x-ray diffraction	1.86	1	ASP40_A	TYR56_A	PHE68_A	4.272	5.376	15.8	23.8	168.7	83.1
2H2N	x-ray diffraction	2.3	1	ASP80_A	HIS81_A	TYR58_A	4.13	3.958	7.3	9	169	2.9
4F9C	x-ray diffraction	2.08	1	ASP337_B	PHE338_B	PHE58_A	3.971	5.11	3.2	8.3	168.5	70.3
4G9E	x-ray diffraction	1.09	1	GLU237_A	TRP236_A	PHE265_A	3.864	5.214	23.5	27.3	159.2	70.6
4G9G	x-ray diffraction	1.35	1	GLU237_A	TRP236_A	PHE265_A	3.9	5.2	23.9	27	159.9	70.8
3G9K	x-ray diffraction	1.79	1	GLU470_S	PHE497_S	PHE496_S	4.733	4.899	33.1	11.3	152.8	75.7
3F96	x-ray diffraction	2.1	1	ASP181_A	PHE274_A	TRP298_A	4.727	5.327	31.5	12.5	154.2	87.6
3DYP	x-ray diffraction	1.75	1	GLU326_A	PHE33_A	HIS30_A	4.103	4.012	33.6	25.7	141.2	14.1
3F97	x-ray diffraction	1.7	1	ASP181_A	PHE274_A	TRP298_A	4.998	5.333	31	9.2	154.6	87.5
2G9K	x-ray diffraction	1.85	1	GLU63_A	PHE44_A	TYR69_A	4.021	5.063	33.6	3.2	143.4	77.5
2F9R	x-ray diffraction	1.85	1	ASP2_B	TYR62_C	TRP60_C	3.87	4.988	20.6	16	152.6	89.2
4F96	x-ray diffraction	2.15	1	ASP158_A	HIS182_A	PHE180_A	3.87	5.194	23	18.7	139.2	83.1
1G9J	x-ray diffraction	1.9	1	ASP230_A	TYR323_A	TRP298_A	3.642	3.901	22.4	25	134.4	13.5
4HTC	x-ray diffraction	2.3	1	ASP55_I	PHE56_I	PHE34_H	4.64	5.137	25.4	12.6	164.1	76.6
1HTM	x-ray diffraction	2.5	1	GLU69_B	PHE70_D	PHE70_F	3.813	4.839	13.3	5.4	163.3	76.2
2DZB	x-ray diffraction	1.9	1	GLU207_B	HIS208_B	TYR168_B	4.968	4.932	34.3	0.8	146.3	73.1
4F97	x-ray diffraction	2.11	1	ASP158_A	HIS182_A	PHE180_A	4.083	5.326	30.9	26.9	137.1	85.4
1G9A	x-ray diffraction	2.1	1	GLU996_A	TYR997_A	PHE986_A	4.896	5.407	34.9	9.6	135.5	81.6
4F9B	x-ray diffraction	2.5	1	ASP337_D	PHE338_D	PHE58_C	4.091	5.186	10.1	17.7	172.2	71.9
3H3O	x-ray diffraction	2.3	1	GLU85_B	TYR136_B	PHE308_B	4.005	5.027	36.2	4.4	146.7	76.4
3F9E	x-ray diffraction	2.5	1	GLU290_A	PHE291_A	PHE3_A	4.728	4.679	32.2	2.4	150.2	89.6
3F9C	x-ray diffraction	2.3	1	ASP181_A	PHE274_A	TRP298_A	4.74	5.364	35.6	13.3	152.9	79.9
2G9H	x-ray diffraction	2	1	ASP29_A	TRP153_B	PHE48_A	4.586	5.04	23.6	22.2	151.5	86
1G9D	x-ray diffraction	2.2	1	GLU357_A	HIS229_A	HIS233_A	3.536	5.162	36.2	28.5	151.4	79.1
3F98	x-ray diffraction	1.7	1	ASP181_A	PHE274_A	TRP298_A	4.803	4.936	32.9	8.9	155.1	82.8
4FAJ	x-ray diffraction	1.9	1	GLU423_A	PHE6_B	PHE531_A	3.779	5.058	8.3	7.7	169.1	83.5
1G9C	x-ray diffraction	2.35	1	GLU996_A	TYR997_A	PHE986_A	4.611	5.244	38.7	9.9	131.4	79.2
1FAA	x-ray diffraction	1.85	1	ASP40_A	TYR56_A	PHE68_A	4.611	5.346	21.4	23.7	162.9	78.6
3BBB	x-ray diffraction	1.3	1	GLU129_F	HIS51_F	TRP133_F	4.525	5.445	37.8	29.8	130.4	85.4
2BCP	x-ray diffraction	2.1	1	GLU177_A	TYR343_A	HIS215_A	3.831	3.848	32	23.7	138.6	10.8
2G9Y	x-ray diffraction	2	1	ASP369_A	HIS370_A	HIS412_A	3.343	3.439	39.5	23.9	136.3	17.8
2G9Y	x-ray diffraction	2	1	GLU411_A	HIS412_A	HIS370_A	4.461	3.439	29.6	15.3	165	17.8
3FAS	x-ray diffraction	1.4	1	GLU22_A	HIS21_A	TYR17_A	3.584	3.837	16.1	16.8	167.5	10.5
3BCY	x-ray diffraction	1.7	1	ASP45_A	PHE44_A	TYR129_A	4.475	5.238	7.8	9.9	177.8	88
4BCB	x-ray diffraction	1.7	1	ASP265_A	TYR246_A	PHE300_A	4.982	5.176	31.3	21.1	167.1	88.9
2BC0	x-ray diffraction	2	1	GLU177_A	TYR343_A	HIS215_A	3.745	3.699	26.2	22.9	141.4	1.5
2BC3	x-ray diffraction	1.54	1	ASP128_A	PHE130_A	PHE29_A	4.537	4.85	36.1	17.9	143.5	78.1
4BCD	x-ray diffraction	1.5	1	ASP265_A	TYR246_A	PHE300_A	4.986	5.144	35.4	21.6	164.7	87.8
2BC1	x-ray diffraction	2.15	1	GLU177_A	TYR343_A	HIS215_A	3.659	3.525	19.6	22.1	138.7	2.3
4H35	x-ray diffraction	1.9	1	ASP1042_B	TYR806_B	PHE804_B	4.018	5.357	36.3	29.4	135.9	77.4
3BCA	x-ray diffraction	2.25	1	ASP171_A	PHE419_A	HIS417_A	4.564	4.311	39.8	10.8	137.8	70.2
1FAK	x-ray diffraction	2.1	1	ASP87_L	HIS84_L	PHE76_L	3.955	5.195	37.2	11.6	133.1	73.1
3H46	x-ray diffraction	1.75	1	GLU85_O	TYR136_O	PHE308_O	4.071	4.953	39.1	7.8	148.7	74.7
4E1V	x-ray diffraction	2.15	1	GLU1079_D	TYR1163_C	PHE1162_C	4.903	5.154	7.9	13.9	172.8	70.9
3GA7	x-ray diffraction	1.55	1	GLU151_A	TYR152_A	PHE145_A	4.904	4.996	39.9	10.2	138.1	86.4
1H50	x-ray diffraction	1.5	1	GLU272_A	TYR281_A	PHE285_A	4.72	5.155	18	20.3	149.9	80.4
3GA9	x-ray diffraction	2.3	1	GLU470_S	PHE497_S	PHE496_S	4.847	5.175	26.9	9.6	162.1	79.5
1H54	x-ray diffraction	2.15	1	ASP493_A	HIS480_A	HIS469_A	3.633	4.832	17.1	11.3	151.7	73.8
4E1J	x-ray diffraction	2.33	1	GLU106_D	TYR157_D	PHE328_D	4.199	4.825	28	11	162.6	72
4BE2	x-ray diffraction	2.38	1	ASP356_A	HIS357_A	HIS338_A	4.654	3.907	38.7	5.8	141.1	17
2H5U	x-ray diffraction	1.9	1	ASP167_A	HIS153_A	PHE20_A	4.113	3.776	26.8	20.3	132.8	4.7
1GAW	x-ray diffraction	2.2	1	ASP104_A	TRP182_A	PHE186_A	4.257	5.148	8.7	21.2	158.9	82.4
3BEJ	x-ray diffraction	1.9	1	GLU349_A	PHE366_A	TYR369_A	4.088	5.162	31.7	17.7	132.6	81.7
3BE8	x-ray diffraction	2.2	1	GLU556_B	TYR526_B	TRP559_B	3.392	5.148	8.8	13.9	159.4	79.8
2BE3	x-ray diffraction	2.4	1	GLU139_A	HIS120_A	TYR107_A	4.365	5.106	39.4	14.8	135.7	70.4
2H55	x-ray diffraction	2	1	GLU196_A	TYR197_A	PHE44_A	4.189	5.075	36	14	154.4	81.1
2GAB	x-ray diffraction	1.85	1	GLU63_B	PHE44_B	TYR69_B	4.435	5.159	39	5.8	138.5	75.2
3BE7	x-ray diffraction	2.3	1	GLU333_A	TYR330_A	PHE267_A	4.583	5.315	13.7	27.7	153.4	76.3
1BED	x-ray diffraction	2	1	GLU24_A	PHE26_A	HIS57_A	4.965	5.222	37.1	20.6	162	86.1
3GAS	x-ray diffraction	1.8	1	GLU191_A	HIS8_F	HIS12_F	4.385	4.858	39.5	16.9	130.8	71.8
3GBE	x-ray diffraction	1.7	1	ASP184_A	TYR177_A	TYR240_A	3.816	3.826	33	23.4	169.8	1.4
2H5S	x-ray diffraction	1.28	1	GLU48_A	TRP290_A	TRP229_A	4.578	4.917	27.5	16	144.5	85.7
4GBF	x-ray diffraction	1.95	1	ASP426_A	TYR454_A	PHE520_A	4.509	4.797	29.5	9.8	141	85.1
1H51	x-ray diffraction	1.6	1	GLU272_A	TYR281_A	PHE285_A	4.724	5.152	15.6	25.3	142.4	77.1
2GB3	x-ray diffraction	2.5	1	GLU206_A	PHE284_A	PHE283_A	4.213	5.368	31.3	7	141.8	81.1
3H6L	x-ray diffraction	1.99	1	ASP1616_A	PHE1606_A	PHE1589_A	4.31	5.035	36.1	10.8	136.3	85.7
3.00E+16	x-ray diffraction	1.6	1	GLU58_B	HIS58_B	TYR35_B	4.921	3.652	34.3	18.4	162.3	7
2H61	x-ray diffraction	1.9	1	GLU89_E	HIS85_E	PHE70_F	4.493	4.458	29.7	27.5	147.6	13.3
3GBD	x-ray diffraction	1.95	1	ASP184_A	TYR177_A	TYR240_A	3.833	3.968	34.9	26	170.8	3
2GB0	x-ray diffraction	1.85	1	GLU57_A	TYR55_A	PHE349_A	4.108	4.947	26.9	16.6	152.2	84.2
2J2Z	x-ray diffraction	2.3	1	SO41179_B	TYR146_B	PHE94_B	3.38	4.971	22.7	3.6	159.8	87.3
2BFW	x-ray diffraction	1.8	1	GLU347_A	TRP224_A	PHE223_A	3.958	4.953	30.6	18.3	139.7	74.8
1GCP	x-ray diffraction	2.1	1	GLU633_D	HIS634_D	PHE613_D	4.793	5.266	34.9	7.9	152.3	86.8
1J3N	x-ray diffraction	2	1	ASP309_A	PHE220_A	PHE377_A	4.278	3.931	25.7	24.7	145.1	7.9
2BGJ	x-ray diffraction	2.1	1	ASP216_D	HIS200_D	HIS199_D	4.493	4.873	20.8	24.4	173.1	75.2
1BGX	x-ray diffraction	2.3	1	GLU734_T	TYR172_T	TRP179_T	3.967	5.167	37.6	7.5	149.3	89.7
2GC9	x-ray diffraction	1.7	1	GLU111_B	TYR108_B	TRP49_B	4.145	3.655	35.2	23.1	165.2	2.5
1H60	x-ray diffraction	1.6	1	GLU272_A	TYR281_A	PHE285_A	4.71	5.218	18	19.9	142.7	87.2
1KBK	x-ray diffraction	1.9	1	ASP356_A	HIS305_A	TRP58_A	2.872	5.276	35	18.3	145.4	74.8
1J3J	x-ray diffraction	2.3	1	ASP446_C	TYR448_C	PHE432_C	4.137	4.842	14.4	6.5	169.4	77.3
1J3K	x-ray diffraction	2.1	1	ASP446_C	TYR448_C	PHE432_C	4.868	4.871	31	5.3	144.2	78.7
3KBO	x-ray diffraction	2.14	1	CL315_C	PHE10_C	HIS7_C	4.557	3.503	29.2	19.3	131.6	7
1H62	x-ray diffraction	1.9	1	GLU272_A	TYR281_A	PHE285_A	4.717	5.106	17.4	22.7	142.7	75.1
1J3I	x-ray diffraction	2.33	1	ASP446_C	TYR448_C	PHE432_C	4.889	4.796	33.3	3.8	143	79.3
2J40	x-ray diffraction	2.1	1	GLU12_A	PHE14_A	TRP128_A	4.804	5.3	22.9	21.7	135.6	76
3GCF	x-ray diffraction	2.3	1	GLU153_B	HIS149_B	PHE142_B	4.256	5.194	36.3	27.4	167.9	84.4
1H63	x-ray diffraction	1.62	1	GLU272_A	TYR281_A	PHE285_A	4.588	5.107	16.1	24	150.3	75.4
1H61	x-ray diffraction	1.4	1	GLU272_A	TYR281_A	PHE285_A	4.547	5.19	18.6	21.1	141.8	81.7
2GD9	x-ray diffraction	2.3	1	GLU109_A	PHE88_A	PHE133_A	4.297	5.389	36.9	17.2	147.5	82.1
3KB6	x-ray diffraction	2.12	1	ASP236_B	HIS210_B	HIS209_B	4.551	4.179	33.2	19.2	161.6	15.9
3KB9	x-ray diffraction	1.6	1	GLU175_A	TYR172_A	TRP98_A	4.456	3.932	10.7	14.4	156.1	12
4H6R	x-ray diffraction	1.75	1	GLU127_C	TYR128_C	HIS87_C	4.703	3.716	33.1	24.9	139.2	6.9
3H7L	x-ray diffraction	2.3	1	GLU525_A	HIS431_A	TRP439_A	4.121	3.558	34.3	20.9	165.2	8.9
3H7L	x-ray diffraction	2.3	1	ASP218_B	PHE217_B	TYR232_B	4.882	3.762	37	18.7	148.9	9.8
1J54	x-ray diffraction	1.7	1	GLU32_A	TYR51_A	PHE72_A	4.1	4.968	37.7	5.3	147.6	84.8
3H73	x-ray diffraction	1.7	1	ASP490_A	TYR491_A	PHE528_A	4.038	4.866	27.8	14.7	141.1	79.8
2BGE	x-ray diffraction	1.8	1	GLU186_A	TYR152_A	TYR153_A	4.685	4.899	34.6	17.5	152	72.8
1BGQ	x-ray diffraction	2.5	1	GLU183_A	TYR184_A	PHE30_A	4.521	5.265	30.5	8.7	158.2	82.2
1H7O	x-ray diffraction	1.75	1	GLU341_A	PHE312_A	PHE334_A	4.912	4.977	18.9	8	154.2	71.1
1J53	x-ray diffraction	1.8	1	GLU32_A	TYR51_A	PHE72_A	4.035	5	38.4	5.7	147.3	86.4
1J51	x-ray diffraction	2.2	1	GLU273_B	HIS270_B	PHE263_B	4.851	4.763	30.5	12.5	137.1	83.8
3H72	x-ray diffraction	1.7	1	ASP490_A	TYR491_A	PHE528_A	4.041	4.966	28	13.6	142.7	77.3
5GDS	x-ray diffraction	2.1	1	ASP16_I	TYR17_I	PHE34_H	4.148	5.487	11.8	16.8	166.3	81
3H71	x-ray diffraction	1.7	1	ASP490_A	TYR491_A	PHE528_A	3.994	4.97	28	15.3	140.7	77.5
2H7Q	x-ray diffraction	1.5	1	GLU273_A	HIS270_A	PHE263_A	4.832	4.843	35.8	7.3	143.3	74.2
3H80	x-ray diffraction	2	1	GLU181_A	TYR182_A	PHE29_A	4.219	5.062	32.1	10.6	155.6	85.2
2BGR	x-ray diffraction	2	1	GLU421_A	TRP402_A	HIS383_A	3.869	4.635	30.5	9.6	151.8	78.2
2J5N	x-ray diffraction	1.63	1	GLU12_A	PHE14_A	TRP128_A	4.795	5.333	23.9	19.1	137.1	77.6
1GED	x-ray diffraction	2	1	GLU21_A	PHE10_A	PHE8_A	4.4	5.006	33.6	13.7	140.7	77
1GEK	x-ray diffraction	1.7	1	GLU273_A	HIS270_A	PHE263_A	4.855	4.911	30.8	12.7	138.2	78.3
2J6L	x-ray diffraction	1.3	1	ASP393_A	HIS392_A	TRP420_A	4.319	4.171	15.9	29.1	157.8	16.6
1GEJ	x-ray diffraction	1.5	1	GLU21_A	PHE10_A	PHE8_A	4.185	4.957	32.1	4.4	144.1	81.5
3BHF	x-ray diffraction	2.1	1	GLU57_B	TYR55_B	PHE349_B	3.601	5.08	15.3	24.7	144.1	77.4
1GEI	x-ray diffraction	1.6	1	GLU21_A	PHE10_A	PHE8_A	4.065	5.045	33.3	6	142	81.4
3BHG	x-ray diffraction	1.9	1	ASP125_A	PHE207_A	PHE233_A	4.729	4.963	12	1.7	168.3	72.1
2BHP	x-ray diffraction	1.8	1	GLU12_A	PHE14_A	TRP128_A	4.757	5.303	23.7	20	137.2	75
1GE5	x-ray diffraction	2	1	GLU9_A	TRP101_A	PHE100_A	4.184	4.94	27	17.5	170.1	86.6
3H96	x-ray diffraction	2	1	GLU27_C	TYR78_B	TYR77_B	4.943	4.849	10.3	11.8	164.1	71.1
1GE7	x-ray diffraction	2	1	GLU9_A	TRP101_A	PHE100_A	4.157	5.071	34.9	15.8	160.8	85.5
3BHK	x-ray diffraction	1.71	1	GLU57_A	TYR55_A	PHE349_A	3.436	5.156	14.2	24.9	141.9	83.8
2BHQ	x-ray diffraction	1.4	1	GLU12_A	PHE14_A	TRP128_A	4.8	5.284	24.1	19.1	137.5	74.6
2BH0	x-ray diffraction	2.5	1	ASP176_A	PHE206_A	PHE114_A	4.408	4.927	24.3	15.2	159	72.5
1KC7	x-ray diffraction	2.2	1	ASP216_A	TYR51_A	TYR50_A	4.744	5.137	40	20	142.7	82.1
2H90	x-ray diffraction	1.42	1	GLU247_A	PHE189_A	PHE232_A	4.669	5.28	38.2	24.9	140.4	75.1
1GE6	x-ray diffraction	2.2	1	GLU9_A	TRP101_A	PHE100_A	4.85	4.994	21.9	11.4	167.2	88.7
3BIJ	x-ray diffraction	2.5	1	GLU109_A	TYR183_A	PHE182_A	4.434	4.876	36.2	7.9	137.3	85.3
2J7N	x-ray diffraction	2.3	1	GLU411_A	TYR440_A	TRP444_A	4.115	5.198	38.4	24.8	158.1	75.6
2GF3	x-ray diffraction	1.3	1	GLU57_A	TYR55_A	PHE349_A	3.396	5.124	16.4	26.4	139.8	80.4
4HAT	x-ray diffraction	1.78	1	CL1109_C	TYR228_C	PHE190_C	4.393	4.918	26.4	7.2	154.6	84.5
2HAY	x-ray diffraction	2.11	1	SO4804_D	TYR171_C	PHE169_C	4.053	4.123	35.7	22.2	158.3	19.6
4HAZ	x-ray diffraction	1.9	1	CL1105_C	TYR228_C	PHE190_C	4.394	4.94	29.9	6.1	152.2	85.6
1KDG	x-ray diffraction	1.5	1	ASP516_A	TRP690_A	PHE469_A	4.826	5.271	18.7	20	149.6	79.7
2BJ3	x-ray diffraction	2.2	1	ASP65_B	HIS64_B	HIS91_B	3.739	4.493	28.7	14.3	152.2	81
1J8H	x-ray diffraction	2.4	1	ASP29_A	TRP153_B	PHE48_A	4.544	5.04	24.1	24.2	150.7	83.8
2BJA	x-ray diffraction	1.9	1	GLU12_A	PHE14_A	TRP128_A	4.647	5.389	23.1	21.3	137.3	71
3HAC	x-ray diffraction	2	1	GLU421_A	TRP402_A	HIS383_A	3.803	4.673	29.5	8.3	152.4	80.4
3BJM	x-ray diffraction	2.35	1	GLU421_A	TRP402_A	HIS383_A	4.038	4.571	31.6	6.3	149.3	74.6
2BJK	x-ray diffraction	1.4	1	GLU12_A	PHE14_A	TRP128_A	4.785	5.351	24	18.7	137.5	78.8
1J91	x-ray diffraction	2.22	1	ASP25_B	TRP24_B	HIS183_B	3.535	5.34	27.7	25.5	139.6	79.3
2GFI	x-ray diffraction	2.29	1	GLU281_A	PHE411_B	PHE362_A	4.414	4.729	2.3	13.4	168.1	70.4
3HAB	x-ray diffraction	2.1	1	GLU421_A	TRP402_A	HIS383_A	3.817	4.654	30.5	8.1	152.8	78.8
3BJX	x-ray diffraction	2.3	1	ASP14_D	HIS-11_D	HIS0_D	4.929	4.19	18	27	157.2	14.2
3BJD	x-ray diffraction	1.85	1	GLU181_A	TYR177_A	PHE240_A	4.849	5.106	39.9	17	143.2	74.1
4HB4	x-ray diffraction	2.05	1	CL1107_C	TYR228_C	PHE190_C	4.194	4.925	28	5.6	152.4	81.8
1GG2	x-ray diffraction	2.4	1	ASP258_B	PHE222_B	PHE241_B	4.641	4.816	35.5	19.9	159.9	88.7
4GGD	x-ray diffraction	2.44	1	GLU311_B	TYR186_B	TYR185_B	4.201	5.156	37.5	17	137.4	88.2
4HB2	x-ray diffraction	1.8	1	ASP85_C	HIS86_C	TRP48_C	4.438	5.254	35.7	23.8	151.6	87.3
3HBN	x-ray diffraction	1.85	1	GLU102_A	TYR78_A	HIS17_A	4.247	4.548	17.7	16.2	167.8	79.9
4HB0	x-ray diffraction	2.2	1	CL1105_C	TYR228_C	PHE190_C	4.346	4.954	26.1	6.1	154.1	83.5
4GG5	x-ray diffraction	2.42	1	GLU1233_A	TYR1234_A	TRP1249_A	4.025	5.284	37.6	29.5	167.9	77.1
2HBX	x-ray diffraction	2.5	1	ASP180_A	TRP179_A	PHE84_A	4.658	5.425	25.5	22.9	163.8	72.9
6HBI	x-ray diffraction	1.8	1	ASP17_B	TYR131_B	PHE127_B	4.406	4.912	36.5	3.2	142.5	74.2
2HBV	x-ray diffraction	1.65	1	ASP180_A	TRP179_A	PHE84_A	4.922	5.456	23.5	20.9	166.2	71.1
3HBC	x-ray diffraction	2.27	1	GLU193_A	TYR194_A	HIS189_A	4.48	5.35	31.2	20.9	130.3	83.4
3GG2	x-ray diffraction	1.7	1	GLU463_D	TYR388_D	TYR387_D	4.94	5.11	38.6	6.5	139.1	87.7
4GG7	x-ray diffraction	2.27	1	GLU1233_A	TYR1234_A	TRP1249_A	4.23	5.346	32.1	27.4	164.2	74.5
3GH7	x-ray diffraction	1.9	1	ASP212_A	TYR266_A	TRP210_A	4.67	4.742	35.1	5	149.3	79.1
1LLF	x-ray diffraction	1.4	1	ASP412_A	HIS417_A	TYR522_A	3.843	5.476	38.7	23.7	156.7	84.6
1LLF	x-ray diffraction	1.4	1	ASP1412_B	HIS1417_B	TYR1522_B	3.862	5.435	37.9	23.7	157.2	84.7
1KEK	x-ray diffraction	1.9	1	ASP343_A	PHE308_A	PHE261_A	4.474	5.271	36.3	25.1	135.7	72.4
1KER	x-ray diffraction	2.2	1	GLU220_A	HIS280_A	TYR278_A	3.517	4.958	26	20.5	144.6	70.9
3GH6	x-ray diffraction	1.65	1	ASP2_A	TYR4_A	TYR44_A	3.942	5.354	26.2	25.7	171.5	84.4
3LLW	x-ray diffraction	2.3	1	ASP247_D	PHE169_B	TYR168_B	4.059	4.992	34.7	14.6	132.8	87.2
4JBB	x-ray diffraction	1.48	1	GLU87_A	TRP88_A	PHE83_A	3.989	5.119	31.9	9	145.6	74
3KEU	x-ray diffraction	2.1	1	ASP299_A	HIS265_A	HIS264_A	4.222	5.454	28.2	29.2	143.5	78.9
1JB9	x-ray diffraction	1.7	1	GLU256_A	TYR257_A	TRP202_A	4.478	5.112	34.3	21.9	167.5	72.1
3GH5	x-ray diffraction	1.6	1	ASP212_A	TYR266_A	TRP210_A	4.766	4.747	34.3	5.1	148.6	78.6
3KEA	x-ray diffraction	2.3	1	ASP156_A	PHE155_A	TRP118_A	4.307	4.93	11.4	16.7	152.5	72.3
2HCY	x-ray diffraction	2.44	1	GLU67_B	HIS66_B	TRP92_B	4.134	5.488	35.7	19.5	155.8	75.2
2JCM	x-ray diffraction	2.15	1	ASP187_A	TYR178_A	PHE172_A	4.748	4.806	32.9	11.9	135.9	71.8
1KEE	x-ray diffraction	2.1	1	GLU780_A	TYR799_A	PHE924_A	4.232	4.087	32.7	27.1	166.3	3.9
3GHH	x-ray diffraction	1.94	1	GLU138_A	TRP181_A	PHE180_A	4.815	4.924	38.1	13	150.8	84.4
2GHW	x-ray diffraction	2.3	1	CL20_C	TYR32_D	PHE27_D	4.185	5.416	21.7	29.1	168.6	87.8
2JC5	x-ray diffraction	1.5	1	ASP47_A	TYR21_A	HIS52_A	4.514	3.994	6.7	24.7	153.4	12.5
1KET	x-ray diffraction	1.8	1	GLU220_B	HIS280_B	TYR278_B	4.109	4.99	23.4	23.4	142	75.4
2JC9	x-ray diffraction	1.5	1	ASP187_A	TYR178_A	PHE172_A	4.681	4.796	35.1	12.6	137.3	84.4
1JDX	x-ray diffraction	2.4	1	GLU101_A	TRP104_A	PHE91_A	3.921	5.47	18.2	28.7	163.2	83.4
1KEA	x-ray diffraction	2	1	ASP23_A	PHE19_A	PHE192_A	4.198	5.431	28.7	14.4	140.9	86.7
2JD5	x-ray diffraction	2.5	1	GLU735_B	HIS560_B	TRP581_B	4.359	3.784	34.1	27.4	132.5	9.2
3JDW	x-ray diffraction	2.4	1	GLU101_A	TRP104_A	PHE91_A	4.277	5.188	29.7	22.3	155.8	85.1
3KEI	x-ray diffraction	1.9	1	GLU20_A	HIS19_A	TYR15_A	3.502	3.787	19.2	16	174.5	11
3HCG	x-ray diffraction	1.82	1	GLU410_C	TYR411_C	TYR420_C	4.966	5.399	39.7	22	162	79.9
3HDO	x-ray diffraction	1.61	1	GLU147_A	TYR146_A	PHE151_A	4.687	5.464	32.5	17.4	164.8	79.7
1KF0	x-ray diffraction	2.5	1	ASP52_A	PHE48_A	PHE187_A	3.77	5.207	16.2	21.6	152.6	87.8
3HDY	x-ray diffraction	2.4	1	ASP374_C	HIS88_C	PHE210_C	4.689	3.556	14	2.9	168.7	13.5
3HDQ	x-ray diffraction	2.36	1	ASP374_C	HIS88_C	PHE210_C	4.93	3.479	26.7	14.9	166.1	15.6
1HDO	x-ray diffraction	1.15	1	GLU193_A	TYR194_A	PHE184_A	4.252	5.336	33	27.6	130	75.8
3GH4	x-ray diffraction	1.8	1	ASP212_A	TYR266_A	TRP210_A	4.705	4.733	35.5	4.7	147.9	78.4
4GI8	x-ray diffraction	1.95	1	ASP170_A	TYR163_A	TYR226_A	3.92	3.825	34.2	24.2	168.4	5.4
3HD6	x-ray diffraction	2.1	1	GLU53_A	TYR57_A	PHE56_A	4.859	5.45	36.2	17.2	159	85.8
4GIA	x-ray diffraction	2.01	1	ASP170_A	TYR163_A	TYR226_A	3.948	3.776	33	23.1	168.3	4.1
4HD0	x-ray diffraction	2.3	1	GLU189_B	PHE151_B	TRP150_B	2.989	4.815	36.1	16.7	153.2	85.3
4GIN	x-ray diffraction	1.9	1	ASP170_A	TYR163_A	TYR226_A	4.019	3.89	34.8	24.4	167.2	4.7
4HDT	x-ray diffraction	1.6	1	GLU348_A	HIS97_A	TYR101_A	3.968	5.31	35.2	17.4	130.9	81
3LNP	x-ray diffraction	2.1	1	GLU124_A	TYR152_A	TYR180_A	4.436	5.174	34.3	13.7	134.4	83.8
1HDI	x-ray diffraction	1.8	1	ASP52_A	PHE48_A	PHE187_A	3.63	5.108	13.2	29.3	143.2	74.7
3KFT	x-ray diffraction	2.1	1	GLU272_A	TYR281_A	PHE285_A	4.285	5.359	10.8	20.4	153.6	79.4
3KF8	x-ray diffraction	2.4	1	ASP168_A	TRP157_A	TYR155_A	4.263	4.746	33.3	13.8	156.8	72.1
3KGS	x-ray diffraction	1.8	1	GLU63_A	PHE44_A	TYR69_A	4.458	5.045	38.7	5.7	137.8	72.7
1JDB	x-ray diffraction	2.1	1	GLU779_E	TYR798_E	PHE923_E	4.128	4.164	38.3	28.5	155.8	7
1JDB	x-ray diffraction	2.1	1	ASP299_L	HIS329_L	PHE350_L	4.551	5.248	35.8	13	147.2	75.9
4GI9	x-ray diffraction	2.15	1	ASP170_A	TYR163_A	TYR226_A	3.815	3.736	33.8	26.5	169	10.2
3KGU	x-ray diffraction	1.85	1	GLU63_A	PHE44_A	TYR69_A	4.352	5.144	36.7	4.8	140.4	74.3
4GI6	x-ray diffraction	2.15	1	ASP170_A	TYR163_A	TYR226_A	3.822	3.836	31.6	23.5	170.5	3.2
1LOT	x-ray diffraction	2.5	1	GLU449_A	TYR445_A	PHE117_A	4.267	5.14	29.8	20.9	161.7	75.2
3KGT	x-ray diffraction	1.95	1	GLU63_A	PHE44_A	TYR69_A	4.232	5.08	37.1	6.4	139.6	75.3
1HE3	x-ray diffraction	1.4	1	GLU193_A	TYR194_A	PHE184_A	4.251	5.295	31.9	27.1	130.7	75.7
3HEK	x-ray diffraction	1.95	1	GLU196_A	TYR197_A	PHE44_A	4.059	5.132	34.9	17.8	158.7	87.8
1HE2	x-ray diffraction	1.2	1	GLU193_A	TYR194_A	PHE184_A	4.351	5.361	32	27.9	130.2	74.9
1KH5	x-ray diffraction	2	1	ASP369_A	HIS370_A	HIS412_A	3.467	3.608	39.3	28.8	137.5	15.4
3HEB	x-ray diffraction	2.4	1	ASP16_A	HIS19_A	PHE128_A	3.659	5.087	11	11.2	174.5	87.1
3LO8	x-ray diffraction	1.05	1	GLU256_A	TYR257_A	TRP202_A	4.521	5.057	33.9	22.4	168.3	73.7
3HF6	x-ray diffraction	1.8	1	GLU192_A	PHE379_A	PHE286_A	4.298	5.172	40	12.8	141.5	72.3
1JDF	x-ray diffraction	2	1	GLU331_C	TRP295_A	TRP317_A	3.967	5.159	31.9	19.9	130.4	83.8
3LOY	x-ray diffraction	2	1	ASP449_A	PHE621_A	TYR517_A	4.966	5.233	39.5	20.9	147.8	79.2
2JEA	x-ray diffraction	2.33	1	GLU8_I	PHE28_I	PHE58_I	3.709	5.194	18.2	9.5	153.8	85.5
1KHK	x-ray diffraction	2.5	1	ASP369_B	HIS370_B	HIS412_B	3.617	3.392	19.1	27.6	149.1	19.2
2JEP	x-ray diffraction	1.4	1	GLU298_A	TRP282_A	TYR343_A	4.897	5.18	21.9	17.7	173.5	78.9
2JE6	x-ray diffraction	1.6	1	GLU8_I	PHE28_I	PHE58_I	3.562	5.041	12.3	13.2	156.2	72.5
2JEQ	x-ray diffraction	1.94	1	GLU298_A	TRP282_A	TYR343_A	4.692	5.24	35.6	13.8	157.4	88.4
1KH4	x-ray diffraction	2.4	1	ASP369_A	HIS370_A	HIS412_A	3.483	3.504	33.3	27.7	146.5	11.1
1JE1	x-ray diffraction	1.8	1	GLU163_A	PHE160_A	HIS5_D	4.951	5.21	23.1	8.3	155.9	84.1
2JEM	x-ray diffraction	1.78	1	ASP137_A	TRP139_A	TRP98_A	4.235	4.819	31.6	6.3	142.4	80.8
2JEX	x-ray diffraction	2.35	1	GLU86_A	PHE87_A	TYR138_A	4.362	5.222	37.2	25.7	159.3	73
1KHO	x-ray diffraction	2.4	1	ASP130_A	HIS136_A	PHE69_A	4.337	4.304	23	25	134.9	12.3
1KHH	x-ray diffraction	2.5	1	GLU117_A	TRP116_A	PHE150_A	4.146	5.401	29	21.1	145.3	84
3LPA	x-ray diffraction	2	1	GLU98_A	TRP87_A	TYR92_A	4.698	4.908	26	11.4	158.9	84
1JFC	x-ray diffraction	1.05	1	GLU21_A	PHE10_A	PHE8_A	4.174	4.948	32.1	8.7	144.1	82
1JFB	x-ray diffraction	1	1	GLU21_A	PHE10_A	PHE8_A	4.136	4.967	31	7.9	145.2	81.3
1HTQ	x-ray diffraction	2.4	5	ASP50_A	PHE49_A	PHE31_A	3.975	3.878	34.1	18.4	161.4	18.1
3HFW	x-ray diffraction	1.92	1	ASP273_A	HIS272_A	TYR222_A	4.08	4.889	29.3	5.4	149.3	80.4
2JFB	x-ray diffraction	2.5	1	GLU116_E	PHE115_A	TYR66_E	4.978	5.372	26.3	8.2	148.4	83
2JFK	x-ray diffraction	2.4	1	GLU697_A	TRP605_A	TYR604_A	3.342	4.773	14.6	12.9	178.2	75.1
3MUY	x-ray diffraction	2.5	1	GLU326_3	PHE33_3	HIS30_3	4.317	3.899	31.4	25.5	142	9.2
1HFU	x-ray diffraction	1.68	1	ASP166_A	HIS153_A	PHE21_A	4.009	4.128	25.6	22.1	132.4	13.6
1HFB	x-ray diffraction	1.9	1	ASP125_B	PHE132_B	HIS223_A	4.573	3.838	20.9	28.8	139.7	10.3
3LPL	x-ray diffraction	2.1	1	GLU636_A	HIS640_A	PHE602_A	3.688	5.335	7.7	28.3	149.6	73.4
3MUZ	x-ray diffraction	1.9	1	GLU326_1	PHE33_1	HIS30_1	4.216	4.117	32.4	26.9	138.9	11.5
3HFR	x-ray diffraction	2.3	1	GLU260_B	PHE236_B	PHE59_B	4.591	5.017	37	15.6	133.7	76.1
1MUG	x-ray diffraction	1.8	1	ASP160_A	PHE46_A	PHE14_A	3.942	5.177	20.9	3	159	84.6
3HFG	x-ray diffraction	2.3	1	GLU80_D	HIS77_D	TYR52_D	4.762	4.833	21.1	26.5	154.9	11.1
3LQ3	x-ray diffraction	1.42	1	GLU266_A	TYR267_A	TRP353_A	4.271	4.867	34.2	11.1	136.9	88.1
3LQ2	x-ray diffraction	1.96	1	GLU636_A	HIS640_A	PHE602_A	3.748	5.333	14	20.3	148	70.7
1LQF	x-ray diffraction	2.5	1	GLU601_A	HIS560_A	HIS560_C	3.617	3.724	26.1	13.7	151.5	7.2
3LQ4	x-ray diffraction	1.98	1	GLU636_A	HIS640_A	PHE602_A	3.734	5.314	12.1	26.8	144.5	75
2HUC	x-ray diffraction	1.9	1	ASP122_A	HIS128_A	PHE70_A	3.853	4.239	21.1	27.8	135.3	14.3
1JIU	x-ray diffraction	2.5	1	ASP258_A	TYR261_A	PHE265_A	4.708	5.144	15	16.2	152.7	19.8
2HUO	x-ray diffraction	2	1	ASP195_A	HIS220_A	HIS123_A	3.497	5.23	38.1	23.7	140.9	87.8
3HUG	x-ray diffraction	2.35	1	ASP43_D	TRP30_D	TYR27_D	4.766	4.98	32	4.6	146.6	79.4
2JII	x-ray diffraction	2	1	GLU441_B	HIS339_B	TYR333_B	4.15	5.206	37.7	29.2	161.6	78.4
1HVE	x-ray diffraction	2.3	1	GLU228_A	TYR257_A	TYR256_A	3.396	4.971	7.8	5.8	173.4	85.2
1HVD	x-ray diffraction	2	1	GLU228_A	TYR257_A	TYR256_A	3.854	5.046	33.9	21.1	157.3	81.7
3HV9	x-ray diffraction	2.3	1	GLU640_A	PHE604_A	PHE597_A	3.906	5.224	28.4	10.1	142.9	87.5
1LS6	x-ray diffraction	1.9	1	ASP279_A	TYR173_A	TRP172_A	4.976	5.247	38.5	28.3	141.5	89.3
1HVF	x-ray diffraction	2	1	GLU228_A	TYR257_A	TYR256_A	3.998	4.789	25.9	7.8	146.4	87.7
2JJC	x-ray diffraction	1.95	1	GLU196_A	TYR197_A	PHE44_A	4.236	5.132	32.7	15.5	159.2	85.4
3HG0	x-ray diffraction	2.1	1	GLU87_B	HIS164_A	HIS166_A	4.848	5.41	38.5	14.3	134.1	71.3
2JJK	x-ray diffraction	2	1	GLU20_D	PHE16_D	PHE184_D	4.466	5.266	32.5	25.3	170.8	71
1MWI	x-ray diffraction	2.35	1	ASP160_A	PHE46_A	PHE14_A	4.13	5.243	29.6	3.2	153.6	89.7
4HWY	x-ray diffraction	2.1	1	GLU89_A	PHE249_A	PHE248_A	4.391	5.167	26.2	11.7	151.7	83.3
2HWK	x-ray diffraction	2.45	1	GLU754_A	HIS614_A	TYR685_A	4.353	3.716	19.7	20	140.4	13.3
1JKV	x-ray diffraction	1.39	1	GLU211_A	PHE212_A	PHE173_F	4.307	5.096	34.4	18.4	150.3	74.4
1MX3	x-ray diffraction	1.95	1	ASP290_A	HIS315_A	HIS77_A	4.885	3.918	34.5	12.5	143.8	19.5
3LUR	x-ray diffraction	1.81	1	GLU18_C	PHE33_C	TYR71_C	4.083	5.48	25.6	19.1	136	70.9
1JK8	x-ray diffraction	2.4	1	ASP29_A	TRP153_B	PHE48_A	4.301	5.109	23.4	19.8	174.1	72.7
3MXR	x-ray diffraction	1.3	1	GLU48_A	TRP290_A	TRP229_A	4.381	4.873	26.5	16.1	146.1	87.7
3MXS	x-ray diffraction	1.24	1	GLU48_A	TRP290_A	TRP229_A	4.464	4.908	26.2	15.9	146.3	86.7
3MX6	x-ray diffraction	1.7	1	GLU7_B	PHE10_B	PHE197_B	4.728	4.918	37.8	12.2	142.7	79.6
3HXB	x-ray diffraction	2.25	1	ASP280_B	HIS290_B	PHE289_B	4.314	5.037	38.8	16.3	130.1	86.6
2HXK	x-ray diffraction	1.65	1	ASP26_A	PHE42_A	PHE54_A	4.156	5.393	18.6	22.8	175.5	77.5
3HHD	x-ray diffraction	2.15	1	GLU697_A	TRP605_A	TYR604_A	3.695	4.994	8.5	12.3	165.6	80.5
2HHA	x-ray diffraction	2.35	1	GLU421_A	TRP402_A	HIS383_A	3.668	4.764	30.8	6.8	151.5	81.7
1JLY	x-ray diffraction	2.2	1	ASP249_A	TYR28_B	TYR20_B	3.438	5.478	11.9	28.4	145.1	89.9
3HHE	x-ray diffraction	2.3	1	ASP196_A	HIS125_A	PHE161_B	4.407	3.564	35.8	18.2	130.6	9.1
1LVW	x-ray diffraction	1.7	1	ASP30_A	TYR247_A	TYR281_A	4.149	3.654	14.2	16.6	168.5	5.1
3HHU	x-ray diffraction	1.59	1	GLU196_A	TYR197_A	PHE44_A	4.232	5.164	33.2	14.3	157.1	86.5
3LVB	x-ray diffraction	1.7	1	GLU256_A	TYR257_A	TRP202_A	4.458	5.101	35.1	21.8	166.5	70.8
1HX3	x-ray diffraction	2.1	1	ASP108_A	TRP58_A	TRP161_A	4.945	5.322	24.2	25.9	130.8	86
4HHH	x-ray diffraction	2.2	1	GLU204_D	HIS294_D	HIS292_D	4.238	5.272	21.5	8.7	149.9	77.3
3HHI	x-ray diffraction	1.6	1	GLU89_A	PHE249_A	PHE248_A	4.236	5.229	27.9	12.4	152.2	84.5
3KJS	x-ray diffraction	2.5	1	ASP358_A	HIS357_A	TYR305_A	4.344	3.657	14.8	25.5	157.4	6.7
1LWJ	x-ray diffraction	2.5	1	GLU328_A	PHE51_A	HIS52_A	4.198	5.025	37.2	24.6	135.8	87.6
1LWJ	x-ray diffraction	2.5	1	GLU769_B	PHE492_B	HIS493_B	3.539	5.145	37.6	13.7	141.2	82
3LWV	x-ray diffraction	2.5	1	GLU62_C	HIS221_A	PHE35_B	4.936	5.031	36.1	3.5	147.5	86.1
3N0U	x-ray diffraction	1.5	1	GLU141_B	PHE23_B	PHE26_B	4.927	5.471	35.5	28.9	172.5	72
1KKT	x-ray diffraction	2.2	1	ASP349_A	PHE350_A	TRP291_A	4.348	5.262	18.1	26	167.1	81.6
1N1D	x-ray diffraction	2	1	GLU53_B	HIS54_B	TRP15_A	4.25	3.721	31	27.4	131.7	12.6
3KKD	x-ray diffraction	2.1	1	ASP195_B	PHE184_B	PHE183_B	4.862	4.877	26.9	2.2	153.5	78.6
3LXD	x-ray diffraction	2.5	1	GLU203_A	PHE199_A	PHE363_A	4.328	4.832	37.3	9.7	150.5	75.2
4HI7	x-ray diffraction	1.25	1	ASP67_B	TYR101_A	TYR101_B	4.191	3.654	36.6	26.1	160.2	0.5
1N1M	x-ray diffraction	2.5	1	GLU421_A	TRP402_A	HIS383_A	3.871	4.827	34.5	3.5	146	87.6
1N2T	x-ray diffraction	2	1	ASP93_B	TYR248_A	TYR248_B	4.779	3.638	37.6	12.4	130.5	5
3KKL	x-ray diffraction	2.03	1	GLU39_A	PHE35_A	PHE81_A	4.211	5.133	36.7	24.2	165.7	77.7
3N2S	x-ray diffraction	1.95	1	GLU219_B	TYR209_B	TYR208_B	4.574	5.435	14	9	169.7	80.5
1LX7	x-ray diffraction	2	1	GLU79_B	TYR163_A	PHE162_A	4.965	4.841	9.8	15.7	168.3	71.6
1JOF	x-ray diffraction	2.5	1	GLU322_A	TRP323_A	PHE21_A	4.275	5.104	38	11.2	152.5	75.1
1N2N	x-ray diffraction	2.4	1	GLU179_B	TYR144_B	PHE148_B	4.796	4.789	37.7	21.2	137.8	76.8
3LYL	x-ray diffraction	1.95	1	GLU123_A	PHE73_A	PHE72_A	4.713	5.008	27.1	8.4	147.3	88.1
3LYL	x-ray diffraction	1.95	1	GLU20_C	HIS23_C	PHE54_C	4.883	5.281	33.4	10	152.4	80.7
3HJW	x-ray diffraction	2.35	1	GLU62_C	HIS221_A	PHE35_B	4.878	5.2	30.4	3	152.5	83.3
3KKI	x-ray diffraction	1.8	1	ASP173_A	TYR176_A	HIS152_A	4.548	4.593	39.5	8.3	141.4	85.1
3N29	x-ray diffraction	1.9	1	ASP338_A	TRP240_A	HIS204_A	3.794	4.408	25.3	7.7	147.3	75.5
3HYY	x-ray diffraction	1.9	1	GLU196_A	TYR197_A	PHE44_A	4.269	5.154	34.8	15.8	157	83.3
3HYZ	x-ray diffraction	2.3	1	GLU196_A	TYR197_A	PHE44_A	4.344	5.366	32.6	11	156.4	85.9
4HYR	x-ray diffraction	1.84	1	GLU327_B	TRP291_A	TRP313_A	3.783	5.318	28.2	21.6	131.2	83.3
1LZZ	x-ray diffraction	2.05	1	GLU307_B	HIS692_B	PHE691_B	4.53	5.301	37.4	15.8	152.7	71.2
3JQ1	x-ray diffraction	1.55	1	GLU387_A	TYR368_A	PHE255_A	4.168	5.423	9.8	21.4	148.8	79
3JQ1	x-ray diffraction	1.55	1	ASP458_A	TRP462_A	PHE438_A	4.695	5.478	30.2	25.8	160.4	88.6
3KLK	x-ray diffraction	1.65	1	GLU893_A	TYR797_A	TRP836_A	4.026	5.16	7.1	8.7	175.5	87.2
3LZ6	x-ray diffraction	1.84	1	GLU107_A	PHE104_A	PHE431_B	4.054	5.148	33.5	8.8	152.4	89.4
3LZ6	x-ray diffraction	1.84	1	GLU370_B	PHE367_B	PHE168_A	3.864	5.033	32.1	5.2	149.5	84.1
3LZ6	x-ray diffraction	1.84	1	GLU633_C	PHE630_C	PHE957_D	3.906	4.937	24.6	6.3	153.2	89.4
3LZ6	x-ray diffraction	1.84	1	GLU896_D	PHE893_D	PHE694_C	4.244	4.949	34.4	8.8	150.1	89.3
3LZ6	x-ray diffraction	1.84	1	GLU905_D	HIS909_D	PHE908_D	4.748	4.925	25.4	15.8	141.1	83.5
1LZL	x-ray diffraction	1.3	1	GLU190_A	PHE90_A	TYR221_A	4.226	3.776	35	16.7	160.9	6.8
3HYE	x-ray diffraction	2.5	1	GLU187_G	TRP186_G	PHE222_G	4.022	5.414	27.9	17.6	137.7	74.6
1LZK	x-ray diffraction	1.45	1	GLU190_A	PHE90_A	TYR221_A	4.236	3.773	31.4	15.9	162.8	11.5
1M0T	x-ray diffraction	2.3	1	GLU238_A	PHE222_A	TYR283_A	4.33	4.992	25.9	16.8	138.2	86.7
1M0T	x-ray diffraction	2.3	1	GLU1238_B	PHE1222_B	TYR1283_B	4.223	4.939	25.2	18.5	137.8	84.3
3M0O	x-ray diffraction	1.6	1	GLU57_A	TYR55_A	PHE349_A	4.273	4.996	27.5	18.4	151	84.8
1KLG	x-ray diffraction	2.4	1	ASP29_A	TRP153_B	PHE48_A	4.822	4.908	27.1	23.6	154.8	71.4
1JQN	x-ray diffraction	2.35	1	GLU688_A	PHE682_A	TRP717_A	4.419	5.168	35.8	22.8	135.6	73.7
2HKE	x-ray diffraction	1.8	1	GLU344_B	TYR345_B	TYR279_B	4.328	5.128	38.5	23.1	152.1	70.7
1M0W	x-ray diffraction	1.8	1	GLU238_A	PHE222_A	TYR283_A	4.683	4.957	26.2	18.9	136.4	83.3
1M0W	x-ray diffraction	1.8	1	GLU1238_B	PHE1222_B	TYR1283_B	4.656	4.998	24.8	19.8	136.6	78.8
3HZ5	x-ray diffraction	1.9	1	GLU196_A	TYR197_A	PHE44_A	4.294	5.17	33.3	15.5	157.1	83.4
3JQQ	x-ray diffraction	2.2	1	GLU314_A	PHE160_A	TYR282_A	4.332	5.345	33	19.1	162.3	85.5
3HZ1	x-ray diffraction	2.3	1	GLU196_A	TYR197_A	PHE44_A	4.45	5.108	33.4	14.3	157.9	80.3
3KLL	x-ray diffraction	2	1	GLU893_A	TYR797_A	TRP836_A	3.909	4.912	9.4	12	175.9	87
1KL4	x-ray diffraction	1.7	1	ASP128_B	PHE130_B	PHE29_B	4.833	4.896	33.7	17.4	144.6	81.2
4HZ0	x-ray diffraction	2.2	1	GLU66_A	HIS166_A	TRP168_A	4.431	3.854	36.1	19.9	162.6	11.1
1JQB	x-ray diffraction	1.97	1	GLU1060_A	HIS1059_A	TRP1110_A	4.772	5.488	38.7	21.2	149.4	79.7
3HZ3	x-ray diffraction	2.22	1	GLU893_A	TYR797_A	TRP836_A	3.5	5.118	16.7	10	163.1	84.3
3KMJ	x-ray diffraction	1.85	1	ASP108_A	TYR109_A	HIS70_A	4.801	4.499	38.9	5.7	135.9	72.2
2I00	x-ray diffraction	2.3	1	ASP404_A	PHE402_A	TYR129_A	4.319	5.06	25.4	19.8	136.2	77.1
1HK7	x-ray diffraction	2.5	1	ASP523_A	TYR473_A	PHE510_A	4.652	4.573	30.2	4.3	154.1	79.4
8KME	x-ray diffraction	2.1	1	ASP355_3	PHE356_3	PHE34_2	4.993	5.382	29.7	25.6	171.5	70.8
3M13	x-ray diffraction	2.1	1	GLU57_A	TYR55_A	PHE349_A	3.756	4.989	28.1	20.1	144.3	87.9
1HL9	x-ray diffraction	2.25	1	GLU94_A	PHE142_A	PHE132_A	4.799	5.059	21.6	4	155.3	81.8
2I03	x-ray diffraction	2.4	1	GLU421_A	TRP402_A	HIS383_A	3.512	4.684	26.7	5.4	152.3	88.9
3M12	x-ray diffraction	1.6	1	GLU57_A	TYR55_A	PHE349_A	3.523	4.967	26.8	17.7	152.1	85.6
3N4V	x-ray diffraction	2.4	1	GLU239_A	TYR240_A	PHE244_A	4.854	5.172	1.9	25.9	152.2	72.1
3N4I	x-ray diffraction	1.56	1	GLU104_A	TYR143_B	PHE132_B	3.423	4.758	13.4	10	169.1	71.6
3N4F	x-ray diffraction	1.88	1	GLU96_C	TYR97_C	TYR317_C	4.236	5.316	38.6	25.7	158.8	77.6
3N4G	x-ray diffraction	2.44	1	GLU114_B	TRP101_A	HIS62_A	3.787	4.807	23.3	28.4	173.3	87.2
1I12	x-ray diffraction	1.3	1	GLU90_A	HIS89_A	TYR129_A	4.611	4.057	32.8	22.9	146.9	10.3
3M1U	x-ray diffraction	1.75	1	GLU232_A	PHE89_A	PHE88_A	4.208	5.363	28.1	9.3	159.9	78.4
3M1O	x-ray diffraction	1.2	1	GLU63_B	PHE44_B	TYR69_B	4.253	5.143	29.5	8.3	151	71.3
3HL6	x-ray diffraction	2.5	1	GLU110_B	TYR209_B	TYR208_B	4.22	4.891	26.1	9.6	145.9	70.1
1HMU	x-ray diffraction	2	1	ASP282_A	PHE283_A	TRP404_A	4.608	5.142	18	6.3	165.3	88.3
1HMW	x-ray diffraction	2.3	1	ASP282_A	PHE283_A	TRP404_A	4.635	5.244	21	17.4	168.9	89.1
1JSU	x-ray diffraction	2.3	1	GLU78_C	TYR19_A	PHE62_C	3.679	4.79	31.3	12.8	137.7	81.5
1HM3	x-ray diffraction	2.1	1	ASP282_A	PHE283_A	TRP404_A	4.641	5.228	18.1	7.7	165.3	89.1
1HM2	x-ray diffraction	2	1	ASP282_A	PHE283_A	TRP404_A	4.644	5.237	19.1	7.7	165.9	89.3
2HMA	x-ray diffraction	2.41	1	ASP100_A	PHE155_A	TYR154_A	4.71	5.416	33.2	10.9	136	87.1
3N58	x-ray diffraction	2.39	1	GLU416_B	TYR418_B	TYR413_B	4.813	4.849	36.8	7.9	149.4	79.6
3N58	x-ray diffraction	2.39	1	GLU462_C	HIS463_C	HIS463_D	4.251	3.394	39.9	13.2	132	3.9
1JSS	x-ray diffraction	2.2	1	GLU142_A	TYR141_A	PHE172_A	4.85	4.517	33.2	9.8	145.7	74.5
3N6J	x-ray diffraction	2.4	1	GLU332_C	TRP296_D	TRP318_D	3.978	4.988	30.8	25.5	133.2	85.1
1JT1	x-ray diffraction	1.78	1	ASP153_A	PHE154_A	TYR236_A	4.666	4.669	29.4	7.2	143.3	72.6
1JTG	x-ray diffraction	1.73	1	GLU104_A	TYR143_B	PHE132_B	3.551	4.794	13.6	11.5	168.2	73
1JTD	x-ray diffraction	2.3	1	ASP52_B	TRP53_B	PHE74_B	4.676	4.893	35.5	26.1	169.9	71.2
1M32	x-ray diffraction	2.2	1	GLU315_D	TYR363_D	TRP364_D	3.402	5.172	30.1	29.8	158.8	86.2
3JUC	x-ray diffraction	1.2	1	ASP22_A	HIS25_A	PHE77_A	4.022	3.573	32.1	9	153.8	10.2
3JUD	x-ray diffraction	0.98	1	ASP22_A	HIS25_A	PHE77_A	3.937	3.541	33.6	8.2	152	10.3
3N6H	x-ray diffraction	2.3	1	GLU332_B	TRP296_A	TRP318_A	4.23	5.297	28.5	19.6	133.5	88.6
3JU4	x-ray diffraction	0.98	1	GLU574_A	TYR575_A	HIS608_A	4.452	4.88	37.4	23.4	153.4	78.5
1M34	x-ray diffraction	2.3	1	ASP228_C	HIS274_C	HIS362_C	4.801	4.756	25	24.4	169.7	76.8
1JUD	x-ray diffraction	2.5	1	ASP180_A	TRP179_A	TRP49_A	4.791	5.275	30.2	15.2	164.9	82.5
3JUB	x-ray diffraction	1.2	1	ASP22_A	HIS25_A	PHE77_A	3.954	3.578	32	11	155.3	10
3JVB	x-ray diffraction	2.17	1	ASP116_A	PHE118_A	PHE59_A	4.314	5.436	36.5	22.3	148	87.3
3N7A	x-ray diffraction	2	1	GLU109_G	PHE111_G	TYR116_F	4.873	5.329	33	8.2	153	85.4
2HNK	x-ray diffraction	2.3	1	GLU96_B	TRP97_B	PHE70_B	4.503	5.269	9.8	25.6	156.2	72.1
1M4N	x-ray diffraction	2.01	1	ASP364_A	TRP405_A	PHE171_A	4.345	5.048	22.4	16.5	150.8	89.4
1M40	x-ray diffraction	0.85	1	GLU48_A	TRP290_A	TRP229_A	4.866	4.788	36.8	14.5	149.7	71.3
1JVJ	x-ray diffraction	1.73	1	GLU48_A	TRP290_A	TRP229_A	4.941	4.716	33.9	11.6	148.1	73.3
3M4N	x-ray diffraction	1.9	1	GLU16_A	TRP12_A	PHE6_A	4.916	5.41	38.9	26.1	152.3	78.4
4HN3	x-ray diffraction	2.05	1	GLU264_A	TYR258_A	HIS269_A	4.98	4.758	38.6	24.8	134.3	80.8
1M53	x-ray diffraction	2.2	1	ASP211_A	TYR204_A	TYR267_A	3.774	3.736	31.2	24.1	172.4	4.9
2HN9	x-ray diffraction	2.12	1	GLU4079_F	TYR1163_A	PHE1162_A	4.986	4.953	7.5	13.9	170.4	70.1
2HN9	x-ray diffraction	2.12	1	GLU3079_D	TYR6163_B	PHE6162_B	4.962	4.968	6.9	13.8	172	71.9
2HN9	x-ray diffraction	2.12	1	GLU2079_C	TYR5163_E	PHE5162_E	4.988	4.946	5.1	15.2	169.4	70.6
1HNA	x-ray diffraction	1.85	1	GLU21_A	TYR196_A	PHE202_A	4.274	5.183	37.3	28.5	166.2	85
1N7Y	x-ray diffraction	1.96	1	ASP128_B	PHE130_B	PHE29_B	4.213	4.843	31.4	22.5	142.8	75.8
1M5H	x-ray diffraction	2	1	ASP3126_D	TYR2213_C	PHE3123_D	4.533	4.929	31.8	21.3	141.2	81.1
1M5H	x-ray diffraction	2	1	ASP2126_C	TYR3213_D	PHE2123_C	4.779	4.746	35.6	12.8	146.2	85
1M5H	x-ray diffraction	2	1	ASP4126_E	TYR5213_F	PHE4123_E	4.738	5.008	34.1	18.8	138.4	81.9
1M5H	x-ray diffraction	2	1	ASP7126_H	TYR6213_G	PHE7123_H	4.63	4.52	38.7	9.9	147.1	74.4
1M5H	x-ray diffraction	2	1	ASP6126_G	TYR7213_H	PHE6123_G	4.663	4.846	36.4	15.8	137	82.4
3KOU	x-ray diffraction	1.78	1	GLU138_A	TRP181_A	PHE180_A	4.906	5.061	39.1	13.8	152.8	85.8
3JVP	x-ray diffraction	2.31	1	ASP64_C	HIS61_C	TRP122_C	4.802	5.23	34	17.9	137.4	83.4
3JW6	x-ray diffraction	2.3	1	ASP117_A	PHE119_A	PHE60_A	4.316	5.409	33.5	24.2	152.6	85.3
2I19	x-ray diffraction	2.28	1	GLU20_A	PHE16_A	HIS146_A	4.417	3.531	39.4	8.7	146.1	10.7
1JWP	x-ray diffraction	1.75	1	GLU48_A	TRP290_A	TRP229_A	4.994	4.71	32.5	10.3	148.3	75.2
1M6V	x-ray diffraction	2.1	1	GLU780_A	TYR799_A	PHE924_A	4.179	4.075	28.8	24.7	170.3	13.7
1M6V	x-ray diffraction	2.1	1	ASP299_D	HIS329_D	PHE350_D	4.629	5.192	39.9	5.9	144.5	72.7
1JWV	x-ray diffraction	1.85	1	GLU48_A	TRP290_A	TRP229_A	4.946	4.752	35.3	12	146.3	72
1JWU	x-ray diffraction	2.3	1	ASP29_A	TRP153_B	PHE48_A	4.744	4.99	23.9	23.6	157	74.9
1JWK	x-ray diffraction	2.3	1	GLU179_A	TYR144_A	PHE148_A	4.803	5.27	34.8	20.5	136.1	80.9
1JWK	x-ray diffraction	2.3	1	ASP376_A	TRP340_A	TYR261_A	3.825	5.01	39.5	12.2	152.4	89.2
1JX6	x-ray diffraction	1.5	1	GLU208_A	TYR236_A	TYR205_A	4.797	4.315	11.2	26.9	150.9	18.3
3M7P	x-ray diffraction	2.5	1	GLU537_A	HIS598_A	TYR590_A	4.025	4.728	30.3	17.4	148.2	70.4
1M7Y	x-ray diffraction	1.6	1	ASP364_A	TRP405_A	PHE171_A	4.404	5.044	21.8	15.8	150.6	88.8
3N8N	x-ray diffraction	2.5	1	GLU109_A	PHE111_A	TYR116_L	4.885	4.971	35.1	7.4	145	80.9
3N86	x-ray diffraction	1.9	1	GLU109_D	PHE111_D	TYR116_G	4.863	5.176	35.9	4.2	147.3	79.7
3M7V	x-ray diffraction	2	1	ASP350_A	HIS351_A	HIS340_A	4.146	3.547	31.9	21.8	143.5	12.2
3N87	x-ray diffraction	2.4	1	GLU109_I	PHE111_I	TYR116_H	4.966	5.443	33.1	9.5	156.2	73.7
3HOG	x-ray diffraction	1.85	1	ASP83_A	HIS46_A	HIS63_A	4.065	4.513	24.1	21	156.4	87.9
3HOE	x-ray diffraction	2.3	1	ASP209_B	TYR190_B	PHE147_B	4.536	5.137	28.1	16.4	138.2	85.1
3M8Y	x-ray diffraction	2.1	1	ASP338_B	HIS339_B	HIS328_B	4.652	3.586	34.4	22.7	141.6	9.6
3M8Z	x-ray diffraction	1.8	1	ASP338_B	HIS339_B	HIS328_B	4.657	3.556	32.6	22.5	141.7	10.5
1KPG	x-ray diffraction	2	1	GLU124_B	TRP123_B	PHE150_B	3.981	5.338	29.8	23.3	130	71.3
1JYX	x-ray diffraction	1.75	1	GLU326_A	PHE33_A	HIS30_A	4.169	4.024	35.1	26.4	142.6	16.6
3N9U	x-ray diffraction	1.92	1	GLU88_B	HIS89_B	TRP92_I	4.168	3.58	23.7	5.7	152.3	4.6
1N9B	x-ray diffraction	0.9	1	GLU48_A	TRP290_A	TRP229_A	4.559	4.919	26.8	15.6	145.7	87.8
1KQ3	x-ray diffraction	1.5	1	GLU22_A	PHE53_A	PHE50_A	4.261	5.021	34.1	24.8	170.5	79.9
1N9E	x-ray diffraction	1.65	1	GLU52_A	TYR335_A	PHE422_A	4.965	5.099	34.4	20	136.2	87.7
1N9E	x-ray diffraction	1.65	1	ASP521_A	HIS520_A	TRP303_A	3.404	3.552	21.3	6.4	155.1	16
3M8W	x-ray diffraction	1.85	1	ASP338_A	HIS339_A	HIS328_A	4.681	3.565	34	24.6	142.9	10.1
1N9K	x-ray diffraction	2.2	1	GLU205_A	HIS22_A	HIS22_B	4.986	3.822	32.2	6.8	154.3	10.3
3N9H	x-ray diffraction	2.5	1	ASP183_A	HIS220_A	HIS188_A	3.471	3.644	10.7	21.1	164.7	10
1N9Y	x-ray diffraction	1.53	1	ASP128_C	PHE130_C	PHE29_C	4.527	4.964	34.1	18.9	140.1	76.5
1JYN	x-ray diffraction	1.8	1	GLU326_A	PHE33_A	HIS30_A	4.091	4.007	33.1	26.7	142.2	13.7
3JYS	x-ray diffraction	2	1	GLU203_A	TRP199_A	PHE178_A	4.223	4.975	38.1	19.9	132.2	78.1
2HP7	x-ray diffraction	2	1	ASP121_A	PHE207_A	TRP204_A	4.964	4.216	37.3	23.7	155.4	15.2
1JYV	x-ray diffraction	1.75	1	GLU326_A	PHE33_A	HIS30_A	4.125	3.977	35.9	29	140.8	9.7
3HPX	x-ray diffraction	2.03	1	GLU317_B	HIS379_A	TYR410_A	4.623	3.784	36.9	11.1	141.7	11.9
1NAA	x-ray diffraction	1.8	1	ASP516_A	TRP690_A	PHE469_A	4.805	5.283	18.9	20.3	152.3	76.4
2HQL	x-ray diffraction	2	1	ASP100_A	TYR101_A	PHE91_E	4.24	5.347	29.1	24.2	174.4	79.2
3M9J	x-ray diffraction	1.1	1	ASP26_A	PHE42_A	PHE54_A	4.268	5.127	20.4	19.2	177.4	70.8
3NBJ	x-ray diffraction	1.9	1	ASP183_A	HIS220_A	HIS188_A	3.399	3.626	9.8	17.1	162.8	8.4
1M9T	x-ray diffraction	2.4	1	GLU179_A	TYR144_A	PHE148_A	4.891	5.085	35.1	20.1	137.3	79.4
1M9T	x-ray diffraction	2.4	1	ASP376_A	TRP340_A	TYR261_A	3.908	5.051	37.8	14.1	156.3	89.7
3M9K	x-ray diffraction	1.5	1	ASP26_A	PHE42_A	PHE54_A	4.165	5.151	17.6	19.5	175.5	71.4
2I2X	x-ray diffraction	2.5	1	ASP128_A	PHE146_A	PHE150_A	4.576	5.026	23	22.1	135.7	82.4
1MA9	x-ray diffraction	2.4	1	GLU449_A	TYR445_A	PHE117_A	4.8	5.145	33.9	23.6	154.9	83.8
3MA6	x-ray diffraction	2.5	1	GLU102_B	PHE107_B	PHE185_B	3.494	5.015	23.7	18.8	159.4	84.6
2MAS	x-ray diffraction	2.3	1	ASP192_A	TYR156_A	PHE279_A	3.389	4.973	9.3	22.2	159.5	75
3MAM	x-ray diffraction	1.8	1	GLU133_A	PHE134_A	TRP119_A	4.316	5.439	39.2	27.7	145.6	74.5
3NBB	x-ray diffraction	2.05	1	ASP183_A	HIS220_A	HIS188_A	3.552	3.669	12.5	22.7	160.6	5.1
3NBW	x-ray diffraction	2.34	1	ASP70_B	HIS67_B	PHE71_A	4.364	5.391	24.1	25.6	160.8	77.5
1JYW	x-ray diffraction	1.55	1	GLU326_A	PHE33_A	HIS30_A	4.158	4.003	35.8	28.8	143.2	11.5
3I3D	x-ray diffraction	2.2	1	GLU326_A	PHE33_A	HIS30_A	4.153	4.102	32.4	29.6	139.5	13.1
1I3R	x-ray diffraction	2.4	1	ASP29_A	TRP179_B	PHE48_A	4.295	5.187	22.4	25.6	152.6	76.6
1KRE	x-ray diffraction	2.2	1	ASP349_A	PHE350_A	TRP291_A	4.314	5.32	21.4	27.6	169.2	82.9
1JZ4	x-ray diffraction	2.1	1	GLU326_A	PHE33_A	HIS30_A	4.05	4.138	32.5	27.7	140.2	18.4
1HQ5	x-ray diffraction	2.3	1	GLU44_A	TYR45_A	PHE304_A	4.244	5.161	32.5	15.1	134.6	76.6
1I3C	x-ray diffraction	1.9	1	GLU55_A	TYR56_A	PHE49_A	4.664	5.285	36.5	29.5	132.6	81
1KRB	x-ray diffraction	2.5	1	ASP221_C	HIS246_C	HIS272_C	4.776	4.602	25.4	29.4	142.5	82.8
3HRZ	x-ray diffraction	2.2	1	ASP559_A	TRP765_B	TRP733_B	4.753	5.393	34.7	8.6	153.7	78.7
1JZ8	x-ray diffraction	1.5	1	GLU326_A	PHE33_A	HIS30_A	4.155	3.993	34.8	29.9	140.9	10.6
1KRF	x-ray diffraction	2.2	1	ASP349_A	PHE350_A	TRP291_A	4.269	5.257	19.2	25.1	170.1	81.7
1KRF	x-ray diffraction	2.2	1	GLU362_A	TRP429_A	TYR426_A	4.233	5.493	30.3	29.1	147.5	85.3
3I3B	x-ray diffraction	2.2	1	GLU326_D	PHE33_D	HIS30_D	4.063	4.187	35	29.8	136.8	16.7
1JZ5	x-ray diffraction	1.8	1	GLU326_B	PHE33_B	HIS30_B	4.139	3.99	37.2	26.2	140.2	10
3NEE	x-ray diffraction	1.55	1	GLU63_A	PHE44_A	TYR69_A	4.351	5.032	35.9	5.8	139.7	73.5
1JZ7	x-ray diffraction	1.5	1	GLU326_A	PHE33_A	HIS30_A	4.143	3.974	34.7	27.4	142.5	16.3
4I43	x-ray diffraction	2	1	ASP1017_B	HIS1508_B	HIS1532_B	3.922	3.554	27.3	19	134.7	2.4
4I4T	x-ray diffraction	1.8	1	GLU434_C	TYR506_B	TYR262_C	4.462	4.506	33.6	12.4	148.5	14.1
3I4G	x-ray diffraction	1.35	1	ASP509_A	TRP491_A	TYR517_A	4.543	5.317	1.4	15.7	165.3	84.2
2HRD	x-ray diffraction	1.7	1	GLU4079_F	TYR1163_A	PHE1162_A	4.957	4.85	6.6	15.4	169	70
2HRD	x-ray diffraction	1.7	1	GLU1079_A	TYR4163_F	PHE4162_F	4.983	4.785	5	15.3	168.4	70.5
1JZ2	x-ray diffraction	2.1	1	GLU326_C	PHE33_C	HIS30_C	3.908	4.088	39.6	29.2	141.7	10.5
1NEY	x-ray diffraction	1.2	1	GLU77_A	PHE102_B	TYR101_B	3.848	4.811	25.6	16.2	139.5	73.3
3NEO	x-ray diffraction	2	1	GLU63_A	PHE44_A	TYR69_A	4.11	5.061	33.3	4.3	142.6	78.9
3MES	x-ray diffraction	2.35	1	GLU287_A	TYR288_A	TRP371_A	3.807	5.045	33.2	9.5	140.2	89.8
1JZ6	x-ray diffraction	2.1	1	GLU326_A	PHE33_A	HIS30_A	4.277	4.04	35.4	29.2	138.2	11.1
3MEC	x-ray diffraction	2.3	1	GLU399_B	TRP24_B	PHE61_B	4.149	5.17	30.2	25.2	164	77.8
3MEP	x-ray diffraction	2.3	1	GLU88_A	TYR50_A	PHE39_A	4.196	5.123	29.9	16	152.1	77.8
3MEN	x-ray diffraction	2.2	1	ASP52_C	TRP128_C	HIS6_C	4.703	4.001	33.6	27.8	154.8	18.9
1NF9	x-ray diffraction	1.5	1	ASP38_A	PHE43_A	TYR42_A	4.63	5.279	39.9	22	156.1	80.7
1KS8	x-ray diffraction	1.4	1	ASP254_A	TRP253_A	TYR206_A	4.224	4.929	22.4	5.3	153.1	82.6
1KSC	x-ray diffraction	1.55	1	ASP254_A	TRP253_A	TYR206_A	4.608	4.888	30.5	8	156.2	82
1NFP	x-ray diffraction	1.6	1	ASP97_A	TRP96_A	PHE131_A	4.327	4.716	21.1	12.6	163.2	72.3
3NFD	x-ray diffraction	1.89	1	GLU74_B	TRP70_B	PHE31_B	4.139	4.913	35.4	14.6	138.8	86.8
1NFS	x-ray diffraction	1.96	1	ASP108_A	TRP58_A	TRP161_A	4.965	4.925	25.8	23.1	131.6	89.7
4HS5	x-ray diffraction	1.45	1	ASP78_A	TYR69_A	PHE85_A	4.465	4.858	31.3	11.3	145.4	80.7
1NGS	x-ray diffraction	2.4	1	ASP477_A	HIS481_A	PHE445_A	4.68	5.129	38.4	12.5	131.7	84.2
3NGC	x-ray diffraction	2.25	1	ASP199_X	HIS61_X	HIS64_X	4.121	5.113	3.7	12.8	170.8	81
3NG5	x-ray diffraction	1.7	1	GLU63_A	PHE44_A	TYR69_A	4.089	5.187	35	10.3	142.9	77.4
1KSD	x-ray diffraction	1.6	1	ASP254_A	TRP253_A	TYR206_A	4.632	4.846	32.3	10.5	155.8	79
2HSH	x-ray diffraction	1.35	1	ASP26_A	PHE42_A	PHE54_A	3.979	5.381	19	23.5	173.7	77.3
3NG7	x-ray diffraction	1.95	1	ASP199_X	HIS61_X	HIS64_X	3.961	5.211	3.4	19.6	163.6	86.4
4HSB	x-ray diffraction	1.9	1	GLU43_A	PHE76_A	PHE66_A	4.06	5.495	33.5	24.8	167.3	80.2
4HSG	x-ray diffraction	2.3	1	ASP253_A	TRP497_A	PHE472_A	4.788	5.39	39.5	26.5	136.5	75.1
1KTD	x-ray diffraction	2.4	1	ASP29_A	TRP180_B	PHE48_A	4.264	5.108	24.3	25.3	156.8	82.3
2HS3	x-ray diffraction	2.3	1	GLU275_A	TRP274_A	PHE19_A	4.933	5.169	35.1	21.2	133.1	82.2
1KTT	x-ray diffraction	2.1	1	ASP255_C	PHE256_C	PHE34_B	4.612	5.133	29.1	18.2	152.6	70.2
1JZ3	x-ray diffraction	1.75	1	GLU326_A	PHE33_A	HIS30_A	4.125	4.004	35.7	28.5	139.2	12.1
3O2X	x-ray diffraction	1.9	1	SO43_B	HIS2131_D	TYR2125_D	3.884	4.281	14.5	15.2	153.9	18.6
1KTZ	x-ray diffraction	2.15	1	GLU35_A	HIS34_A	TYR91_A	4.916	5.183	20.9	11.4	160.5	80.5
3MGM	x-ray diffraction	1.8	1	ASP52_A	PHE51_A	PHE36_B	4.952	5.216	5.6	16.7	161.4	84.1
3I5Y	x-ray diffraction	2.49	1	GLU543_A	TYR544_A	PHE487_A	4.673	4.934	38.9	10.9	130.2	83.9
3O3L	x-ray diffraction	1.85	1	ASP223_A	HIS224_A	TRP304_A	3.453	5.215	4.5	20.1	161.3	88.8
3O3F	x-ray diffraction	2	1	GLU10_A	PHE11_A	PHE103_A	4.488	4.103	39.8	21.1	137.8	5.1
2O3C	x-ray diffraction	2.3	1	GLU143_B	HIS144_B	TRP181_B	4.82	5.458	33.8	25.3	160.1	84.5
3O4K	x-ray diffraction	2.11	1	GLU142_B	TYR32_B	TRP98_B	4.343	4.927	37.7	5.1	142.8	87.5
1K0I	x-ray diffraction	1.8	1	SO4705_A	HIS162_A	PHE161_A	3.994	5.175	24.1	15.5	163.7	71.3
1K0L	x-ray diffraction	2	1	SO4705_A	HIS162_A	PHE161_A	4.157	5.105	25.9	14.9	161.1	78.9
1K07	x-ray diffraction	1.65	1	ASP153_B	PHE154_B	TYR236_B	4.668	4.649	29.4	6.3	144.5	70.3
2I5H	x-ray diffraction	1.74	1	ASP123_A	PHE118_A	PHE193_A	4.312	5.159	35.9	7.7	150.4	79
3MHS	x-ray diffraction	1.89	1	GLU18_E	TYR19_E	TYR15_B	4.068	5.076	18.6	24.9	141.1	77.5
3MHJ	x-ray diffraction	1.8	1	ASP1045_A	HIS1048_A	PHE1035_A	4.44	4.834	17.5	12.2	160.4	4.3
3MHP	x-ray diffraction	1.7	1	ASP98_A	TRP176_A	PHE180_A	4.292	5.203	10.3	19.9	170.5	88.8
2O5H	x-ray diffraction	1.9	1	GLU82_A	PHE53_A	PHE52_A	4.76	5.246	38.4	12.5	139	83.5
2I6D	x-ray diffraction	1.85	1	ASP219_A	TYR177_A	TRP250_A	4.558	5.169	21.1	15.2	174	89.2
2MIN	x-ray diffraction	2.03	1	ASP228_A	HIS274_A	HIS362_A	4.98	5.249	21.5	20.1	167.4	82.5
3MIX	x-ray diffraction	2.3	1	ASP544_A	TYR545_A	TYR558_A	4.854	3.917	30.5	18.6	164.8	11.5
3K17	x-ray diffraction	2.1	1	GLU75_A	HIS76_A	HIS57_A	4.227	3.561	29.1	13.1	163	10.9
3MIT	x-ray diffraction	2.32	1	ASP130_B	PHE131_B	TYR83_B	4.103	5.331	20	29.1	145	77.7
3K1A	x-ray diffraction	2.23	1	ASP228_A	HIS274_A	HIS362_A	4.83	5.31	24.8	17.6	168.9	77.5
4I6G	x-ray diffraction	2.2	1	ASP205_B	PHE92_B	TRP109_B	4.057	5.288	30.2	20.3	139.8	73
3MIN	x-ray diffraction	2.03	1	ASP228_A	HIS274_A	HIS362_A	4.973	4.99	24	16.4	164	89.8
3MIN	x-ray diffraction	2.03	1	ASP200_C	HIS196_C	TYR281_C	4.113	4.027	39.6	18.8	132.5	8.6
1O58	x-ray diffraction	1.8	1	ASP45_A	TYR137_A	TYR140_A	4.056	5.055	30.5	7.4	144.5	74
3NKM	x-ray diffraction	2	1	ASP473_A	HIS474_A	HIS359_A	4.176	3.486	28.1	18.8	170	17.9
3KVV	x-ray diffraction	1.8	1	GLU79_D	TYR163_C	PHE162_C	4.991	4.912	7.3	15.3	170.7	72
3NKO	x-ray diffraction	1.75	1	ASP473_A	HIS474_A	HIS359_A	4.173	3.586	22.9	21.6	177.7	16.4
3NKN	x-ray diffraction	1.8	1	ASP473_A	HIS474_A	HIS359_A	4.18	3.559	23.8	21.4	176.9	17.9
3NKQ	x-ray diffraction	1.7	1	ASP473_A	HIS474_A	HIS359_A	4.178	3.553	23.8	21.8	177.5	16.3
3NKP	x-ray diffraction	1.75	1	ASP473_A	HIS474_A	HIS359_A	4.172	3.526	23.5	21.4	177.4	19.1
3MJ0	x-ray diffraction	2.31	1	ASP672_A	HIS671_A	TYR681_A	4.008	5.132	18	5.7	160.8	76
3NK0	x-ray diffraction	2.15	1	ASP199_X	HIS61_X	HIS64_X	4.385	5.001	4.5	18.7	165.6	81.1
2I78	x-ray diffraction	2.5	1	GLU421_A	TRP402_A	HIS383_A	3.691	4.772	29.4	2.9	149	84.1
1I75	x-ray diffraction	2	1	ASP313_A	HIS270_A	TYR269_A	4.747	5.09	18.9	9.2	152.4	79.3
1O5Z	x-ray diffraction	2.1	1	CL602_A	TRP428_A	TYR414_A	3.975	5.291	7.7	13.9	165.5	80.3
2I7Q	x-ray diffraction	1.9	1	GLU332_A	TYR333_A	TRP420_A	4.33	5.272	33.1	11	137	83
3O6L	x-ray diffraction	2.1	1	ASP101_H	TYR100_H	TYR32_H	4.301	5.252	39.9	24.4	154.5	83.7
3O6O	x-ray diffraction	2	1	GLU181_A	TYR182_A	PHE29_A	4.557	5.002	32.4	10.9	157	81.9
1O6G	x-ray diffraction	1.4	1	ASP265_A	TYR246_A	PHE300_A	4.601	5.085	25.2	17.4	171.7	89.1
3O6U	x-ray diffraction	2.5	1	GLU97_E	TYR64_E	PHE125_E	4.867	4.826	33.9	18.1	143.3	86.8
3MJZ	x-ray diffraction	2.4	1	ASP54_C	PHE59_C	PHE118_A	4.936	5.088	22.4	5.5	153.6	82.1
3MK0	x-ray diffraction	1.9	1	GLU429_A	HIS320_A	HIS360_A	4.07	4.831	23.4	14.3	167.4	76.5
3MK2	x-ray diffraction	1.89	1	GLU429_A	HIS320_A	HIS360_A	4.009	4.898	24.1	14	166.2	75.8
3MKF	x-ray diffraction	1.33	1	GLU48_A	TRP290_A	TRP229_A	4.041	4.911	13.1	15.9	157.5	88.4
1NMO	x-ray diffraction	2.2	1	ASP101_A	HIS97_A	TRP68_A	4.663	4.669	22.6	3.9	155.7	89.5
3NMQ	x-ray diffraction	2.2	1	GLU196_A	TYR197_A	PHE44_A	4.278	5.233	35	10.6	155	83.1
3KW0	x-ray diffraction	2.5	1	GLU84_D	TYR83_D	TYR90_D	4.436	4.974	39.5	7.5	134.1	80.4
3O6M	x-ray diffraction	2.4	1	ASP101_H	TYR100_H	TYR32_H	4.4	5.092	37	21.1	152.7	87.5
1O6F	x-ray diffraction	1.6	1	ASP265_A	TYR246_A	PHE300_A	4.905	5.164	33.4	21	164.5	85.4
3O6K	x-ray diffraction	2	1	ASP101_H	TYR100_H	TYR32_H	4.321	5.141	26.7	18.9	164.7	87.8
3O6N	x-ray diffraction	1.85	1	ASP505_A	HIS481_A	HIS460_A	4.357	4.025	23	27.4	132.6	11.9
1O6E	x-ray diffraction	2.3	1	ASP168_A	PHE12_A	PHE68_A	4.508	4.937	38.4	7.7	134.1	88.1
3MKQ	x-ray diffraction	2.5	1	ASP117_A	PHE142_A	HIS141_A	3.539	4.504	11.3	15.6	171.9	71.6
3MK1	x-ray diffraction	1.57	1	GLU429_A	HIS320_A	HIS360_A	3.799	4.86	25.5	12.5	163.4	77.1
3MKE	x-ray diffraction	1.75	1	GLU48_A	TRP290_A	TRP229_A	4.034	4.947	14.8	17	153.8	89.5
3KWF	x-ray diffraction	2.4	1	GLU421_A	TRP402_A	HIS383_A	3.871	4.698	34.3	10.1	151	80.8
1NMP	x-ray diffraction	2.2	1	ASP101_A	HIS97_A	TRP68_A	4.582	5.024	35.3	13.5	157.5	89.7
1K2P	x-ray diffraction	2.1	1	GLU608_B	HIS609_B	PHE601_B	4.63	4.859	7.8	24.5	151.2	71.3
1K2D	x-ray diffraction	2.2	1	ASP29_A	TRP153_B	PHE48_A	4.246	5.451	28.8	16.3	157	75.8
3O72	x-ray diffraction	1.95	1	GLU59_B	HIS60_B	TRP253_B	4.336	3.6	38.2	20.7	152.8	2.4
1KXP	x-ray diffraction	2.1	1	GLU465_D	TYR461_D	PHE133_D	4.609	5.085	37.1	20.7	152.8	80.6
2NNJ	x-ray diffraction	2.28	1	GLU85_A	PHE376_A	PHE77_A	4.364	4.881	31.2	11.5	138.1	82.2
2NNJ	x-ray diffraction	2.28	1	GLU400_A	TYR424_A	TYR80_A	4.486	4.037	35.2	20.5	130.5	13.2
2NNA	x-ray diffraction	2.1	1	ASP29_A	TRP153_B	PHE48_A	4.308	5.186	24.2	21.2	176.3	79.5
2I8A	x-ray diffraction	1.64	1	GLU4079_D	TYR1163_A	PHE1162_A	4.915	4.852	6.5	13.9	171.4	72.4
1O76	x-ray diffraction	1.8	1	GLU273_A	HIS270_A	PHE263_A	4.99	4.629	28.4	11.5	143.3	77.2
3NN6	x-ray diffraction	2.19	1	ASP199_X	HIS61_X	HIS64_X	4.037	5.083	15.5	28.7	165.5	83.2
3KXS	x-ray diffraction	2.25	1	GLU8_F	PHE9_F	HIS104_F	4.439	4.464	31.6	14.6	137.6	77.1
2O7C	x-ray diffraction	1.7	1	GLU1363_C	TYR1359_C	HIS1356_C	4.872	4.966	33.5	7	153	81.4
2O7C	x-ray diffraction	1.7	1	GLU1863_D	TYR1859_D	HIS1856_D	4.489	4.854	13.4	16.7	171	81.4
3MLB	x-ray diffraction	1.8	1	GLU67_A	HIS69_A	TYR26_A	3.425	3.657	38.1	15.1	156.8	9.4
1O75	x-ray diffraction	1.95	1	ASP133_A	PHE63_A	PHE67_A	4.205	5.272	36.9	23.9	143.9	88.6
1O8A	x-ray diffraction	2	1	ASP358_A	TYR360_A	TRP59_A	4.65	5.02	22.2	25.7	149	80.8
3MLG	x-ray diffraction	2.29	1	GLU140_A	PHE136_A	PHE57_A	4.275	5.468	34	25.6	156.1	86
1O83	x-ray diffraction	1.64	1	GLU58_A	TRP70_A	PHE5_A	3.817	5.195	8.9	15.8	155.5	80
4I8I	x-ray diffraction	1.5	1	ASP223_A	TYR225_A	HIS168_A	3.885	4.497	32.7	7.3	154.1	81.5
2NOX	x-ray diffraction	2.4	1	GLU247_K	PHE289_K	PHE243_K	4.177	4.685	39.9	9.4	140.8	75.4
4NOS	x-ray diffraction	2.25	1	GLU185_A	TYR150_A	PHE154_A	4.568	5.066	37	21.5	137.2	82.2
4NOS	x-ray diffraction	2.25	1	ASP382_B	TRP346_B	TYR267_B	3.789	5.112	38.2	16.5	158.3	88.9
1KYH	x-ray diffraction	1.6	1	GLU263_A	TRP250_A	HIS254_A	3.955	4.042	37.7	12.3	136.6	14.3
2NOY	x-ray diffraction	1.8	1	GLU63_A	PHE44_A	TYR69_A	4.395	5.01	34.6	4.6	144.9	75.9
1KY8	x-ray diffraction	2.4	1	ASP298_A	HIS455_A	PHE462_A	3.923	3.946	22.9	24.4	134.3	13.7
3NOX	x-ray diffraction	2.34	1	GLU421_A	TRP402_A	HIS383_A	4.041	4.509	31.2	9	150.6	80.7
3MMO	x-ray diffraction	1.55	1	GLU279_B	HIS203_B	PHE281_B	4.33	5.044	32.2	7.8	143.4	70.4
1K3X	x-ray diffraction	1.25	1	GLU2_A	TYR169_A	PHE227_A	3.796	5.316	37	26.3	137	77.2
1KYA	x-ray diffraction	2.4	1	ASP456_A	TYR116_A	TRP107_A	4.154	5.44	34.5	20.9	157	84.3
3MMJ	x-ray diffraction	1.6	1	ASP223_A	HIS224_A	TRP304_A	3.345	5.298	7.9	24.8	160	85.9
1O82	x-ray diffraction	1.46	1	GLU58_A	TRP70_A	PHE5_A	4.775	4.99	11.8	16.1	152.1	72.3
1O86	x-ray diffraction	2	1	ASP358_A	TYR360_A	TRP59_A	4.566	5.059	21.9	28.1	147.8	82
3MML	x-ray diffraction	2.5	1	GLU164_D	PHE165_D	TYR134_D	4.576	5.483	36.9	8.1	150.9	85.9
1K3W	x-ray diffraction	1.42	1	GLU2_A	TYR169_A	PHE227_A	3.877	5.298	38.2	26.3	137	77.3
3MMB	x-ray diffraction	2.3	1	ASP231_D	PHE212_D	TRP348_D	4.759	5.361	28.2	26.6	165.2	86.2
1I9A	x-ray diffraction	2.5	1	ASP108_A	TRP58_A	TRP161_A	4.888	5.066	24.7	21.1	134.3	80.7
1K3A	x-ray diffraction	2.1	1	ASP1129_A	PHE1101_A	PHE1027_A	4.794	5.35	15	14.4	172.5	87.6
1O9I	x-ray diffraction	1.33	1	GLU211_A	PHE212_A	PHE173_F	4.262	5.024	34.1	21.5	148.9	72.7
3I98	x-ray diffraction	1.85	1	ASP65_A	TYR64_A	PHE70_A	3.655	4.203	2.8	27.3	150.6	7
3I9L	x-ray diffraction	1.75	1	GLU98_A	TRP140_A	PHE139_A	4.925	4.851	34.5	13.3	158.1	89.5
2O9E	x-ray diffraction	2.2	1	GLU80_A	PHE76_A	HIS61_A	3.967	4.667	32.3	17.1	133.6	70.5
3MNR	x-ray diffraction	1.9	1	GLU196_P	TYR197_P	PHE44_P	4.265	5.151	32.8	15.9	158.2	84.1
2O9P	x-ray diffraction	2.1	1	GLU391_A	HIS387_A	PHE6_A	2.789	5.075	16.8	12.7	173.8	86
3MOZ	x-ray diffraction	1.6	1	ASP223_A	HIS224_A	TRP304_A	3.391	5.397	11.2	29	158.4	82.7
1O9N	x-ray diffraction	2	1	GLU264_B	HIS267_B	PHE231_B	4.952	4.894	27.2	10.4	143.8	80.6
1K32	x-ray diffraction	2	1	ASP1045_C	TYR1035_C	TYR1040_C	4.425	3.894	38.4	28.8	153.3	5.6
3NQH	x-ray diffraction	2.11	1	ASP282_A	TRP284_A	TRP228_A	4.267	5.05	25.6	20.7	168.8	70.4
3NQH	x-ray diffraction	2.11	1	ASP402_A	TYR383_A	HIS288_A	4.27	5.173	24.9	21	145	85.2
1MPW	x-ray diffraction	2.34	1	GLU273_A	HIS270_A	PHE263_A	4.959	4.956	16.2	22.3	143.2	86
1MPP	x-ray diffraction	2	1	GLU131_A	TYR131_A	TYR69_A	4.408	4.823	39.2	18.8	144.1	74.8
3NQS	x-ray diffraction	2.2	1	GLU179_A	TYR144_A	PHE148_A	4.899	5.098	35.9	20.7	134.7	80.1
3NQS	x-ray diffraction	2.2	1	ASP376_A	TRP340_A	TYR261_A	3.758	5.057	35.9	12.9	156.9	85.8
3NQX	x-ray diffraction	1.7	1	GLU377_A	TRP389_A	TYR439_A	4.833	5.255	35.6	27.8	133	87
1NQB	x-ray diffraction	2	1	ASP100_C	TYR99_C	HIS35_C	3.495	4.964	11.5	25.7	148.4	85.5
3NQZ	x-ray diffraction	2.05	1	GLU377_B	TRP389_B	TYR439_B	4.66	5.317	36.1	26	134.5	87.2
2OA1	x-ray diffraction	2.15	1	GLU194_A	HIS192_A	TRP18_A	4.584	4.912	39.8	11.3	149.9	84.7
3I9A	x-ray diffraction	1.65	1	GLU63_A	PHE44_A	TYR69_A	4.427	5.288	37.3	5.7	138	72.7
2OAL	x-ray diffraction	2.1	1	GLU194_A	HIS192_A	TRP18_A	4.574	4.964	36.1	12.9	149.9	75.9
3I9P	x-ray diffraction	1.9	1	GLU63_A	PHE44_A	TYR69_A	4.267	4.944	35.5	5.2	143.9	73.7
3NRE	x-ray diffraction	1.59	1	GLU253_D	HIS148_D	PHE48_D	3.733	4.274	38.7	29.9	156.1	14.7
3I9I	x-ray diffraction	1.8	1	GLU63_A	PHE44_A	TYR69_A	4.493	5.297	39	7.3	138	70.7
3NRY	x-ray diffraction	2	1	GLU80_A	HIS81_A	TYR8_A	4.395	4.899	35.9	3.4	147.4	87.5
1OA0	x-ray diffraction	1.25	1	ASP538_A	PHE542_A	HIS506_A	4.069	3.567	39.9	4.1	136.5	9.7
2NRY	x-ray diffraction	2.15	1	GLU172_D	TYR171_C	PHE170_C	4.048	5.407	25.6	6.1	151.6	88.5
2OAG	x-ray diffraction	2.3	1	GLU421_A	TRP402_A	HIS383_A	3.94	4.656	23.7	3.7	154.8	87
1NRG	x-ray diffraction	1.95	1	GLU199_A	HIS159_A	PHE158_A	3.985	5.23	35.6	26.9	132.9	76.4
1MQK	x-ray diffraction	1.28	1	GLU100_H	TYR101_H	TYR49_L	4.681	3.939	20	12.6	150	17.7
3NSR	x-ray diffraction	2.2	1	GLU1079_E	TYR1163_A	PHE1162_A	3.857	5.017	9.8	15.7	155.4	76.6
1MQP	x-ray diffraction	1.9	1	ASP327_A	TRP328_A	TYR537_A	4.907	5.255	37.4	5.4	139	77
1L1E	x-ray diffraction	2	1	GLU124_A	TRP123_A	PHE150_A	2.969	5.473	14.2	20	150	75.4
3K5X	x-ray diffraction	1.4	1	GLU29_A	TRP25_A	TYR68_A	3.739	4.977	21.7	14.6	169.8	71.6
1NTD	x-ray diffraction	2.3	1	GLU150_A	PHE64_A	TYR134_A	4.417	5.33	32.5	28.1	143.9	75.7
1NTH	x-ray diffraction	1.55	1	ASP11_A	PHE7_A	TYR86_A	4.738	4.786	30	11.6	160.3	83.7
1L1Y	x-ray diffraction	2.4	1	ASP255_B	TYR351_B	TRP326_B	3.802	4.031	15.1	28.2	136.7	7.3
1K6X	x-ray diffraction	1.5	1	GLU343_A	PHE339_A	PHE232_A	4.475	5.199	39.4	7.1	146.2	80.6
3K60	x-ray diffraction	2.3	1	GLU183_A	TYR184_A	PHE30_A	4.237	5.129	33.3	13.7	157.7	82.9
3MR1	x-ray diffraction	2	1	GLU7_B	PHE10_B	PHE197_B	4.841	5.047	37.4	9.6	142.9	85.6
1IAK	x-ray diffraction	1.9	1	ASP29_A	TRP153_B	PHE48_A	4.553	5.42	25.8	8.9	159.5	73.4
3K6N	x-ray diffraction	2	1	GLU198_A	HIS346_A	PHE345_A	4.47	4.944	21.7	19	162.8	87.6
2NT0	x-ray diffraction	1.79	1	GLU349_B	TRP348_B	TYR244_A	4.232	5.338	32.4	22.8	135.3	76.3
1K6J	x-ray diffraction	1.8	1	GLU343_A	PHE339_A	PHE232_A	4.495	5.111	36.3	8	151.2	82.6
1L2Q	x-ray diffraction	1.7	1	ASP11_A	PHE7_A	TYR86_A	4.701	4.735	29.5	11.6	160.7	85.7
2IA8	x-ray diffraction	1.48	1	GLU37_A	TYR36_A	TYR42_A	4.762	3.777	35.3	16.9	145.3	13
2IA8	x-ray diffraction	1.48	1	GLU93_A	PHE89_A	TYR71_A	4.367	5.317	32.4	16	156.6	76.9
1NU8	x-ray diffraction	2.5	1	GLU421_B	TRP402_B	HIS383_B	4.184	4.562	28.2	13.4	156.7	75
3IB5	x-ray diffraction	1.35	1	GLU327_A	PHE294_A	PHE293_A	4.632	4.829	34.4	12.5	133.6	89
2IBN	x-ray diffraction	1.5	1	ASP195_A	HIS220_A	HIS123_A	3.574	5.063	35.4	24.7	137	82.7
3K6M	x-ray diffraction	1.5	1	ASP466_D	PHE467_D	PHE437_D	4.978	5.359	22.5	21.9	141.5	74.8
3NUZ	x-ray diffraction	2.3	1	ASP198_B	TYR46_A	TYR216_B	3.996	5.349	34.2	25	170.6	75.9
1NU6	x-ray diffraction	2.1	1	GLU421_A	TRP402_A	HIS383_A	3.962	4.663	28.7	9.1	149.7	83.4
3L2G	x-ray diffraction	2.3	1	GLU272_P	TYR290_P	HIS284_P	4.542	4.537	39.8	3.9	136.3	81.2
1OB0	x-ray diffraction	1.83	1	GLU113_A	HIS140_A	HIS142_A	4.564	4.618	27.1	18.6	167.4	89.3
3OBZ	x-ray diffraction	2.15	1	ASP15_A	PHE17_A	PHE189_A	4.983	4.226	25.9	29.4	169.2	14.1
3K7M	x-ray diffraction	1.95	1	ASP199_X	HIS61_X	HIS64_X	3.981	5.06	1.1	15.6	164.9	87.3
3NVD	x-ray diffraction	1.84	1	GLU499_A	HIS500_A	PHE542_A	4.947	5.14	25.4	18	153	75.1
2OCC	x-ray diffraction	2.3	1	GLU506_A	HIS503_A	TYR502_A	4.676	5.116	34.4	20.5	142.7	82.7
3L2F	x-ray diffraction	2.3	1	GLU272_B	TYR290_B	HIS284_B	4.582	4.449	38	20.1	138	82.9
2OC3	x-ray diffraction	1.5	1	GLU121_A	PHE122_A	PHE91_A	4.638	5.257	36.9	15.3	131	85.5
2NVL	x-ray diffraction	2.36	1	GLU243_C	TYR242_C	TRP214_D	3.413	4.734	37.7	18.6	160.7	73.8
1PBG	x-ray diffraction	2.3	1	GLU148_A	PHE144_A	PHE81_A	4.899	5.439	39.1	18.4	159.2	72.4
1PBG	x-ray diffraction	2.3	1	ASP425_A	TYR441_A	PHE384_A	4.206	4.495	34.6	28.4	159.2	14.4
3K7P	x-ray diffraction	1.4	1	ASP92_A	HIS91_A	HIS91_B	4.113	4.189	13.7	29.7	157	4.9
1OCR	x-ray diffraction	2.35	1	GLU18_B	TYR51_I	PHE50_I	4.76	5.21	39.1	2.5	139.7	73.5
3NV0	x-ray diffraction	1.84	1	ASP378_A	PHE363_A	PHE219_A	4.48	4.998	30.7	8.5	148.9	75.6
2OC2	x-ray diffraction	2.25	1	ASP358_A	TYR360_A	TRP59_A	4.412	5.126	27.5	11.7	157.2	71.2
2ICW	x-ray diffraction	2.41	1	ASP29_A	TRP153_B	PHE48_A	4.72	5.204	27.8	21.3	139.3	82.6
2OC6	x-ray diffraction	1.75	1	ASP13_A	HIS16_A	TRP94_A	3.556	4.127	17.2	25.8	147.5	8.4
3L3N	x-ray diffraction	2.3	1	ASP358_A	TYR360_A	TRP59_A	4.738	4.816	24.7	15.9	145.5	78.9
1ODO	x-ray diffraction	1.85	1	GLU245_A	PHE175_A	TRP81_A	4.884	5.231	22.6	24.8	172.3	87.6
3ODH	x-ray diffraction	2.3	1	GLU171_A	PHE147_A	PHE154_A	4.456	5.376	32.6	29.5	167.9	77.9
3IDH	x-ray diffraction	2.14	1	GLU96_A	HIS218_A	TYR214_A	4.336	4.077	39.5	27.9	157.8	0.6
2ODY	x-ray diffraction	2.35	1	ASP79_E	PHE80_E	PHE34_B	4.447	5.122	13.3	7.5	162.8	86.9
3ID7	x-ray diffraction	1.3	1	GLU29_A	TRP25_A	TYR68_A	3.767	4.859	19.9	13.2	172.9	77.2
3K8X	x-ray diffraction	2.3	1	ASP1828_A	TRP1827_A	TRP2124_A	4.323	5.389	24.8	21.6	156.5	81.9
1OE9	x-ray diffraction	2.05	1	GLU575_A	TRP374_A	HIS373_A	4.468	4.294	19.5	7.7	157.4	74.8
1PCA	x-ray diffraction	2	1	GLU163_A	TRP126_A	PHE118_A	4.795	5.271	22.3	27	151.6	76.5
3PDO	x-ray diffraction	1.95	1	ASP29_A	TRP153_B	PHE48_A	4.445	5.135	26.4	24.5	150.4	85
3PDQ	x-ray diffraction	1.99	1	GLU352_B	PHE353_B	TYR33_B	4.235	5.497	24.1	14.7	157.3	73.2
2IEA	x-ray diffraction	1.85	1	GLU335_A	HIS336_A	TYR332_A	4.012	3.687	31.9	16.9	137.2	7.3
2IEA	x-ray diffraction	1.85	1	GLU636_A	HIS640_A	PHE602_A	3.717	5.464	12.4	24.8	144.5	70.3
2IEW	x-ray diffraction	2	1	GLU185_A	TYR186_A	TYR202_A	4.583	5.403	26.9	24.5	176.8	75
1IEA	x-ray diffraction	2.3	1	ASP29_A	TRP153_B	PHE48_A	4.413	5.051	24.4	23.2	151.7	74.4
2IEJ	x-ray diffraction	1.8	1	GLU698_B	TYR166_A	HIS201_A	4.554	4.735	37.6	12.2	132.7	82.7
2PD0	x-ray diffraction	2.3	1	GLU165_A	TRP196_A	PHE195_A	4.232	5.048	26.5	20.1	160.5	72.6
2OEC	x-ray diffraction	2.19	1	GLU1079_D	TYR1163_C	PHE1162_C	4.889	4.883	5.7	14.6	169.4	74.9
3OEI	x-ray diffraction	2.15	1	GLU64_D	HIS65_D	TRP17_D	4.45	4.772	39.8	11.2	130.2	82
3IED	x-ray diffraction	2.01	1	GLU311_A	TYR312_A	PHE126_A	4.658	5.103	28.7	6.9	158	75.5
3PD4	x-ray diffraction	2.4	1	GLU134_A	PHE81_B	PHE42_B	3.846	5.118	34.4	26.3	133	74.6
3K8K	x-ray diffraction	2.2	1	ASP437_B	TYR436_B	TYR477_B	4.291	4.019	15.8	25.5	146.1	19.1
3IFE	x-ray diffraction	1.55	1	ASP390_A	HIS128_A	TYR125_A	4.336	5.175	23.7	18.9	148.9	83.6
3PEP	x-ray diffraction	2.3	1	ASP171_A	TYR174_A	TYR154_A	4.982	4.604	28.5	12.4	163.9	14.1
2NX9	x-ray diffraction	1.7	1	ASP173_A	HIS142_A	TRP45_A	4.549	5.194	22.9	24.6	173.8	77.2
3L53	x-ray diffraction	2.1	1	GLU151_E	PHE156_E	PHE156_A	3.956	5.166	6.4	7.5	169.4	85.2
2PE4	x-ray diffraction	2	1	ASP206_A	TYR208_A	TRP141_A	3.957	5.136	18.9	18.9	142.4	75.6
1NYM	x-ray diffraction	1.2	1	GLU48_A	TRP290_A	TRP229_A	4.931	4.746	35.3	11.6	147.6	71.4
1K9I	x-ray diffraction	2.5	1	ASP320_B	TRP327_B	TRP343_B	3.692	4.943	28.6	9.5	148	70.3
1NYY	x-ray diffraction	1.9	1	GLU48_A	TRP290_A	TRP229_A	4.899	4.717	31.9	10.5	148.3	73.8
2IFQ	x-ray diffraction	1.2	1	ASP26_A	PHE42_A	PHE54_A	4.058	5.339	17.1	22.1	174.8	79.7
3OF2	x-ray diffraction	2	1	ASP266_A	HIS265_A	TYR259_A	3.39	3.752	30.2	20.9	132.9	15
3IFL	x-ray diffraction	1.5	1	GLU3_P	HIS31_L	HIS6_P	3.575	5.055	10.6	27.1	142.7	84
3K97	x-ray diffraction	1.95	1	GLU196_A	TYR197_A	PHE44_A	4.329	5.201	32.7	15.3	157.3	86.4
3IG6	x-ray diffraction	1.83	1	ASP63_D	TYR64_D	PHE59_D	3.431	5.061	33.3	15.8	150.1	79.4
1PG4	x-ray diffraction	1.75	1	GLU586_A	TRP582_A	HIS539_A	4.718	5.016	30.6	22.3	158.2	73.1
1K9F	x-ray diffraction	1.75	1	ASP217_A	PHE173_A	PHE168_A	4.889	5.072	39.2	7.7	144.7	86.5
3K99	x-ray diffraction	2.1	1	GLU196_A	TYR197_A	PHE44_A	4.261	5.176	31.4	20.4	164.5	87.9
3K98	x-ray diffraction	2.4	1	GLU196_A	TYR197_A	PHE44_A	3.922	5.155	33.5	18.3	155.6	87.9
1L5S	x-ray diffraction	2.1	1	ASP61_A	PHE37_B	HIS36_B	4.752	4.614	39.4	11.7	139	86.9
1PG3	x-ray diffraction	2.3	1	GLU586_A	TRP582_A	HIS539_A	4.401	4.934	23.6	21.5	159.6	75
3PGT	x-ray diffraction	2.14	1	SO4212_A	TYR79_A	PHE150_A	3.882	4.743	34.8	6.6	147.5	78.1
1L6J	x-ray diffraction	2.5	1	GLU237_A	PHE236_A	TRP255_A	4.083	4.989	35.4	8.7	153.3	86.6
2PGA	x-ray diffraction	1.74	1	GLU4079_F	TYR1163_A	PHE1162_A	4.988	4.863	5.5	14.7	169.6	71.1
2PGA	x-ray diffraction	1.74	1	GLU3079_D	TYR6163_B	PHE6162_B	4.997	4.831	3.6	14.4	169.1	71.3
2PGA	x-ray diffraction	1.74	1	GLU6079_B	TYR3163_D	PHE3162_D	4.954	4.876	2.9	14.3	168.4	75.6
2PGA	x-ray diffraction	1.74	1	GLU2079_C	TYR5163_E	PHE5162_E	4.994	4.851	7.8	16.1	167.3	72.4
1L6L	x-ray diffraction	2.3	1	GLU69_H	TYR66_H	PHE67_G	3.782	4.131	19.9	25.5	138.8	4.8
3PGB	x-ray diffraction	2.45	1	ASP545_A	HIS544_A	TRP330_A	3.596	3.838	19.1	22.6	138.3	17.9
3L6F	x-ray diffraction	2.1	1	ASP29_A	TRP153_B	PHE48_A	4.735	5.091	24.6	23.4	154.1	76.7
1OFO	x-ray diffraction	1.85	1	ASP125_A	PHE132_A	HIS223_B	4.684	3.807	12.8	28.7	151.5	4.1
2NZX	x-ray diffraction	1.9	1	ASP111_C	PHE110_C	TYR246_C	3.981	5.468	32.4	8.6	154.8	70.5
1IHO	x-ray diffraction	1.7	1	ASP165_B	HIS106_A	TYR99_A	4.2	4.964	14.5	18.8	147.3	75.4
2NZW	x-ray diffraction	1.9	1	ASP111_A	PHE110_A	TYR246_A	3.996	5.024	34.4	15.4	159.3	71.2
3IH1	x-ray diffraction	2	1	ASP187_B	TYR158_B	PHE18_B	3.957	5.485	20.7	25.2	149.4	78.1
3NZJ	x-ray diffraction	2.4	1	GLU187_G	TRP186_G	PHE222_G	3.889	5.497	32.3	16.2	131.7	75.2
2IHR	x-ray diffraction	2.5	1	ASP94_1	HIS98_1	TRP341_1	4.554	3.708	29.1	21.7	171.8	2.1
2QK7	x-ray diffraction	2.4	1	ASP234_A	TRP74_A	PHE178_A	4.772	4.998	33.3	7.8	147.3	88.9
3QK6	x-ray diffraction	2.4	1	GLU234_A	TYR228_A	PHE27_A	4.217	5.075	28.2	13.3	159	85.7
2QKS	x-ray diffraction	2.2	1	GLU145_B	HIS293_B	PHE292_B	4.67	5.186	16.1	13.6	165.5	75.7
3PIJ	x-ray diffraction	1.8	1	ASP139_B	TRP134_B	HIS132_B	4.191	4.261	16	6.9	170.6	89.9
1III	x-ray diffraction	2	1	GLU63_A	PHE44_A	TYR69_A	4.245	5.15	32.7	4.3	143.3	79.9
3O04	x-ray diffraction	1.85	1	ASP311_A	PHE222_A	TYR379_A	4.658	3.876	16.9	24	139	10.3
3QKL	x-ray diffraction	1.9	1	GLU198_A	PHE225_A	PHE472_A	4.367	5.061	19.7	27.7	136	72.4
2IIV	x-ray diffraction	2.15	1	GLU421_A	TRP402_A	HIS383_A	3.845	4.686	29.3	7	152.6	79.5
2O0T	x-ray diffraction	2.33	1	GLU241_B	PHE242_B	PHE200_B	4.354	4.768	38.5	14.9	150.2	80.8
4IIZ	x-ray diffraction	2.1	1	GLU63_A	PHE44_A	TYR69_A	4.266	4.924	37.5	2.1	141.1	80.1
1IIK	x-ray diffraction	2	1	GLU63_A	PHE44_A	TYR69_A	4.496	5.063	34.8	6.3	141.1	75.4
3II6	x-ray diffraction	2.4	1	GLU858_Y	PHE882_Y	PHE886_Y	4.205	5.158	30.1	18.5	147.4	80.9
3O0I	x-ray diffraction	1.47	1	GLU196_A	TYR197_A	PHE44_A	4.329	5.115	32	13.2	156.9	83.5
1L8N	x-ray diffraction	1.5	1	ASP217_A	PHE173_A	PHE168_A	4.805	4.99	38.3	9.4	151	82.8
2IID	x-ray diffraction	1.8	1	ASP205_A	HIS314_C	PHE441_C	4.292	5.268	24.6	4	157.1	76.1
2IIY	x-ray diffraction	1.7	1	ASP26_A	PHE42_A	PHE54_A	4.235	5.336	18.3	22.7	174.6	76.4
2IIT	x-ray diffraction	2.35	1	GLU421_A	TRP402_A	HIS383_A	3.843	4.727	27.3	7.1	154.4	83.6
1L8A	x-ray diffraction	1.85	1	GLU636_A	HIS640_A	PHE602_A	3.708	5.432	12.1	25	144.5	72.2
3PIU	x-ray diffraction	1.35	1	ASP364_A	TRP405_A	PHE171_A	4.344	5.034	24.3	16.4	148.7	90
2PIG	x-ray diffraction	2.38	1	ASP206_A	TYR230_A	HIS248_A	4.506	3.593	33	24.3	160.4	19.4
2QL7	x-ray diffraction	2.4	1	ASP279_B	PHE282_B	TRP232_B	4.429	4.906	35.3	18.4	147.7	75.1
3PIM	x-ray diffraction	1.9	1	ASP73_A	PHE74_A	TYR162_A	4.953	4.987	27.2	12.4	141.3	79.5
3PIG	x-ray diffraction	1.87	1	ASP139_B	TRP134_B	HIS132_B	4.221	4.261	8.6	7.1	176.4	84.4
2PIZ	x-ray diffraction	1.6	1	GLU163_A	TRP126_A	TYR118_A	4.788	5.447	16.9	25.5	152.7	71.2
1QLW	x-ray diffraction	1.09	1	ASP254_A	HIS255_A	PHE155_A	4.988	3.607	24.4	17.5	167.1	1.6
1QMQ	x-ray diffraction	1.55	1	GLU273_A	HIS270_A	PHE263_A	4.915	4.849	39.2	10.6	139.8	72
1L9D	x-ray diffraction	1.95	1	GLU57_A	TYR55_A	PHE349_A	3.2	5.054	15.2	23.9	142.8	78.9
1L9E	x-ray diffraction	1.85	1	GLU57_A	TYR55_A	PHE349_A	3.64	5.103	34.3	18.2	156.1	76.3
3L9V	x-ray diffraction	2.15	1	GLU85_A	PHE23_A	HIS57_A	4.994	5.053	19.7	17.7	144.6	85.1
4IKK	x-ray diffraction	1.9	1	GLU63_A	PHE44_A	TYR69_A	4.188	4.865	31.7	0.6	148.1	81.3
4IKJ	x-ray diffraction	2.1	1	GLU63_A	PHE44_A	TYR69_A	4.314	4.864	35.5	4.4	141.1	79.7
4IKL	x-ray diffraction	1.9	1	GLU63_B	PHE44_B	TYR69_B	4.235	5.161	35.3	8.7	138.4	75.2
3L9R	x-ray diffraction	2.3	1	GLU62_A	PHE58_A	TYR169_A	4.107	5.266	14.1	7.2	164.5	76.4
1L9C	x-ray diffraction	1.9	1	GLU57_A	TYR55_A	PHE349_A	3.268	5.202	7.5	27.5	146.6	86.3
1QMG	x-ray diffraction	1.6	1	ASP87_A	PHE88_A	PHE277_A	4.956	5.04	27.4	11.1	141.6	86.7
4IKP	x-ray diffraction	2	1	ASP166_D	TRP416_D	PHE392_D	4.923	5.25	35.2	22.2	138.6	72.6
4IK7	x-ray diffraction	2.1	1	GLU63_A	PHE44_A	TYR69_A	4.11	4.929	34.8	5.3	145.8	77.1
3PKX	x-ray diffraction	1.5	1	GLU138_A	PHE97_A	PHE96_A	4.56	5.33	33	27.6	157.4	71.7
4IK6	x-ray diffraction	2	1	GLU63_A	PHE44_A	TYR69_A	4.097	4.989	36.2	5.2	144.9	78.1
2OGZ	x-ray diffraction	2.1	1	GLU421_A	TRP402_A	HIS383_A	3.726	4.727	28.6	4.6	151.9	80.9
3PKB	x-ray diffraction	1.25	1	GLU155_A	HIS156_A	TRP264_A	4.409	3.624	39.1	25.9	144.5	5.9
4IL6	x-ray diffraction	2.1	1	GLU80_U	HIS81_U	TYR38_U	4.32	3.881	36.6	22.7	152.4	11.1
3PKA	x-ray diffraction	1.25	1	GLU155_A	HIS156_A	TRP264_A	4.536	3.615	37.6	24.8	145.8	5.9
3PKD	x-ray diffraction	1.47	1	GLU155_A	HIS156_A	TRP264_A	4.52	3.729	33.3	26.4	142.6	6.3
4ILG	x-ray diffraction	2.1	1	ASP1993_B	HIS2038_B	TYR2037_B	4.016	4.799	37.1	26.6	138.4	81.8
3PKC	x-ray diffraction	1.47	1	GLU155_A	HIS156_A	TRP264_A	4.82	3.709	35.7	27.1	143.7	5.3
3PKV	x-ray diffraction	1.34	1	GLU138_A	PHE97_A	PHE96_A	4.457	5.031	29.8	19	151.6	74.6
4ILJ	x-ray diffraction	2	1	ASP1993_A	HIS2038_A	TYR2037_A	3.969	4.642	37.1	17.8	140.3	72.9
3PKW	x-ray diffraction	1.8	1	GLU138_A	PHE97_A	PHE96_A	4.791	5.153	33.2	21.4	156.6	73.5
1QNN	x-ray diffraction	1.8	1	ASP157_A	TYR77_A	PHE81_A	4.979	4.972	15.2	15.6	160.3	83.3
2QN0	x-ray diffraction	1.75	1	GLU321_A	TYR322_A	PHE129_A	4.183	4.953	38.1	9.7	150.9	72.3
1QNI	x-ray diffraction	2.4	1	GLU435_B	HIS437_B	HIS79_B	3.894	3.5	38	11.3	130.7	13.9
1QNI	x-ray diffraction	2.4	1	GLU146_E	HIS128_E	HIS80_E	3.803	4.727	28.9	17.8	164.9	72.7
3IMI	x-ray diffraction	2.01	1	GLU27_A	HIS28_A	HIS64_A	4.891	3.57	35.4	6	149.9	14.6
3IMW	x-ray diffraction	1.31	1	GLU63_A	PHE44_A	TYR69_A	4.3	5.03	31.1	2.9	146.6	79.8
3LCA	x-ray diffraction	2.19	1	GLU145_A	PHE137_A	HIS136_A	4.14	5.364	29.1	11.1	155.5	87
3IMU	x-ray diffraction	1.4	1	GLU63_A	PHE44_A	TYR69_A	4.204	5.044	30.6	2.1	147.8	79.6
3IMT	x-ray diffraction	1.4	1	GLU63_A	PHE44_A	TYR69_A	4.387	5.018	30.4	1.9	148.4	79
3IMV	x-ray diffraction	1.47	1	GLU63_A	PHE44_A	TYR69_A	4.194	5.036	30.1	1.6	148.5	81
1QO8	x-ray diffraction	2.15	1	GLU81_D	TYR78_D	PHE155_D	4.809	4.889	22.7	29.6	159.7	72.2
3INV	x-ray diffraction	2.37	1	ASP358_A	HIS357_A	TYR305_A	4.504	3.73	18.8	25.7	138.7	11
3PNK	x-ray diffraction	2.21	1	GLU114_A	TRP262_A	TRP255_A	3.968	4.998	9.2	20.6	168.1	74
1LDN	x-ray diffraction	2.5	1	ASP64_B	TYR248_C	PHE30_C	4.628	4.401	4.2	29.3	152.9	12.7
3PNO	x-ray diffraction	1.97	1	GLU114_A	TRP262_A	TRP255_A	4.462	4.752	3.5	15.1	168.2	76.8
1OG1	x-ray diffraction	2	1	ASP16_A	TYR18_A	TYR107_A	3.71	4.753	11.9	9.6	158.5	81.7
2OG1	x-ray diffraction	1.6	1	ASP78_B	PHE23_B	PHE20_B	4.387	5.103	20.5	24.9	155.5	80
1OGV	x-ray diffraction	2.35	1	ASP88_M	PHE91_M	PHE180_M	4.782	5.053	31.5	17.1	148.7	80.6
1LEV	x-ray diffraction	2.15	1	GLU20_F	PHE16_F	PHE184_F	4.32	5.23	30.6	24.3	170.9	74.5
2QOE	x-ray diffraction	2.3	1	GLU421_A	TRP402_A	HIS383_A	3.881	4.615	28.5	9.7	154.1	82.4
1QOU	x-ray diffraction	1.9	1	GLU107_A	HIS86_A	PHE120_A	4.473	5.257	30.3	23.8	135.4	82.6
3PNS	x-ray diffraction	2	1	GLU83_D	TYR167_C	PHE166_C	4.974	4.925	7.1	12.8	170.2	76.8
3INX	x-ray diffraction	1.75	1	GLU196_A	TYR197_A	PHE44_A	4.273	5.054	33.2	13.3	157.3	82.5
3PNQ	x-ray diffraction	2.2	1	GLU114_A	TRP262_A	TRP255_A	4.516	4.711	9.5	13.9	157.4	72.8
4ING	x-ray diffraction	2.1	1	ASP328_B	PHE341_B	PHE340_B	4.485	5.175	35.9	14.3	143.1	82.4
3INW	x-ray diffraction	1.95	1	GLU196_A	TYR197_A	PHE44_A	4.42	5.044	32	13.2	159.9	78.2
3IO3	x-ray diffraction	1.8	1	GLU249_A	TYR246_A	PHE242_A	3.922	3.934	2.2	29.9	152.2	8.2
1IOD	x-ray diffraction	2.3	1	ASP123_A	HIS65_A	PHE117_A	3.438	3.72	25.8	20.3	142.5	1.2
3LGG	x-ray diffraction	2.5	1	GLU232_A	HIS234_A	TRP238_A	4.39	3.8	39.1	22.4	162.2	6.5
3PO1	x-ray diffraction	1.65	1	GLU232_C	TRP86_B	TYR83_B	4.777	5.103	32.6	24.7	167.2	82.2
1OH7	x-ray diffraction	2.5	1	GLU508_B	TYR509_B	TYR446_B	3.977	3.768	37.6	21.5	131.7	10.2
3QPE	x-ray diffraction	1.8	1	GLU96_A	TYR97_A	TYR317_A	4.4	5.196	37.9	24	156.2	72.4
3QPE	x-ray diffraction	1.8	1	GLU238_B	HIS237_B	HIS237_A	3.916	3.635	37.1	20.3	163.1	8.3
3PPC	x-ray diffraction	2.2	1	ASP124_A	PHE255_A	TYR254_A	4.896	4.919	34.7	11.2	148.8	76.2
3LG5	x-ray diffraction	1.64	1	GLU175_A	TYR172_A	TRP98_A	4.167	3.973	10.1	12.1	158	16.3
1PP2	x-ray diffraction	2.5	1	ASP125_R	PHE120_R	TYR117_R	3.888	5.334	29.9	14	136.1	87.6
1PPV	x-ray diffraction	1.7	1	ASP108_B	TRP58_B	TRP161_B	4.975	5.063	25.8	22.9	131.9	88.1
3LGQ	x-ray diffraction	1.8	1	GLU279_B	HIS203_B	PHE281_B	4.245	4.954	30.2	7.2	147.6	71.6
3LGE	x-ray diffraction	2.2	1	GLU155_C	HIS156_C	HIS2_D	4.723	3.542	27.6	24.9	140.3	10.7
2IOR	x-ray diffraction	1.65	1	GLU186_A	PHE187_A	PHE31_A	4.19	5.019	34.9	13.7	140.3	79.2
3QPB	x-ray diffraction	1.82	1	GLU82_B	TYR166_A	PHE165_A	4.603	5.21	29.5	15.6	155.8	73.8
2IOL	x-ray diffraction	2	1	GLU377_A	PHE380_A	PHE429_A	4.352	5.231	18.6	8	168	82.9
1PPJ	x-ray diffraction	2.1	1	GLU168_A	TYR57_A	HIS61_A	4.944	4.861	24	27.3	141.8	70.2
3PPF	x-ray diffraction	2.3	1	ASP581_A	TRP308_A	PHE360_A	4.666	5.371	39.8	21.3	148.3	71.4
2IPK	x-ray diffraction	2.3	1	ASP29_A	TRP153_B	PHE48_A	4.824	4.915	24.9	22.2	154.9	74.4
3IPV	x-ray diffraction	2.04	1	ASP117_D	TYR120_D	PHE111_D	4.999	5.204	14.3	19.2	153.8	84.8
2IPU	x-ray diffraction	1.65	1	GLU3_Q	HIS27_L	HIS6_Q	3.44	4.926	8.6	28.8	142.7	86.2
1PP0	x-ray diffraction	1.42	1	ASP1185_B	TRP1043_B	PHE1041_B	4.924	4.785	36	13.2	131	82.1
3IPB	x-ray diffraction	1.9	1	GLU63_A	PHE44_A	TYR69_A	4.1	5.106	28.7	6.3	151.3	77.5
1QQS	x-ray diffraction	2.4	1	GLU58_A	TYR64_A	TYR56_A	4.381	5.421	23.2	8	157.4	79.6
3PPG	x-ray diffraction	1.98	1	ASP581_A	TRP308_A	PHE360_A	4.81	5.242	38.6	26	150.9	70.1
2QRK	x-ray diffraction	1.75	1	ASP120_A	TYR98_A	HIS363_A	4.684	4.228	14.1	28.5	162.9	15.2
1LI0	x-ray diffraction	1.61	1	GLU48_A	TRP290_A	TRP229_A	4.91	4.766	35.3	13.9	149.1	74.5
2IPI	x-ray diffraction	1.65	1	ASP120_A	TRP121_A	PHE102_A	4.077	4.823	27	12.1	157.7	80.3
2IPI	x-ray diffraction	1.65	1	ASP452_B	TYR426_B	PHE430_B	4.921	5.282	23.6	22.6	155	74.7
3PQD	x-ray diffraction	2.38	1	ASP49_B	TYR233_C	PHE15_C	4.583	4.868	23.8	27.8	163.1	12.6
3OIO	x-ray diffraction	1.65	1	GLU317_A	PHE310_A	HIS309_A	4.886	4.592	22	7.1	165	87.9
3QSE	x-ray diffraction	1.75	1	GLU57_A	TYR55_A	PHE349_A	3.424	5.105	15.4	25.8	141.6	82.5
4IQD	x-ray diffraction	2	1	ASP187_B	TYR158_B	PHE18_B	3.96	5.484	20.7	26.2	149.6	75.6
3QSM	x-ray diffraction	1.9	1	GLU57_A	TYR55_A	PHE349_A	3.268	5.075	15.6	24.1	144.5	80.4
3IQ5	x-ray diffraction	2.05	1	GLU81_A	HIS77_A	HIS59_C	4.041	3.875	35.5	22.4	155.1	4.4
3QSS	x-ray diffraction	1.85	1	GLU57_A	TYR55_A	PHE349_A	3.239	5.18	15.7	26.4	141.7	84.2
3QTF	x-ray diffraction	1.57	1	GLU196_A	TYR197_A	PHE44_A	4.258	5.119	33.3	12.6	157.4	82.3
2QTL	x-ray diffraction	1.9	1	ASP695_A	PHE530_A	TYR648_A	4.792	5.364	19.1	12.3	166.2	84.5
2QT8	x-ray diffraction	1.75	1	ASP131_A	PHE172_A	TYR171_A	3.987	4.839	34.3	11.3	141.2	86.6
3IR5	x-ray diffraction	2.3	1	GLU185_B	TYR229_B	TYR347_B	4.378	5.234	37.6	18.7	140.4	77.6
2QT6	x-ray diffraction	1.5	1	ASP455_A	TYR116_A	TRP107_A	3.87	5.392	30	19.5	157.2	88.8
2QTB	x-ray diffraction	2.25	1	GLU421_A	TRP402_A	HIS383_A	3.834	4.765	31.1	8.4	154.4	79.9
2QTZ	x-ray diffraction	1.9	1	ASP695_A	PHE530_A	TYR648_A	4.613	5.376	18.7	12.5	167.8	83.5
3IRM	x-ray diffraction	2.1	1	ASP358_C	HIS357_C	TYR305_C	4.152	3.657	18.5	22	141.8	4.7
2QT9	x-ray diffraction	2.1	1	GLU421_A	TRP402_A	HIS383_A	3.711	4.705	30.2	7.1	151.8	75.7
3QUJ	x-ray diffraction	2.2	1	GLU234_A	TYR228_A	PHE27_A	3.726	5.029	21.1	18.8	173.8	83.8
3IR7	x-ray diffraction	2.5	1	GLU185_B	TYR229_B	TYR347_B	4.503	5.137	30.9	18.3	142.7	70.8
3T2S	x-ray diffraction	1.5	1	GLU196_A	TYR197_A	PHE44_A	4.386	5.022	33.3	12.6	157.9	82.8
1OIJ	x-ray diffraction	2.1	1	ASP291_C	TYR293_C	TRP159_C	2.518	4.66	15.9	14.6	150.7	86.5
1RT8	x-ray diffraction	2	1	GLU218_A	PHE146_A	PHE145_A	4.58	5.258	37.5	15.4	157.6	70.3
2PSZ	x-ray diffraction	2	1	ASP223_A	HIS224_A	TRP304_A	3.424	5.157	6.7	20.6	157.7	90
3T2Q	x-ray diffraction	2.4	1	GLU326_C	PHE33_C	HIS30_C	4.054	4.115	33.1	27.5	138.8	12.3
3RUB	x-ray diffraction	2	1	ASP63_S	TYR52_S	HIS48_S	4.675	4.105	33	27.5	143.7	16
1PSW	x-ray diffraction	2	1	GLU230_A	HIS199_A	TYR200_A	3.37	4.951	10.8	15.8	171.6	82.4
2PSM	x-ray diffraction	2.19	1	GLU11_F	HIS12_F	PHE34_F	4.399	4.026	31.1	24.2	162.5	9.6
2QUN	x-ray diffraction	2.06	1	GLU246_D	PHE7_D	TYR8_D	3.983	5.385	8.3	23.9	160.8	71.4
3RUI	x-ray diffraction	1.91	1	ASP82_B	PHE79_B	PHE77_B	4.993	5.164	32.3	14.7	153.9	74.8
1QVV	x-ray diffraction	2.35	1	ASP15_D	TYR13_D	PHE112_D	4.755	3.713	28.8	21.5	133.1	8.6
3T3Z	x-ray diffraction	2.35	1	GLU402_A	TYR426_A	TYR83_A	4.612	3.787	30.3	24.8	132.3	8
2QVG	x-ray diffraction	1.5	1	ASP103_A	TYR99_A	HIS115_A	4.71	3.882	38.1	22	149.7	1.7
2QV2	x-ray diffraction	2.4	1	GLU292_A	TYR293_A	HIS192_A	3.693	4.779	32.7	18.4	165.3	83.3
1PTV	x-ray diffraction	2.3	1	GLU186_A	TYR152_A	TYR153_A	4.944	4.885	36.8	16	157.7	74.6
1T36	x-ray diffraction	2.1	1	GLU780_A	TYR799_A	PHE924_A	4.157	4.198	36.6	29	166.6	5.1
1T36	x-ray diffraction	2.1	1	ASP299_D	HIS329_D	PHE350_D	4.647	5.013	39.2	6.7	147.4	76.3
2PT0	x-ray diffraction	1.7	1	ASP223_A	HIS224_A	TRP304_A	3.553	5.199	2.4	19.7	159.8	84.5
2QVU	x-ray diffraction	1.5	1	GLU20_A	PHE16_A	PHE184_A	4.538	5.225	24.1	21	174.2	71
3QVV	x-ray diffraction	2.35	1	ASP279_B	TYR173_B	TRP172_B	4.967	5.055	38.9	26.4	142.7	87.3
4ISP	x-ray diffraction	2.2	1	GLU15_A	PHE55_A	PHE119_A	4.977	5.123	33.7	4.8	145.3	76.1
2PUS	x-ray diffraction	2.4	1	ASP309_A	TYR310_A	PHE281_A	3.666	5.186	27.7	17	146.7	87.4
3IST	x-ray diffraction	1.65	1	GLU260_B	PHE236_B	PHE59_B	4.475	4.963	39.5	15.1	131.5	75.2
1OJX	x-ray diffraction	1.9	1	ASP24_C	HIS25_C	TRP235_C	3.967	4.854	39.6	13.6	144.1	89.5
3RV1	x-ray diffraction	1.98	1	GLU238_B	PHE235_A	TYR160_B	4.695	3.928	21.3	13.7	145.1	17
3RV0	x-ray diffraction	2.29	1	GLU238_B	PHE235_A	TYR160_B	4.694	3.894	19.4	15.9	144.8	19.9
1RWQ	x-ray diffraction	2.2	1	GLU421_A	TRP402_A	HIS383_A	3.95	4.474	27.7	13.9	151	75.8
3PUX	x-ray diffraction	2.3	1	GLU368_B	HIS223_B	TYR222_B	4.101	4.83	36	14.3	130.1	75.4
1RW7	x-ray diffraction	1.8	1	ASP15_A	TYR13_A	PHE112_A	4.789	3.62	33.6	20	132	1.2
1RW7	x-ray diffraction	1.8	1	ASP64_A	PHE65_A	PHE27_A	4.182	5.042	35	21.1	157.8	89.8
1T5R	x-ray diffraction	2	1	ASP235_H	TRP74_H	PHE178_H	4.852	4.886	35.6	4.8	147.3	83.6
2ISA	x-ray diffraction	1.97	1	ASP373_B	PHE376_B	TRP390_B	4.96	4.911	17.6	3.4	165.6	83.8
1T5W	x-ray diffraction	2.4	1	ASP29_A	TRP153_B	PHE48_A	4.703	4.861	24.1	21.4	154.4	82.5
3OJX	x-ray diffraction	2.5	1	ASP675_A	PHE518_A	TYR628_A	4.98	5.303	14.6	16.1	175.2	82.4
3OKS	x-ray diffraction	1.8	1	ASP151_A	HIS152_A	TYR189_A	3.653	5.049	22.3	18.2	140.4	87.2
3PU8	x-ray diffraction	1.94	1	SO413_B	TYR152_B	PHE205_B	3.992	4.613	26.8	10	143.7	89.3
3RWK	x-ray diffraction	2.1	1	GLU239_X	TRP250_X	PHE274_X	4.369	5.326	31.3	4.5	144.4	71.3
1T5X	x-ray diffraction	2.5	1	ASP29_A	TRP153_B	PHE48_A	4.845	4.904	26.4	22	156.1	71.3
1PV9	x-ray diffraction	2	1	GLU174_A	HIS216_A	TYR29_A	4.78	3.869	18.2	9.4	152.5	18.6
3T58	x-ray diffraction	2.4	1	ASP103_A	PHE69_A	TYR39_A	4.551	5.2	23.5	27.2	145.7	72
1RXC	x-ray diffraction	2.35	1	GLU79_A	TYR163_B	PHE162_B	4.913	5.006	7.1	12.9	172.3	80.2
1OK4	x-ray diffraction	2.1	1	ASP24_D	HIS25_D	TRP235_D	4.385	4.77	29.7	16.3	135.6	85.4
1OKT	x-ray diffraction	1.9	1	GLU120_B	PHE10_A	PHE35_A	4.673	5.412	11.3	5.3	172.3	89.1
1ISP	x-ray diffraction	1.3	1	GLU2_A	HIS3_A	TRP31_A	4.08	3.678	17.4	24.1	152.3	7.5
1OK6	x-ray diffraction	2.4	1	ASP24_A	HIS25_A	TRP235_A	4.22	5.184	28	25.3	135.7	72.8
3ISI	x-ray diffraction	2.2	1	GLU29_X	TRP25_X	TYR68_X	4.082	4.899	27.2	15	167.7	73.3
3T6W	x-ray diffraction	2.15	1	ASP456_A	TYR117_A	TRP108_A	3.934	5.311	39	24.8	158	80.6
3T6V	x-ray diffraction	2	1	ASP456_C	TYR117_C	TRP108_C	3.92	5.364	35.9	22.7	157.4	84.1
3RYD	x-ray diffraction	2.37	1	ASP233_C	HIS234_C	PHE110_C	4.575	4.286	14.2	23.8	156.2	8.9
3T6X	x-ray diffraction	2.15	1	ASP456_A	TYR117_A	TRP108_A	3.903	5.262	36	22.5	157.9	82.6
4ITT	x-ray diffraction	2.1	1	GLU15_A	PHE55_A	PHE119_A	4.654	5.04	37.3	4.5	140.6	77.8
3PVU	x-ray diffraction	2.48	1	ASP258_B	PHE222_B	PHE241_B	4.633	4.964	38.9	16.5	152.2	84.5
1PVG	x-ray diffraction	1.8	1	GLU51_A	TRP40_A	TYR254_A	4.239	4.859	32.1	15.6	162	76.7
3RY1	x-ray diffraction	1.03	1	ASP128_C	PHE130_C	PHE29_C	4.343	4.971	33.9	18.6	142.3	74.4
2OLE	x-ray diffraction	2.4	1	GLU421_A	TRP402_A	HIS383_A	4.066	4.71	36.6	7.2	148.9	84.1
3PVW	x-ray diffraction	2.49	1	ASP258_B	PHE222_B	PHE241_B	4.688	4.937	36.6	15.3	153.6	84.7
3OLR	x-ray diffraction	2.5	1	GLU119_C	TYR120_C	PHE89_C	4.282	5.276	37.1	16.5	131.8	77.7
1ITZ	x-ray diffraction	2.3	1	ASP482_A	HIS486_A	PHE450_A	4.671	5.428	37.7	15.3	130.1	78.4
3OL9	x-ray diffraction	2.25	1	GLU426_I	TYR450_I	TRP422_I	4.792	5.499	34.9	27.7	168.8	77
2QVV	x-ray diffraction	2.03	1	GLU20_A	PHE16_A	PHE184_A	4.193	5.225	33.8	21.6	167.8	73
3T6Z	x-ray diffraction	2.15	1	ASP456_A	TYR117_A	TRP108_A	3.844	5.365	40	27.2	158.5	79
1RYP	x-ray diffraction	1.9	1	GLU200_A	TRP199_A	PHE234_A	3.839	5.414	24.6	14.8	141.4	78.4
2PVU	x-ray diffraction	1.79	1	SO4253_A	PHE104_A	PHE34_A	4.201	5.029	23.4	16.9	153.8	88.6
1PVF	x-ray diffraction	1.78	1	ASP108_B	TRP58_B	TRP161_B	4.947	4.989	27	21.2	132.3	82.4
1T7P	x-ray diffraction	2.2	1	ASP215_A	TRP207_A	PHE206_A	4.647	5.087	33.2	13.5	139.1	85
1ITU	x-ray diffraction	2	1	ASP29_A	TRP25_A	TYR68_A	4.972	5.294	38.8	20.4	160.7	72.9
3ITM	x-ray diffraction	2.49	1	GLU722_B	HIS700_B	HIS656_B	3.883	3.662	21.5	16.5	142	13.3
1QWH	x-ray diffraction	1.36	1	GLU63_A	PHE44_A	TYR69_A	4.446	5.057	34.3	6.3	140.1	75.6
2PWG	x-ray diffraction	2.2	1	ASP170_A	TYR163_A	TYR226_A	3.917	3.805	40	27.6	164.6	9.8
1T7L	x-ray diffraction	2	1	ASP65_A	PHE66_A	TRP146_A	4.225	5.311	8.9	13.6	158	89.1
2PWH	x-ray diffraction	2	1	ASP170_A	TYR163_A	TYR226_A	4.006	3.699	33.2	22.1	167.8	4.8
3T71	x-ray diffraction	2.15	1	ASP456_B	TYR117_B	TRP108_B	3.873	5.469	37.8	25	156.3	81.4
3OL6	x-ray diffraction	2.5	1	GLU426_I	TYR450_I	TRP422_I	4.668	5.365	34.8	25.3	165.2	72.7
2PWE	x-ray diffraction	2	1	ASP170_A	TYR163_A	TYR226_A	3.743	3.777	36.1	26.7	169.2	4.9
3T8X	x-ray diffraction	1.9	1	GLU62_A	PHE58_A	TYR169_A	3.678	5.299	8.6	9.8	165.6	72.4
1PW9	x-ray diffraction	1.6	1	GLU232_A	TYR228_C	PHE225_A	4.945	5.456	39.2	29.3	141.3	71.1
3OMU	x-ray diffraction	2.15	1	GLU182_A	TYR183_A	PHE30_A	4.329	5.102	35.4	13.4	155.8	82.4
1QW4	x-ray diffraction	2.4	1	GLU179_A	TYR144_A	PHE148_A	4.595	4.684	39.9	15.6	137.8	81.1
1T88	x-ray diffraction	1.9	1	GLU273_B	HIS270_B	PHE263_B	4.857	4.709	35.1	9.7	143.3	71.3
3ITC	x-ray diffraction	1.7	1	GLU29_A	TRP25_A	TYR68_A	4.386	4.844	24.4	15	162.8	77.9
2IUC	x-ray diffraction	1.95	1	ASP301_A	HIS302_A	HIS337_A	3.476	3.543	25.8	29.4	143.9	19.2
2PWF	x-ray diffraction	1.8	1	ASP170_A	TYR163_A	TYR226_A	4.032	3.715	36.9	25.1	166.8	6.6
3OMX	x-ray diffraction	2.34	1	GLU147_A	PHE154_C	PHE26_C	4.38	4.97	39.4	4.7	139	70.2
1IU7	x-ray diffraction	1.8	1	ASP444_B	PHE616_B	TYR512_B	4.933	5.227	39.4	20.8	147.3	74.1
2PWD	x-ray diffraction	1.8	1	ASP170_A	TYR163_A	TYR226_A	3.871	3.806	33.7	23.8	168.7	5.3
3QXD	x-ray diffraction	2.3	1	ASP29_A	TRP153_B	PHE48_A	4.682	4.982	25.9	23.1	154.7	76.7
2IUL	x-ray diffraction	2.01	1	ASP358_A	TYR360_A	TRP59_A	4.548	4.948	20.2	14.7	150.3	73.8
1OMW	x-ray diffraction	2.5	1	ASP258_B	PHE222_B	PHE241_B	4.793	4.818	36.8	15.7	150.1	79.3
2PXY	x-ray diffraction	2.23	1	ASP29_C	TRP153_D	PHE48_C	4.467	5.272	25.7	13.5	157.7	72.1
3IU5	x-ray diffraction	1.63	1	GLU133_A	TYR127_A	TYR126_A	4.458	4.694	17.1	11.8	152.3	87.7
3IU7	x-ray diffraction	1.4	1	GLU155_A	HIS156_A	TRP264_A	4.616	3.614	38.2	27.1	146.3	4
3ONQ	x-ray diffraction	2.1	1	GLU139_A	HIS135_A	TYR173_A	3.794	3.414	29.7	19.9	133.5	3.9
1T86	x-ray diffraction	1.9	1	GLU273_A	HIS270_A	PHE263_A	4.862	4.683	31.4	10.8	141.8	75.3
2QY6	x-ray diffraction	2	1	ASP193_A	PHE80_A	PHE72_A	4.204	5.049	17.4	13	152.4	79.4
2IU1	x-ray diffraction	1.8	1	ASP260_A	HIS299_A	TYR296_A	4.363	5.179	23.7	10	148.2	89.1
2IU8	x-ray diffraction	2.2	1	ASP240_B	PHE190_A	TYR192_A	3.853	5.332	33.9	20.8	148.2	83.8
2IUJ	x-ray diffraction	2.4	1	ASP785_A	TYR786_A	HIS138_A	3.895	4.241	39.8	21	145.6	9.7
1ONG	x-ray diffraction	1.1	1	GLU48_A	TRP290_A	TRP229_A	4.632	4.928	27.5	14.8	146.4	89.5
1T9B	x-ray diffraction	2.2	1	GLU457_B	TYR458_B	PHE664_B	4.921	5.33	29.9	20.4	140.3	84.9
1PX4	x-ray diffraction	1.6	1	GLU326_A	PHE33_A	HIS30_A	4.19	4.009	34.1	30	141.7	14.7
3T9Y	x-ray diffraction	2	1	ASP25_A	HIS86_A	PHE89_A	4.61	5.121	21.7	27.2	133.2	86.7
1T9D	x-ray diffraction	2.3	1	GLU457_A	TYR458_A	PHE664_A	4.419	5.292	36.7	19	139.3	89.7
3QY9	x-ray diffraction	1.8	1	GLU169_A	HIS168_A	TYR165_C	4.19	3.615	38.3	24.1	132.5	9.9
3PXL	x-ray diffraction	1.2	1	ASP456_A	TYR116_A	TRP107_A	3.918	5.288	38.7	22.2	157.3	83.3
3PXL	x-ray diffraction	1.2	1	ASP167_A	HIS153_A	PHE20_A	4.075	3.756	24.9	22.6	133.5	1.6
1QZR	x-ray diffraction	1.9	1	GLU51_A	TRP40_A	TYR254_A	4.381	4.868	32.7	16.4	160.7	72.5
1ON0	x-ray diffraction	2.2	1	GLU27_B	PHE130_B	HIS128_B	4.792	4.734	34.1	4.6	150.4	80.9
3QZ3	x-ray diffraction	2.1	1	GLU55_C	HIS52_C	PHE140_C	4.333	4.882	39.8	20.8	139.6	83.5
3QZ3	x-ray diffraction	2.1	1	GLU56_C	HIS59_C	TRP128_C	4.353	4.69	37.5	17.1	157.3	77.6
3S05	x-ray diffraction	2.2	1	ASP156_C	HIS158_D	HIS158_C	4.933	3.49	21.5	20.3	166.4	1.2
1S0W	x-ray diffraction	2.3	1	GLU104_A	TYR1143_C	PHE1132_C	4.07	4.747	29.1	9.3	159	79.5
3TA4	x-ray diffraction	2.35	1	GLU239_F	TYR240_F	TYR240_E	4.595	4.845	38.9	2.5	143.6	76.6
1PX3	x-ray diffraction	1.6	1	GLU326_B	PHE33_B	HIS30_B	4.135	3.891	36.2	25.7	145.3	11
1S1D	x-ray diffraction	1.6	1	ASP80_A	HIS81_A	TYR58_A	4.051	3.785	13.9	13.2	175.7	5.7
3IVS	x-ray diffraction	2.24	1	GLU333_A	TYR345_A	PHE314_A	3.827	4.977	27.9	23.2	157	70.1
1IVX	x-ray diffraction	2.2	1	ASP444_B	PHE616_B	TYR512_B	4.856	5.227	39.6	17.3	150.9	75.6
3ON7	x-ray diffraction	2.2	1	ASP84_A	TYR263_D	TYR268_D	4.627	5.086	36.1	6.6	150.3	80.3
1S14	x-ray diffraction	2	1	GLU1066_A	HIS1166_A	TRP1168_A	4.353	4.031	29.9	16.6	166.4	18.9
1S14	x-ray diffraction	2	1	GLU2066_B	HIS2166_B	TRP2168_B	4.509	3.87	38.2	20.6	161.6	13
2R0W	x-ray diffraction	2.5	1	GLU3_Q	HIS27_L	HIS6_Q	3.496	5.038	18.9	17	144.1	88.3
1S16	x-ray diffraction	2.1	1	GLU1066_A	HIS1166_A	TRP1168_A	4.121	3.986	30.8	15.8	163.7	18.6
1S16	x-ray diffraction	2.1	1	GLU2066_B	HIS2166_B	TRP2168_B	4.564	3.93	25.3	14.6	166.5	20
7TAA	x-ray diffraction	1.98	1	ASP297_A	HIS296_A	PHE13_A	4.004	4.949	9.4	16.1	158.4	70.2
4IW7	x-ray diffraction	2.25	1	GLU159_A	PHE162_A	HIS140_A	4.203	4.854	39.1	13.1	130.7	88.9
2IWT	x-ray diffraction	2.3	1	ASP40_A	PHE56_A	PHE68_A	4.469	5.101	22.9	22	176.1	75.7
2OOV	x-ray diffraction	1.7	1	ASP183_A	HIS220_A	HIS188_A	3.337	3.666	13.5	17.6	161.5	13
1PYU	x-ray diffraction	1.9	1	ASP29_D	PHE32_D	PHE108_D	4.183	4.803	24.7	0.8	154.7	71.1
2R1Z	x-ray diffraction	2.1	1	GLU740_B	HIS685_B	TRP680_A	4.197	5.286	28.8	22.7	131.8	89.7
1TBG	x-ray diffraction	2.1	1	ASP258_A	PHE222_A	PHE241_A	4.275	5.196	30.4	17.7	166.7	79.4
2OOG	x-ray diffraction	2.2	1	GLU261_C	HIS265_C	TRP45_C	4.281	5.256	37.6	16.7	152.6	77.8
2OO6	x-ray diffraction	1.8	1	ASP343_A	TRP127_A	TRP15_A	3.832	4.887	39.2	15.3	152.8	70.1
3OO2	x-ray diffraction	2.37	1	GLU197_A	TYR198_A	PHE61_A	3.921	5.146	36.4	12.9	132.2	86.1
2OOL	x-ray diffraction	2.2	1	ASP126_A	HIS125_A	PHE259_A	3.786	5.057	10.7	9.7	164.4	72
3PY7	x-ray diffraction	2.29	1	GLU496_A	HIS491_A	PHE498_A	4.2	4.231	38.1	28.5	146.3	16.8
1S18	x-ray diffraction	1.7	1	ASP80_A	HIS81_A	TYR58_A	4.079	3.786	12.6	9.6	176.2	7.2
3OOJ	x-ray diffraction	2.5	1	GLU455_D	HIS586_D	TYR585_D	4.502	5.235	38.9	4.2	138.1	79
3OPL	x-ray diffraction	1.8	1	GLU48_A	TRP290_A	TRP229_A	4.364	4.765	32.4	12.4	143	89
3TCL	x-ray diffraction	1.91	1	ASP97_H	PHE32_H	PHE27_H	4.817	5.312	37.7	21.8	144.1	85.3
3OPS	x-ray diffraction	2.2	1	GLU96_B	TYR97_B	TYR317_B	4.598	5.226	36.9	22.9	152.6	72.9
3OPH	x-ray diffraction	1.34	1	GLU48_A	TRP290_A	TRP229_A	4.306	4.805	29.4	14.2	144.7	89.1
1R1D	x-ray diffraction	2	1	GLU39_A	PHE11_A	PHE9_A	4.489	4.203	31.4	26.6	156.8	5.4
2IWX	x-ray diffraction	1.5	1	GLU183_A	TYR184_A	PHE30_A	4.242	5.231	34.6	12.9	157.1	84.1
2OPW	x-ray diffraction	1.9	1	ASP15_A	PHE17_A	PHE189_A	4.658	4.192	29.6	25.9	170.5	5.9
2OPM	x-ray diffraction	2.4	1	GLU332_A	TYR363_A	TYR336_A	4.754	3.62	39.6	3.7	142.8	14.2
3OPP	x-ray diffraction	1.8	1	GLU48_A	TRP290_A	TRP229_A	4.517	4.884	26.5	17.3	145.2	86.1
3OPR	x-ray diffraction	1.65	1	GLU48_A	TRP290_A	TRP229_A	4.596	4.929	27.2	16.8	145.2	89.1
3S2G	x-ray diffraction	2.3	1	GLU66_A	HIS65_A	TRP91_A	4.614	5.262	38.9	10.5	151.1	79.6
3S2M	x-ray diffraction	1.4	1	GLU29_A	TRP25_A	TYR68_A	4.139	5.105	29.8	16.5	158.4	75.4
4IXK	x-ray diffraction	2.1	1	GLU15_A	PHE55_A	PHE119_A	4.913	5.054	39.6	6.1	143.5	81.5
2R2C	x-ray diffraction	1.8	1	ASP95_A	HIS115_A	HIS173_A	4.546	4.956	28.3	17.5	137.7	73.6
3OPU	x-ray diffraction	2.18	1	ASP1192_C	PHE1314_C	PHE1203_C	3.605	5.08	27.7	18.7	141.5	80.2
2OPF	x-ray diffraction	1.85	1	GLU2_A	TYR169_A	PHE227_A	3.777	5.2	37.1	25.1	135.5	74.1
1TDL	x-ray diffraction	1.8	1	GLU48_A	TRP290_A	TRP229_A	4.562	4.942	26.6	17.2	145.5	85.7
1R27	x-ray diffraction	2	1	GLU185_D	TYR229_D	TYR347_D	4.74	5.135	29.8	20.6	138.6	74.1
1TDH	x-ray diffraction	2.1	1	GLU3_A	TYR177_A	PHE256_A	3.511	4.931	29.8	12.6	156.5	78.3
1TDG	x-ray diffraction	1.8	1	GLU48_A	TRP290_A	TRP229_A	4.473	4.946	25.1	17.1	147.7	85.3
2OPH	x-ray diffraction	2.4	1	GLU421_A	TRP402_A	HIS383_A	3.903	4.846	30.2	8.4	154.1	77.6
2OQ7	x-ray diffraction	2.15	1	GLU352_B	PHE353_B	TYR33_B	4.178	5.484	34.2	7	146.8	78.4
1PYQ	x-ray diffraction	1.9	1	ASP30_B	PHE33_B	PHE109_B	4.181	4.855	22.9	5.3	155.3	77.7
3OQ2	x-ray diffraction	1.35	1	CL105_A	PHE17_A	TYR42_A	4.477	4.834	29	15	163.9	80.6
3R3V	x-ray diffraction	1.5	1	CL305_B	TYR141_B	TYR149_B	3.218	5.145	10.7	17.3	156.7	86.2
1TE1	x-ray diffraction	2.5	1	ASP224_A	PHE260_A	TYR259_A	4.505	5.241	30.7	12	139.7	88.8
2OQE	x-ray diffraction	1.6	1	ASP183_A	HIS220_A	HIS188_A	3.283	3.673	8.9	17.4	162.5	10.5
3S25	x-ray diffraction	1.88	1	ASP308_A	PHE294_A	PHE306_A	4.821	5.122	36.3	24.1	130.3	89.6
3R4M	x-ray diffraction	1.7	1	GLU196_A	TYR197_A	PHE44_A	4.167	5.146	34.1	14.7	159.5	83.1
1TEM	x-ray diffraction	1.95	1	GLU48_A	TRP290_A	TRP229_A	4.882	4.785	30	12.1	148.9	74.2
1TFW	x-ray diffraction	2.2	1	GLU244_B	HIS240_B	TRP374_A	3.861	4.973	39	5.1	136	72.6
3TFB	x-ray diffraction	2.03	1	GLU63_A	PHE44_A	TYR69_A	4.548	5.064	33.8	4.4	142	79.8
3S2N	x-ray diffraction	1.4	1	GLU29_A	TRP25_A	TYR68_A	3.967	5.057	25.5	15.3	160.1	78.2
2OQ2	x-ray diffraction	2.1	1	GLU115_D	HIS80_D	TYR134_D	3.316	5.118	38.2	16.1	148.4	81.1
3S2L	x-ray diffraction	1.4	1	GLU29_A	TRP25_A	TYR68_A	3.932	4.906	17.5	13.1	174.4	76.7
3TF4	x-ray diffraction	2.2	1	ASP261_A	TRP260_A	TYR206_A	4.721	4.716	38.6	3.5	142.4	87
3R4P	x-ray diffraction	1.7	1	GLU196_A	TYR197_A	PHE44_A	4.29	5.142	32.3	13.4	158.3	85
3R4N	x-ray diffraction	2	1	GLU196_A	TYR197_A	PHE44_A	4.086	5.211	32.8	14.6	158.5	86
2OQ6	x-ray diffraction	2	1	GLU352_A	PHE353_A	TYR33_A	4.51	5.35	27.7	14.6	158.1	74.6
3S2I	x-ray diffraction	2	1	GLU66_B	HIS65_B	TRP91_B	4.702	5.3	39.7	14.7	154.9	79.3
3S2J	x-ray diffraction	1.3	1	GLU29_A	TRP25_A	TYR68_A	3.924	4.909	17.5	13.3	175.2	76.4
1R44	x-ray diffraction	2.25	1	GLU2_A	PHE199_A	TYR70_A	4.48	4.127	31.7	28.2	160.9	14.9
2R5E	x-ray diffraction	1.84	1	GLU225_B	HIS226_B	PHE314_B	4.521	4.298	36	19.6	130.1	13.3
1R5V	x-ray diffraction	2.5	1	ASP29_A	TRP180_B	PHE48_A	4.382	5.238	23.2	25.4	154.5	81
1S3I	x-ray diffraction	2.3	1	GLU259_A	PHE306_A	PHE305_A	3.659	4.949	18.7	11.7	172.3	87.6
2PZB	x-ray diffraction	1.9	1	GLU278_A	HIS279_A	PHE130_A	3.886	3.962	22.5	24.5	133.7	11.6
3R5U	x-ray diffraction	1.92	1	ASP65_B	TYR64_B	PHE70_B	4.033	4.197	3.5	27	149.5	10.8
3TG0	x-ray diffraction	1.2	1	ASP330_B	HIS372_B	HIS412_B	3.881	5.128	34.3	29.1	164.7	70.4
2R5C	x-ray diffraction	1.96	1	GLU225_A	HIS226_A	PHE314_A	4.648	4.319	33.9	22.2	132.2	13.9
3Q0Y	x-ray diffraction	2.1	1	GLU43_D	PHE75_D	HIS77_D	4.837	4.818	26.8	18.4	145.3	80.5
3R5V	x-ray diffraction	1.65	1	ASP65_A	TYR64_A	PHE70_A	3.565	4.211	4.8	28.7	152.4	6.6
1TGY	x-ray diffraction	2.2	1	GLU79_B	TYR163_A	PHE162_A	4.927	4.94	7.3	14.2	168.8	72
1TGV	x-ray diffraction	2.2	1	GLU79_B	TYR163_A	PHE162_A	4.992	4.944	4.5	14.5	167.1	74.2
1S4Q	x-ray diffraction	2.16	1	CL300_A	PHE180_A	PHE139_A	4.518	5.305	12.1	19.2	151.9	76.2
3S4S	x-ray diffraction	2.4	1	ASP29_A	TRP153_B	PHE48_A	4.501	5.139	24.1	20.8	152.2	88.1
3THV	x-ray diffraction	1.61	1	ASP329_D	TRP382_D	PHE490_D	4.972	5.047	39.8	18.2	142.1	80.6
1ORV	x-ray diffraction	1.8	1	GLU421_A	TRP402_A	HIS383_A	3.881	4.644	29.6	7.5	153.5	78.5
3TH4	x-ray diffraction	1.8	1	ASP87_L	HIS84_L	PHE76_L	4.085	4.936	31.6	12.7	136.3	80.4
4IYJ	x-ray diffraction	1.37	1	GLU217_A	PHE66_A	TYR72_A	4.122	5.342	33.1	27.9	173.4	72.7
3ORH	x-ray diffraction	1.86	1	GLU118_A	TRP117_A	PHE151_A	3.867	5.385	28.1	21.9	147.2	80
3OR1	x-ray diffraction	1.76	1	GLU15_F	TYR84_D	HIS98_D	4.929	5.23	20	29.8	168.7	82.7
2ORQ	x-ray diffraction	2.1	1	GLU179_A	TYR144_A	PHE148_A	4.813	5.394	31.9	20.4	137.2	88.8
3S5I	x-ray diffraction	1.74	1	GLU313_A	PHE182_A	PHE181_A	4.069	5.083	39.5	2.9	139.4	86.2
3Q0T	x-ray diffraction	2.4	1	GLU421_A	TRP402_A	HIS383_A	3.786	4.638	35.3	12.5	147.6	76.3
1TI7	x-ray diffraction	1.7	1	GLU343_A	PHE339_A	PHE232_A	4.512	5.212	38.4	6.9	147.4	80.4
3TI9	x-ray diffraction	1.8	1	GLU98_A	TRP87_A	TYR92_A	4.314	5.157	30	10.8	152.7	85.8
3TI7	x-ray diffraction	2	1	GLU98_A	TRP87_A	TYR92_A	4.32	5.188	38.9	5.4	145.9	88.1
2IY4	x-ray diffraction	2.31	1	GLU52_A	PHE53_A	PHE23_A	4.838	4.929	31.5	11.4	154.5	73.1
2IY4	x-ray diffraction	2.31	1	ASP58_D	HIS28_B	TYR50_B	4.504	3.896	28.5	27.4	131.9	15.2
3S5L	x-ray diffraction	2.1	1	ASP29_A	TRP153_B	PHE48_A	4.584	4.986	25.2	20.9	153.2	79.7
3OR2	x-ray diffraction	2.05	1	GLU15_C	TYR84_A	HIS98_A	4.959	5.183	29.5	29.6	161.6	89.4
1Q16	x-ray diffraction	1.9	1	GLU185_B	TYR229_B	TYR347_B	4.811	5.182	32	19.1	138.9	73.7
3R6Z	x-ray diffraction	1.98	1	CL340_A	TYR246_A	PHE223_A	4.034	4.781	15.3	5.1	167.8	83.8
1R67	x-ray diffraction	1.77	1	ASP108_A	TRP58_A	TRP161_A	4.804	5.244	26.4	24.6	130.1	86.4
1OSF	x-ray diffraction	1.75	1	GLU196_A	TYR197_A	PHE44_A	4.174	5.053	32.5	12	157.8	80.4
3S6O	x-ray diffraction	1.85	1	ASP188_A	TYR165_A	TYR215_A	3.807	4.766	34.7	21.6	136	72.1
3R6E	x-ray diffraction	1.18	1	ASP65_B	TYR64_B	PHE70_B	4.767	4.207	6.4	27	153.5	8.6
2OS2	x-ray diffraction	2.3	1	GLU352_A	PHE353_A	TYR33_A	4.252	5.441	39	11.4	142	80.5
1OS4	x-ray diffraction	2.25	1	GLU17_A	PHE1_L	PHE1_B	3.986	5.306	21	24.1	137.3	84.2
3S7N	x-ray diffraction	2.45	1	ASP171_A	HIS291_A	TYR295_A	3.423	4.156	16.3	18.2	176.7	13.3
2Q14	x-ray diffraction	2.2	1	ASP386_D	TRP219_A	TYR218_A	4.669	4.839	18.2	9.6	156.2	89.4
3Q2A	x-ray diffraction	1.99	1	ASP67_B	HIS66_B	HIS271_B	4.737	4.168	39.2	27.1	136.8	16
1Q2P	x-ray diffraction	2	1	GLU48_A	TRP290_A	TRP229_A	4.602	4.919	23.5	18.5	145.2	84.6
2R78	x-ray diffraction	1.6	1	GLU21_B	HIS22_B	HIS105_A	4.145	3.665	34.7	20.5	163.6	8.4
2IY6	x-ray diffraction	1.8	1	GLU12_A	PHE14_A	TRP128_A	4.818	5.311	24.5	19.8	135.8	77.1
3TJF	x-ray diffraction	2.04	1	SO4462_E	PHE154_D	PHE98_D	4.979	5.093	39.9	24.1	135	78.8
2R74	x-ray diffraction	1.9	1	ASP119_B	HIS118_B	TYR94_B	3.619	3.731	36	15.5	154.2	5.6
3TJH	x-ray diffraction	2.12	1	GLU114_A	TYR156_A	TYR155_A	4.078	4.973	35.6	10.6	134	82.6
1S7O	x-ray diffraction	2.31	1	ASP96_A	TYR93_A	HIS92_A	4.762	5.001	27.3	13.3	148.2	85.2
3Q25	x-ray diffraction	1.9	1	SO4396_A	TYR284_A	PHE28_A	4.018	4.978	12	19.6	172.1	87.8
1TKE	x-ray diffraction	1.46	1	ASP180_A	HIS77_A	HIS186_A	3.994	3.678	36.2	29.1	158.4	19.3
1TK0	x-ray diffraction	2.3	1	ASP215_A	TRP207_A	PHE206_A	4.527	5.031	34.8	14.6	135.3	86.6
3TK8	x-ray diffraction	1.8	1	ASP136_A	TYR132_A	PHE129_A	4.826	5.246	29.2	8.4	158.8	89.6
3OT9	x-ray diffraction	1.75	1	ASP338_A	HIS339_A	HIS328_A	4.625	3.573	32.7	24.8	141.4	10.2
1TKL	x-ray diffraction	2	1	ASP156_A	PHE197_A	TYR196_A	4.288	4.857	33.7	13.9	141.6	89.2
1TK8	x-ray diffraction	2.5	1	ASP215_A	TRP207_A	PHE206_A	4.453	5.159	33.1	14.4	138.5	83.7
2OT4	x-ray diffraction	1.5	1	GLU279_B	HIS203_B	PHE281_B	4.083	4.957	29.4	7.3	146.2	71.1
1TK5	x-ray diffraction	2.2	1	ASP215_A	TRP207_A	PHE206_A	4.507	5.02	32.2	12.2	140.9	82.4
1TKP	x-ray diffraction	2.2	1	ASP161_A	HIS165_A	PHE60_D	4.041	5.498	38.2	18.4	141.7	75.7
1TK3	x-ray diffraction	2	1	GLU421_A	TRP402_A	HIS383_A	3.992	4.636	30	7.5	151.6	87.9
1TKG	x-ray diffraction	1.5	1	ASP180_A	HIS77_A	HIS186_A	4.073	3.736	36.8	28	155.5	17.8
1TKD	x-ray diffraction	2.49	1	ASP215_A	TRP207_A	PHE206_A	4.5	5.136	34.7	11.4	138.5	89
3OTT	x-ray diffraction	2.3	1	GLU237_B	PHE219_B	TYR191_B	4.878	5.013	39.7	20.7	145.5	80.1
1TLL	x-ray diffraction	2.3	1	ASP3393_B	PHE3234_B	TYR3347_B	4.988	5.214	16.2	10.4	170.1	81
3S9F	x-ray diffraction	1.8	1	ASP59_A	HIS58_A	TYR54_A	3.883	3.938	24.4	24.1	175	5.9
1TLB	x-ray diffraction	2.4	1	ASP156_A	PHE197_A	TYR196_A	4.005	4.805	30.1	12.2	146.6	87
3Q3Q	x-ray diffraction	1.95	1	ASP345_A	HIS346_A	HIS491_A	3.351	3.43	17.8	28.9	150.8	16.2
[truncated: 946 more rows]
