# Supplementary material for: A thorough anion–π interaction study in biomolecules: on the importance of cooperativity effects
Source: Chem Sci. 2015 Jun 5;7(2):1038–50. doi: 10.1039/c5sc01386k (PMC5967298; doi:10.1039/c5sc01386k)
Supplement: Supplementary file 1 [file SC-007-C5SC01386K-s001.zip › ternary_pipi_rna_non_redundant.tab]

PDB entry	Experimental method	Resolution	# model	Anion	Central aromatic system	Sandwich aromatic system	Distance to anion	Distance to sandwich aromatic system	Angle with anion	Angle with sandwich aromatic system	Angle 3 moieties	Ring-to-ring angle
1CX0	x-ray diffraction	2.3	1	ASP92_A	C154_B	A153_B	3.914	3.596	35.4	7.5	137.5	5.6
4E58	x-ray diffraction	1.95	1	SO4101_D	C5_D	C6_D	4.897	3.733	37.5	22.5	156.8	11.8
1A9N	x-ray diffraction	2.38	1	ASP92_B	G12_Q	A11_Q	3.582	3.717	23.6	26.4	135.4	16.0
3EGZ	x-ray diffraction	2.2	1	ASP287_A	C42_B	A41_B	3.487	3.562	27.2	12.5	140.3	6.8
1B2M	x-ray diffraction	2.0	1	GLU58_A	G105_C	TYR45_A	4.742	4.112	36.0	23.0	140.8	17.3
1DRZ	x-ray diffraction	2.3	1	ASP92_A	C154_B	A153_B	3.887	3.547	35.4	9.3	136.4	6.1
1M5O	x-ray diffraction	2.2	1	ASP92_C	C42_B	A41_B	3.445	3.661	22.6	14.9	147.5	8.4
1M5V	x-ray diffraction	2.4	1	ASP92_C	C42_B	A41_B	3.249	3.607	18.6	12.1	151.8	7.0
1M5K	x-ray diffraction	2.4	1	ASP92_C	C42_B	A41_B	3.493	3.546	20.6	11.9	147.9	3.8
3NMR	x-ray diffraction	1.85	1	ASP187_A	U4_B	PHE111_A	3.595	3.579	23.9	5.3	157.9	4.3
3NNC	x-ray diffraction	2.2	1	ASP187_A	U4_B	PHE111_A	3.617	3.633	21.8	5.2	163.1	6.7
3NNA	x-ray diffraction	1.9	1	ASP187_A	U4_B	PHE111_A	3.559	3.559	22.9	3.6	158.5	4.9
3K5Q	x-ray diffraction	2.2	1	GLU457_A	HIS454_A	U3_B	4.808	3.687	34.8	17.2	162.5	14.5
3K5Q	x-ray diffraction	2.2	1	GLU208_A	A9_B	TYR245_A	4.025	3.627	38.4	18.7	151.0	11.5
3K5Z	x-ray diffraction	2.4	1	GLU457_A	HIS454_A	U3_B	4.784	3.696	37.7	15.0	156.8	15.4
3K61	x-ray diffraction	2.21	1	GLU457_A	HIS454_A	U3_B	4.827	3.741	38.2	17.0	158.7	9.4
2NZ4	x-ray diffraction	2.5	1	ASP92_A	C17_P	A17_P	4.406	3.518	37.8	14.9	150.2	15.8
2OIH	x-ray diffraction	2.4	1	ASP92_A	C154_B	A153_B	3.712	3.607	35.7	3.0	146.3	4.9
1SJ3	x-ray diffraction	2.2	1	ASP92_P	C154_R	A153_R	4.112	3.547	30.2	9.6	143.0	4.9
3SKI	x-ray diffraction	2.3	1	SO4212_A	U63_A	U62_A	4.757	3.906	25.9	23.3	132.3	10.3
1U0B	x-ray diffraction	2.3	1	ASP229_B	C75_A	C74_A	4.223	4.220	22.6	23.9	151.0	13.3
1URN	x-ray diffraction	1.92	1	ASP92_A	C12_P	A11_P	3.602	3.609	23.3	10.3	147.6	8.2
3V6Y	x-ray diffraction	2.5	1	GLU457_A	HIS454_A	U6_B	4.615	3.712	39.0	15.7	156.7	14.2
3V74	x-ray diffraction	2.3	1	GLU457_A	HIS454_A	U6_B	4.657	3.705	35.2	15.8	159.8	15.7
1VC0	x-ray diffraction	2.5	1	ASP92_A	C154_B	A153_B	4.073	3.532	29.1	9.0	146.7	8.4
1VC7	x-ray diffraction	2.45	1	ASP92_A	C154_B	A153_B	4.128	3.683	32.2	12.4	137.3	10.9
