# Supplementary material for: A thorough anion–π interaction study in biomolecules: on the importance of cooperativity effects
Source: Chem Sci. 2015 Jun 5;7(2):1038–50. doi: 10.1039/c5sc01386k (PMC5967298; doi:10.1039/c5sc01386k)
Supplement: Supplementary file 1 [file SC-007-C5SC01386K-s001.zip › binary_dna.tab]

PDB entry	Experimental method	Resolution	# model	Anion	Aromatic system	Distance	Angle
3BM3	x-ray diffraction	1.7	1	GLU165_B	DT-3_C	4.582	28.7
3BM3	x-ray diffraction	1.7	1	GLU60_B	DT0_D	3.737	34.3
2FCC	x-ray diffraction	2.3	1	ASP87_A	DA220_D	3.479	13.8
1A1K	x-ray diffraction	1.9	1	ASP148_A	DT54_C	4.851	26.1
1A1F	x-ray diffraction	2.1	1	ASP148_A	DT54_C	4.643	34.8
3D2W	x-ray diffraction	1.65	1	GLU261_A	DT3_B	4.637	35.3
2FLD	x-ray diffraction	2.0	1	ASP277_B	DT509_C	4.928	38.3
2FLD	x-ray diffraction	2.0	1	ASP77_A	DT559_D	4.940	39.8
3C5F	x-ray diffraction	2.25	1	GLU465_B	DC9_U	4.590	34.0
2AOR	x-ray diffraction	2.0	1	GLU91_B	DT18_C	4.477	25.7
2AOQ	x-ray diffraction	2.2	1	GLU91_A	DT7_C	4.079	27.5
2FQZ	x-ray diffraction	2.0	1	GLU187_A	DC-3_F	4.739	25.4
1ENN	x-ray diffraction	0.89	1	CL51_A	DG1_A	4.007	31.7
4DLG	x-ray diffraction	1.89	1	GLU742_A	DA203_C	3.867	35.6
2CGP	x-ray diffraction	2.2	1	GLU181_A	DT504_B	4.595	32.3
3BAM	x-ray diffraction	1.8	1	ASP154_B	DC8_C	4.710	22.0
3BAM	x-ray diffraction	1.8	1	ASP154_A	DC4_E	4.640	18.2
2BAM	x-ray diffraction	2.0	1	ASP154_B	DC8_C	4.529	20.8
2GB7	x-ray diffraction	1.7	1	GLU187_A	DC-3_F	4.721	24.4
1BHM	x-ray diffraction	2.2	1	ASP154_B	DC8_C	4.811	22.6
4GG4	x-ray diffraction	2.5	1	ASP369_A	DC2_G	4.972	35.4
4GG4	x-ray diffraction	2.5	1	ASP641_A	DT10_G	4.676	33.8
1LLM	x-ray diffraction	1.5	1	ASP117_C	DC2_A	4.027	39.9
3GIJ	x-ray diffraction	2.4	1	GLU63_A	DA903_E	3.912	33.1
4GJP	x-ray diffraction	1.94	1	ASP301_A	DT0_I	4.867	36.1
4GJP	x-ray diffraction	1.94	1	ASP641_A	DT10_I	4.905	37.0
4GJR	x-ray diffraction	1.85	1	ASP301_A	DT3_I	4.927	37.7
4GJR	x-ray diffraction	1.85	1	ASP641_A	DT13_I	4.785	38.2
1JE8	x-ray diffraction	2.12	1	SO4401_A	DC25_D	4.501	37.4
1JE8	x-ray diffraction	2.12	1	SO4403_E	DC25_H	4.672	34.9
1HWT	x-ray diffraction	2.5	1	GLU119_G	DC20_B	3.499	15.4
2HHV	x-ray diffraction	1.55	1	ASP559_A	DT4_C	3.662	4.0
1M07	x-ray diffraction	1.8	1	GLU97_A	DA4_D	3.726	22.3
2I13	x-ray diffraction	1.96	1	ASP175_A	DT16_D	4.671	30.1
3KQU	x-ray diffraction	2.4	1	GLU493_A	DT18_M	4.134	38.8
3KQU	x-ray diffraction	2.4	1	GLU493_D	DT38_N	4.133	39.1
1NFK	x-ray diffraction	2.3	1	GLU60_B	DC9_D	4.290	36.0
1KU7	x-ray diffraction	2.4	1	GLU410_A	DT19_C	4.618	36.5
3MIS	x-ray diffraction	2.3	1	ASP34_B	DC-12_D	4.067	30.0
1MOW	x-ray diffraction	2.4	1	GLU535_D	DC903_F	4.987	17.4
3ODH	x-ray diffraction	2.3	1	ASP142_B	DC8_C	4.905	23.5
1QSY	x-ray diffraction	2.3	1	GLU742_A	DA203_C	4.554	39.3
1PT3	x-ray diffraction	2.5	1	ASP493_A	DT5_C	4.817	37.2
3OJS	x-ray diffraction	1.9	1	GLU742_A	DA203_C	4.565	28.2
3ISB	x-ray diffraction	2.0	1	SO4405_P	DC8_T	4.053	26.9
3ISB	x-ray diffraction	2.0	1	SO4405_P	DT6_P	3.868	33.8
3SJM	x-ray diffraction	1.35	1	ASP489_A	DC6_D	3.992	37.9
3SJM	x-ray diffraction	1.35	1	ASP489_B	DC12_D	3.992	37.0
1RIO	x-ray diffraction	2.3	1	GLU410_H	DT6_T	4.595	34.5
3RMP	x-ray diffraction	2.21	1	GLU48_A	DC7_G	4.260	32.6
3UDG	x-ray diffraction	2.4	1	GLU162_C	DT1_D	3.902	24.9
1RRC	x-ray diffraction	2.46	1	GLU57_A	DT401_B	4.980	33.8
2VLA	x-ray diffraction	1.3	1	GLU71_A	DC105_L	4.386	39.4
1ZG1	x-ray diffraction	2.3	1	SO4304_G	DC5_G	4.614	38.8
2QHB	x-ray diffraction	2.4	1	ASP621_B	DC8_D	4.268	39.0
2VS8	x-ray diffraction	2.1	1	GLU35_A	DC5_D	4.935	22.5
2VTB	x-ray diffraction	2.01	1	GLU444_A	DT1_G	3.551	22.1
1W0T	x-ray diffraction	2.0	1	ASP422_A	DC6_D	3.948	39.1
1W0T	x-ray diffraction	2.0	1	ASP422_B	DC12_D	4.010	39.4
1W0U	x-ray diffraction	1.8	1	ASP489_A	DC6_D	3.944	37.5
1W0U	x-ray diffraction	1.8	1	ASP489_B	DC12_D	3.872	36.6
1V15	x-ray diffraction	2.4	1	ASP24_B	DC16_F	4.589	35.0
3V6T	x-ray diffraction	1.85	1	ASP573_B	DT8_G	4.920	39.2
3V6T	x-ray diffraction	1.85	1	ASP641_A	DT10_I	4.929	39.9
2VBO	x-ray diffraction	1.8	1	GLU28_B	DT19_E	4.095	25.3
2VBL	x-ray diffraction	1.8	1	GLU28_A	DT19_T	4.393	25.6
2VBN	x-ray diffraction	1.9	1	GLU28_B	DT19_T	4.463	27.3
2VBJ	x-ray diffraction	1.95	1	GLU28_A	DT19_C	4.319	25.2
2VJV	x-ray diffraction	1.9	1	GLU50_A	DT29_C	2.921	7.7
