# Supplementary material for: A thorough anion–π interaction study in biomolecules: on the importance of cooperativity effects
Source: Chem Sci. 2015 Jun 5;7(2):1038–50. doi: 10.1039/c5sc01386k (PMC5967298; doi:10.1039/c5sc01386k)
Supplement: Supplementary file 1 [file SC-007-C5SC01386K-s001.zip › binary_proteinsurface.tab]

PDB entry	Experimental method	Resolution	# model	Anion	Aromatic system	Distance	Angle
3CT4	x-ray diffraction	2.5	1	ASP86_C	TYR145_B	4.657	33.9
2BKC	x-ray diffraction	2.3	1	ASP58_D	HIS28_B	4.752	22.2
3BK9	x-ray diffraction	2.15	1	GLU11_C	PHE262_D	4.583	36.3
2BK6	x-ray diffraction	2.19	1	ASP58_B	HIS28_A	3.966	24.5
3BKJ	x-ray diffraction	1.59	1	GLU3_A	HIS27_L	3.714	6.6
2BKL	x-ray diffraction	1.5	1	ASP190_A	TRP159_B	4.324	37.6
2BKK	x-ray diffraction	2.15	1	ASP144_A	PHE46_B	4.792	33.2
2E2K	x-ray diffraction	2.5	1	ASP224_D	TRP251_A	3.975	25.1
2E2K	x-ray diffraction	2.5	1	GLU232_F	HIS247_D	3.514	24.2
3E2K	x-ray diffraction	2.1	1	GLU73_D	TRP105_A	4.664	26.3
3CTO	x-ray diffraction	2.5	1	GLU57_C	HIS23_A	4.654	37.4
1BKS	x-ray diffraction	2.2	1	GLU135_A	TYR16_B	4.221	21.2
3E2L	x-ray diffraction	1.87	1	GLU73_C	TRP105_A	4.758	27.0
2E2V	x-ray diffraction	1.8	1	GLU453_B	PHE593_A	4.956	39.1
3FBK	x-ray diffraction	2.0	1	ASP78_B	TRP119_A	4.742	32.8
3ABH	x-ray diffraction	2.0	1	ASP256_B	TYR267_A	3.990	34.9
3ABH	x-ray diffraction	2.0	1	GLU209_B	PHE301_A	4.552	19.9
2ABW	x-ray diffraction	1.62	1	GLU160_A	HIS226_B	4.047	39.5
3BL7	x-ray diffraction	2.31	1	ASP126_B	PHE119_A	4.840	22.4
3BL7	x-ray diffraction	2.31	1	GLU185_A	PHE108_B	3.801	30.0
3BL9	x-ray diffraction	1.8	1	ASP126_B	PHE119_A	4.855	20.9
3BL9	x-ray diffraction	1.8	1	GLU185_A	PHE108_B	3.980	28.8
1BLX	x-ray diffraction	1.9	1	ASP80_B	PHE39_A	4.143	35.4
3ABK	x-ray diffraction	2.0	1	ASP445_A	PHE111_D	3.832	39.5
3ABK	x-ray diffraction	2.0	1	ASP7_G	TYR179_N	4.313	37.6
3ABK	x-ray diffraction	2.0	1	GLU99_Q	PHE459_N	4.287	34.1
4ABM	x-ray diffraction	1.8	1	GLU90_B	PHE42_D	3.848	35.2
3BLZ	x-ray diffraction	1.75	1	ASP92_D	TYR6_A	4.142	24.6
1FBT	x-ray diffraction	2.0	1	GLU93_B	HIS169_A	4.201	32.8
3AB8	x-ray diffraction	1.7	1	ASP111_B	HIS172_A	4.325	38.4
2CUA	x-ray diffraction	1.6	1	ASP54_B	TYR152_A	4.838	39.1
3AB4	x-ray diffraction	2.47	1	ASP60_H	PHE301_G	4.955	30.9
2CVP	x-ray diffraction	1.8	1	ASP539_B	PHE30_A	4.191	21.6
4A0T	x-ray diffraction	1.9	1	ASP520_B	PHE516_A	3.875	36.2
4A0U	x-ray diffraction	2.0	1	ASP520_C	PHE516_A	3.909	36.4
3CV0	x-ray diffraction	2.0	1	GLU3_B	PHE619_A	4.846	22.7
4BLC	x-ray diffraction	2.3	1	ASP388_C	PHE325_A	3.673	34.2
1E2V	x-ray diffraction	1.85	1	GLU614_C	TYR1_A	4.946	29.8
3CVI	x-ray diffraction	1.8	1	GLU54_L	TRP106_H	4.913	18.2
2BMK	x-ray diffraction	2.3	1	GLU58_B	TYR94_A	3.983	15.9
2BMK	x-ray diffraction	2.3	1	ASP72_H	TYR79_B	3.310	1.0
4A0G	x-ray diffraction	2.5	1	ASP476_B	HIS677_A	4.798	29.2
1CVW	x-ray diffraction	2.28	1	GLU125_H	TYR101_L	4.295	36.5
1E2R	x-ray diffraction	1.59	1	GLU136_B	TYR294_A	4.449	36.1
2BMY	x-ray diffraction	2.5	1	ASP35_B	HIS54_A	4.435	38.4
3ABM	x-ray diffraction	1.95	1	ASP7_T	TYR179_A	4.526	32.0
3ABM	x-ray diffraction	1.95	1	ASP445_A	PHE111_D	3.869	37.9
3E2D	x-ray diffraction	1.4	1	GLU339_B	HIS91_A	3.429	3.2
3E2D	x-ray diffraction	1.4	1	ASP64_B	PHE352_A	4.635	26.0
4FCW	x-ray diffraction	2.35	1	ASP730_A	PHE803_C	4.970	28.3
4FC7	x-ray diffraction	1.84	1	GLU244_C	TYR259_A	4.557	32.9
3FCY	x-ray diffraction	2.1	1	ASP309_C	PHE49_B	4.410	31.7
3CVG	x-ray diffraction	1.97	1	ASP152_D	HIS110_B	3.226	32.3
3FCP	x-ray diffraction	1.8	1	GLU66_B	HIS74_A	4.437	27.0
1FC4	x-ray diffraction	2.0	1	ASP12_B	TRP263_A	4.677	16.0
1CWQ	x-ray diffraction	2.25	1	GLU237_B	PHE230_A	4.194	39.6
2BMZ	x-ray diffraction	2.4	1	ASP35_B	HIS54_A	4.124	38.6
2CWQ	x-ray diffraction	1.9	1	GLU37_B	TYR44_A	4.246	20.0
3ABL	x-ray diffraction	2.1	1	ASP7_T	TYR179_A	4.434	30.6
3ABL	x-ray diffraction	2.1	1	GLU99_D	PHE459_A	4.288	39.2
3ABL	x-ray diffraction	2.1	1	ASP445_A	PHE111_D	3.773	23.0
3ABL	x-ray diffraction	2.1	1	GLU183_P	HIS41_T	4.478	39.5
1FC5	x-ray diffraction	2.2	1	GLU360_A	TRP398_B	3.979	36.0
2FCJ	x-ray diffraction	1.3	1	GLU49_C	TYR81_A	3.835	15.3
1FCJ	x-ray diffraction	2.0	1	GLU114_D	HIS13_C	4.072	17.6
4FC5	x-ray diffraction	2.3	1	GLU106_F	HIS177_C	4.363	17.0
3FCJ	x-ray diffraction	2.4	1	GLU82_C	TYR429_A	4.632	25.8
1A0C	x-ray diffraction	2.5	1	GLU236_C	TRP305_A	4.848	17.9
4A1F	x-ray diffraction	2.5	1	GLU437_B	TYR454_A	3.549	30.9
2BNL	x-ray diffraction	2.0	1	GLU136_E	TRP135_F	4.335	39.7
2BNS	x-ray diffraction	2.5	1	GLU246_B	PHE5_A	4.025	37.6
2BNS	x-ray diffraction	2.5	1	ASP11_C	HIS301_B	4.931	35.7
1BNC	x-ray diffraction	2.4	1	GLU301_B	PHE363_A	4.101	12.5
4FC6	x-ray diffraction	2.1	1	GLU244_C	TYR259_A	4.491	35.7
3E34	x-ray diffraction	2.05	1	ASP97_B	TYR100_A	4.821	10.6
3E34	x-ray diffraction	2.05	1	GLU198_B	HIS170_A	4.520	21.8
3E34	x-ray diffraction	2.05	1	GLU354_A	HIS327_B	4.647	35.3
2BOK	x-ray diffraction	1.64	1	GLU124_A	PHE99_L	4.339	38.1
1E3W	x-ray diffraction	2.0	1	GLU232_C	PHE245_A	4.307	39.2
3BOM	x-ray diffraction	1.35	1	ASP108_B	HIS104_A	4.358	39.4
1E3S	x-ray diffraction	2.0	1	GLU232_C	PHE245_A	4.434	37.1
1CW2	x-ray diffraction	2.0	1	GLU135_A	TYR16_B	4.393	23.9
1CW2	x-ray diffraction	2.0	1	ASP56_A	TYR279_B	4.706	32.3
3FDG	x-ray diffraction	1.8	1	ASP147_B	HIS100_A	4.412	33.4
4ACF	x-ray diffraction	2.0	1	ASP200_B	TYR20_A	4.172	21.4
4ACF	x-ray diffraction	2.0	1	ASP54_F	TYR186_A	4.903	15.2
2CXR	x-ray diffraction	1.7	1	ASP539_B	PHE30_A	4.329	23.1
2CXR	x-ray diffraction	1.7	1	GLU469_B	TYR363_A	4.061	37.8
2CXT	x-ray diffraction	1.5	1	ASP539_B	PHE30_A	4.268	21.9
3A18	x-ray diffraction	1.8	1	GLU140_D	HIS106_A	4.079	33.4
2CXQ	x-ray diffraction	1.5	1	ASP539_B	PHE30_A	4.193	22.2
2CXQ	x-ray diffraction	1.5	1	GLU469_B	TYR363_A	4.041	38.8
1CXP	x-ray diffraction	1.8	1	ASP237_C	HIS95_A	4.110	38.3
2CXU	x-ray diffraction	1.65	1	ASP539_B	PHE30_A	4.212	21.1
4ACP	x-ray diffraction	2.49	1	GLU357_B	TYR349_A	4.557	33.9
3BO8	x-ray diffraction	1.8	1	ASP3_C	TYR159_A	4.248	39.5
2FDO	x-ray diffraction	2.4	1	ASP68_A	PHE34_B	4.380	39.0
3E33	x-ray diffraction	1.9	1	ASP97_B	TYR100_A	4.900	10.5
3E33	x-ray diffraction	1.9	1	GLU198_B	HIS170_A	4.796	26.0
3E33	x-ray diffraction	1.9	1	GLU354_A	HIS327_B	4.533	30.3
3E32	x-ray diffraction	2.45	1	GLU198_B	HIS170_A	4.378	20.6
3E32	x-ray diffraction	2.45	1	GLU354_A	HIS327_B	4.819	32.9
2BO4	x-ray diffraction	1.95	1	GLU272_B	PHE310_A	4.562	15.0
1FDP	x-ray diffraction	2.1	1	ASP61_C	HIS172_A	4.385	31.2
2BO6	x-ray diffraction	2.45	1	GLU272_A	PHE310_B	4.859	15.7
3E30	x-ray diffraction	2.45	1	ASP97_B	TYR100_A	4.770	12.8
3E30	x-ray diffraction	2.45	1	GLU198_B	HIS170_A	4.414	28.4
3E30	x-ray diffraction	2.45	1	GLU354_A	HIS327_B	4.702	38.9
4AC7	x-ray diffraction	1.5	1	GLU71_A	TYR6_B	4.583	26.3
2BOZ	x-ray diffraction	2.4	1	GLU246_M	PHE5_L	4.164	38.1
3CX5	x-ray diffraction	1.9	1	GLU345_C	TYR81_H	4.124	28.1
2CXP	x-ray diffraction	1.7	1	ASP539_B	PHE30_A	4.234	21.8
2CXP	x-ray diffraction	1.7	1	GLU469_B	TYR363_A	3.750	31.4
3ADA	x-ray diffraction	2.2	1	ASP140_C	HIS127_A	4.297	39.0
3ADA	x-ray diffraction	2.2	1	GLU506_A	TRP55_B	4.872	34.2
3ADA	x-ray diffraction	2.2	1	ASP862_A	HIS392_B	4.127	24.9
3ADA	x-ray diffraction	2.2	1	GLU705_A	TRP66_D	4.517	33.8
2E3D	x-ray diffraction	1.95	1	GLU77_B	PHE76_C	4.304	31.6
3E3C	x-ray diffraction	2.5	1	GLU108_A	HIS55_B	4.010	35.5
2CX9	x-ray diffraction	2.0	1	ASP135_B	PHE277_A	3.810	9.4
2CX9	x-ray diffraction	2.0	1	GLU285_B	PHE284_C	4.714	34.2
3E37	x-ray diffraction	1.8	1	ASP99_B	TYR100_A	4.873	8.8
3E37	x-ray diffraction	1.8	1	GLU200_B	HIS170_A	4.714	24.4
3E37	x-ray diffraction	1.8	1	GLU354_A	HIS329_B	4.388	28.6
4ADL	x-ray diffraction	2.2	1	ASP294_B	PHE356_A	4.152	11.2
1FDY	x-ray diffraction	2.45	1	GLU192_D	TYR172_B	4.628	36.3
3BPX	x-ray diffraction	1.95	1	GLU136_B	HIS0_A	4.855	37.8
2E37	x-ray diffraction	2.3	1	ASP44_B	TYR228_A	4.096	12.1
2AD6	x-ray diffraction	1.5	1	GLU140_A	PHE66_B	4.641	29.7
1CX9	x-ray diffraction	2.3	1	GLU135_A	TYR16_B	4.438	23.5
2FDB	x-ray diffraction	2.28	1	GLU3219_R	HIS2353_P	3.886	30.1
2FDB	x-ray diffraction	2.28	1	GLU2219_P	HIS3353_R	3.889	29.1
3BP4	x-ray diffraction	1.85	1	ASP77_A	PHE9_C	3.659	7.9
4FEE	x-ray diffraction	1.13	1	GLU291_B	HIS148_A	4.766	33.7
3AD7	x-ray diffraction	2.2	1	ASP140_C	HIS127_A	4.308	36.4
3AD7	x-ray diffraction	2.2	1	GLU506_A	TRP55_B	4.885	35.2
1E3A	x-ray diffraction	1.8	1	ASP393_B	TYR215_A	4.985	38.6
2BPB	x-ray diffraction	1.9	1	GLU164_A	HIS562_B	4.595	39.1
2AD7	x-ray diffraction	1.5	1	GLU140_A	PHE66_B	4.637	18.0
3CXH	x-ray diffraction	2.5	1	GLU345_C	TYR81_H	4.008	29.0
1BPL	x-ray diffraction	2.2	1	GLU385_B	HIS35_A	4.422	34.9
1BPL	x-ray diffraction	2.2	1	GLU211_B	PHE153_A	4.614	39.7
3BP7	x-ray diffraction	1.8	1	ASP77_A	PHE9_C	3.975	21.6
4ADM	x-ray diffraction	1.65	1	ASP294_B	PHE356_A	4.219	11.6
2FEL	x-ray diffraction	2.2	1	GLU260_C	TYR153_A	3.842	20.9
3BPC	x-ray diffraction	1.85	1	GLU100_B	TYR32_A	4.334	34.7
3AD9	x-ray diffraction	2.3	1	ASP140_C	HIS127_A	4.372	37.3
3AD9	x-ray diffraction	2.3	1	GLU506_A	TRP55_B	4.919	35.5
3AD9	x-ray diffraction	2.3	1	ASP862_A	HIS392_B	4.310	25.8
3FEY	x-ray diffraction	2.2	1	GLU54_B	PHE559_A	4.160	32.7
3FEY	x-ray diffraction	2.2	1	ASP11_A	TYR277_C	4.477	37.3
3BQ9	x-ray diffraction	1.8	1	ASP86_B	HIS326_A	4.517	31.7
3FE1	x-ray diffraction	2.2	1	GLU131_C	TYR296_B	4.169	31.9
1BQP	x-ray diffraction	2.1	1	GLU205_D	TRP53_C	4.860	13.5
1BQD	x-ray diffraction	2.1	1	GLU249_B	PHE6_A	4.122	27.0
4E45	x-ray diffraction	2.0	1	GLU59_C	HIS22_D	4.923	38.8
4E45	x-ray diffraction	2.0	1	ASP80_B	PHE710_E	4.746	39.5
3E4V	x-ray diffraction	1.4	1	ASP127_B	TRP130_A	4.327	38.6
2BQ7	x-ray diffraction	2.2	1	GLU124_B	PHE11_A	4.129	39.0
3FET	x-ray diffraction	2.05	1	GLU76_C	PHE113_A	4.846	30.5
3FET	x-ray diffraction	2.05	1	GLU76_D	TYR114_B	4.596	39.3
3E4C	x-ray diffraction	2.05	1	GLU390_B	PHE295_A	4.147	6.6
3E4C	x-ray diffraction	2.05	1	GLU151_B	PHE375_A	4.596	14.6
2AD8	x-ray diffraction	1.6	1	GLU140_A	PHE66_B	4.500	27.4
4A1O	x-ray diffraction	2.48	1	ASP68_A	HIS91_B	4.071	25.9
1BRL	x-ray diffraction	2.4	1	GLU88_A	PHE46_B	4.872	22.5
3BRE	x-ray diffraction	2.4	1	GLU128_A	PHE112_B	4.361	38.8
4FEG	x-ray diffraction	1.09	1	GLU291_B	HIS148_A	4.599	37.3
3BRL	x-ray diffraction	1.9	1	ASP296_C	TYR77_A	4.379	31.8
3AD8	x-ray diffraction	2.2	1	ASP140_C	HIS127_A	4.245	37.3
3AD8	x-ray diffraction	2.2	1	GLU506_A	TRP55_B	4.935	34.6
3AD8	x-ray diffraction	2.2	1	GLU705_A	TRP66_D	4.473	33.8
2CXS	x-ray diffraction	1.5	1	ASP539_B	PHE30_A	4.239	21.9
2CXN	x-ray diffraction	1.4	1	ASP539_B	PHE30_A	4.266	21.6
3A1M	x-ray diffraction	2.0	1	GLU78_B	TRP76_A	4.529	27.6
2CXO	x-ray diffraction	1.8	1	ASP539_B	PHE30_A	4.287	20.5
2CXO	x-ray diffraction	1.8	1	GLU469_B	TYR363_A	4.134	33.9
4AEN	x-ray diffraction	2.2	1	ASP29_A	TRP153_B	4.504	29.0
3E4Z	x-ray diffraction	2.28	1	ASP15_C	HIS108_A	4.763	9.9
4E4S	x-ray diffraction	1.95	1	GLU89_A	TYR112_B	4.655	39.5
4E44	x-ray diffraction	2.1	1	GLU59_C	HIS22_D	4.948	38.6
4FFE	x-ray diffraction	2.25	1	ASP36_Y	TYR74_X	4.434	33.3
2AEP	x-ray diffraction	2.1	1	GLU58_H	TYR94_L	4.581	33.2
3A16	x-ray diffraction	1.6	1	GLU140_D	HIS106_A	4.294	32.4
1CY9	x-ray diffraction	1.8	1	GLU384_B	TYR319_A	4.253	7.8
3E5P	x-ray diffraction	2.5	1	GLU269_C	TYR180_A	4.003	14.8
1FFU	x-ray diffraction	2.35	1	GLU635_E	HIS642_B	3.519	16.9
1FFU	x-ray diffraction	2.35	1	GLU254_B	HIS508_E	4.973	38.4
3E5W	x-ray diffraction	1.71	1	GLU141_D	PHE192_A	4.510	37.2
4FFV	x-ray diffraction	2.4	1	ASP730_B	HIS751_A	4.583	39.1
4FFV	x-ray diffraction	2.4	1	ASP730_B	HIS758_A	4.825	19.6
4FFV	x-ray diffraction	2.4	1	GLU94_B	PHE99_D	3.655	24.3
4AEZ	x-ray diffraction	2.3	1	GLU21_C	TYR181_A	4.512	21.5
4AEI	x-ray diffraction	2.3	1	ASP100_I	TYR54_M	4.833	35.4
1FF3	x-ray diffraction	1.9	1	ASP165_A	HIS130_B	3.823	4.0
3CZP	x-ray diffraction	2.0	1	GLU25_B	TYR428_A	3.857	23.3
2AER	x-ray diffraction	1.87	1	GLU125_H	TYR101_L	3.874	24.1
4AEJ	x-ray diffraction	2.21	1	ASP67_B	PHE46_C	4.954	19.6
2E5B	x-ray diffraction	2.0	1	GLU246_B	TYR18_A	4.575	38.6
4E5X	x-ray diffraction	1.95	1	ASP98_E	HIS192_D	3.513	34.5
4A21	x-ray diffraction	2.35	1	GLU321_A	PHE59_B	4.995	32.3
2A2O	x-ray diffraction	2.16	1	ASP68_A	PHE187_B	4.922	28.9
2BS9	x-ray diffraction	2.2	1	GLU497_H	HIS236_F	4.231	34.9
3CZO	x-ray diffraction	2.2	1	ASP351_B	PHE267_A	4.305	31.0
3D03	x-ray diffraction	1.9	1	ASP30_D	PHE21_A	4.722	33.5
3D03	x-ray diffraction	1.9	1	ASP231_A	TYR257_B	4.654	34.5
4FF7	x-ray diffraction	1.86	1	GLU77_B	PHE102_A	3.744	19.7
4E5N	x-ray diffraction	1.7	1	ASP60_A	HIS12_C	4.356	31.0
1AE1	x-ray diffraction	2.4	1	GLU132_B	TYR123_A	3.803	27.7
3FF1	x-ray diffraction	1.65	1	ASP332_B	HIS328_A	3.795	24.5
3E5X	x-ray diffraction	2.0	1	GLU109_B	PHE124_A	4.851	37.9
1FFV	x-ray diffraction	2.25	1	GLU635_E	HIS642_B	3.637	18.0
3FFG	x-ray diffraction	1.54	1	GLU124_A	PHE99_L	4.552	39.1
3FFD	x-ray diffraction	2.0	1	GLU133_B	TYR127_A	4.883	34.2
3FFD	x-ray diffraction	2.0	1	GLU176_B	HIS169_A	3.456	28.3
2BTM	x-ray diffraction	2.4	1	GLU76_B	PHE101_A	3.822	8.3
3D04	x-ray diffraction	2.4	1	ASP53_D	TYR25_A	4.594	38.9
3E5U	x-ray diffraction	1.83	1	GLU109_D	PHE124_C	4.903	38.3
3D0V	x-ray diffraction	2.05	1	ASP5_C	TYR94_A	4.233	35.9
1E5P	x-ray diffraction	1.63	1	GLU124_C	TYR86_A	4.367	37.4
4FFU	x-ray diffraction	1.8	1	GLU12_J	TYR-4_A	3.476	25.8
4FFU	x-ray diffraction	1.8	1	GLU3_E	PHE48_A	4.542	30.4
3A28	x-ray diffraction	2.0	1	ASP228_B	TYR243_C	3.788	9.3
2D0J	x-ray diffraction	2.0	1	ASP317_B	TYR231_A	4.164	18.1
2E5D	x-ray diffraction	2.0	1	GLU246_B	TYR18_A	4.484	39.0
3D0Y	x-ray diffraction	1.5	1	GLU4_B	PHE43_A	4.365	23.5
1AFR	x-ray diffraction	2.4	1	ASP74_E	PHE357_A	4.507	30.6
3D10	x-ray diffraction	1.65	1	GLU4_B	PHE43_A	4.598	19.6
2A2Q	x-ray diffraction	1.8	1	GLU125_H	TYR101_L	3.910	17.2
2E5C	x-ray diffraction	2.2	1	GLU246_B	TYR18_A	4.643	39.1
2A2M	x-ray diffraction	1.88	1	ASP68_B	PHE187_A	4.931	29.2
3E5R	x-ray diffraction	2.3	1	GLU174_C	PHE309_O	3.911	39.2
3D1F	x-ray diffraction	2.0	1	GLU3_P	PHE278_A	3.556	26.5
3AFN	x-ray diffraction	1.63	1	GLU227_A	TYR243_B	4.200	33.6
2A2U	x-ray diffraction	2.5	1	GLU83_D	TYR72_A	3.757	32.0
4FG8	x-ray diffraction	2.2	1	GLU228_B	PHE31_A	3.384	16.6
2A28	x-ray diffraction	1.07	1	ASP42_B	TYR38_C	4.245	34.7
3AFA	x-ray diffraction	2.5	1	GLU64_C	HIS49_D	3.681	27.0
2BTJ	x-ray diffraction	2.0	1	GLU140_B	TYR189_A	4.300	33.3
2D1P	x-ray diffraction	2.15	1	ASP42_H	TRP10_F	4.166	38.1
4FGW	x-ray diffraction	2.45	1	GLU384_A	HIS228_B	4.578	39.5
2D1C	x-ray diffraction	1.8	1	GLU478_B	HIS149_A	4.418	25.3
2D1C	x-ray diffraction	1.8	1	GLU478_B	HIS476_A	2.867	7.1
3BT2	x-ray diffraction	2.5	1	ASP254_U	TYR24_A	4.047	26.1
3D1K	x-ray diffraction	1.25	1	ASP108_B	HIS104_A	4.364	38.4
3AFE	x-ray diffraction	2.5	1	GLU374_D	PHE278_A	4.658	36.9
2BTC	x-ray diffraction	1.5	1	GLU509_I	TYR39_E	4.981	20.7
2BTW	x-ray diffraction	2.0	1	GLU42_B	PHE55_A	4.244	27.9
1E6W	x-ray diffraction	1.7	1	GLU232_C	PHE245_A	4.316	38.0
3E6S	x-ray diffraction	1.95	1	GLU106_B	HIS112_A	3.362	28.2
4AFL	x-ray diffraction	2.28	1	ASP43_C	PHE25_A	4.832	39.1
3E6D	x-ray diffraction	2.0	1	GLU108_B	PHE124_A	4.633	13.3
3E6D	x-ray diffraction	2.0	1	GLU109_A	PHE123_B	4.456	28.2
3E6R	x-ray diffraction	2.4	1	GLU106_F	HIS112_B	3.157	20.1
4AFN	x-ray diffraction	2.3	1	GLU217_A	TYR232_D	4.636	38.5
4FGS	x-ray diffraction	1.76	1	GLU221_D	PHE236_A	4.708	39.4
3BUR	x-ray diffraction	1.62	1	ASP159_A	HIS62_B	4.132	32.8
1E6R	x-ray diffraction	2.5	1	GLU253_A	TYR240_B	4.120	34.4
3E6I	x-ray diffraction	2.2	1	GLU346_A	HIS278_B	3.909	1.2
3E6P	x-ray diffraction	2.1	1	ASP263_L	PHE232_H	4.719	35.2
1D2Z	x-ray diffraction	2.0	1	ASP115_B	HIS111_C	4.502	34.4
2BUH	x-ray diffraction	1.9	1	GLU275_B	HIS153_A	4.202	20.2
2BUW	x-ray diffraction	1.8	1	ASP413_B	TYR16_A	4.776	28.3
3D2U	x-ray diffraction	2.21	1	ASP98_B	PHE208_A	4.296	27.2
2BUZ	x-ray diffraction	1.8	1	ASP413_B	TYR16_A	4.982	38.3
2BU3	x-ray diffraction	1.4	1	GLU42_B	PHE55_A	3.909	32.1
3E6E	x-ray diffraction	2.5	1	ASP69_A	HIS6_C	3.659	22.2
3D2E	x-ray diffraction	2.35	1	GLU304_B	TYR579_A	4.075	40.0
2BUC	x-ray diffraction	2.5	1	ASP729_B	HIS750_A	4.660	35.8
2BUC	x-ray diffraction	2.5	1	ASP729_C	HIS757_D	4.234	39.9
3D2R	x-ray diffraction	2.03	1	ASP394_B	HIS385_A	4.950	34.5
3AFM	x-ray diffraction	1.65	1	GLU227_B	TYR243_A	4.296	34.1
2BUT	x-ray diffraction	1.85	1	ASP413_B	TYR16_A	4.844	33.6
2BUV	x-ray diffraction	1.8	1	ASP413_B	TYR16_A	4.824	33.0
1E6D	x-ray diffraction	2.3	1	GLU246_M	PHE5_L	4.050	37.2
1E6D	x-ray diffraction	2.3	1	ASP11_H	HIS301_M	3.650	3.6
3E6B	x-ray diffraction	2.01	1	GLU109_B	PHE124_A	4.820	32.4
2BUI	x-ray diffraction	2.4	1	GLU275_B	HIS153_A	4.169	22.2
3FG0	x-ray diffraction	1.85	1	GLU103_A	TRP493_B	4.256	35.8
1E6Y	x-ray diffraction	1.6	1	GLU3231_C	PHE2291_B	4.506	37.3
1E6Y	x-ray diffraction	1.6	1	GLU2339_B	TYR3007_C	4.708	25.6
1E6Y	x-ray diffraction	1.6	1	GLU5339_E	TYR6007_F	4.719	26.9
1A3Q	x-ray diffraction	2.1	1	ASP234_B	TYR247_A	3.869	20.3
3BUV	x-ray diffraction	1.35	1	ASP159_A	HIS62_B	4.162	35.8
3AG2	x-ray diffraction	1.8	1	ASP7_T	TYR179_A	4.496	34.3
3AG2	x-ray diffraction	1.8	1	ASP445_A	PHE111_D	3.764	22.6
4FGL	x-ray diffraction	1.2	1	GLU198_A	HIS225_C	4.125	32.9
1E6E	x-ray diffraction	2.3	1	ASP41_B	PHE384_A	4.823	36.8
2BVN	x-ray diffraction	2.3	1	ASP86_B	HIS319_A	4.964	38.9
1D2V	x-ray diffraction	1.75	1	ASP237_C	HIS95_A	4.008	34.4
3AG1	x-ray diffraction	2.2	1	ASP7_T	TYR179_A	4.555	39.6
3AG1	x-ray diffraction	2.2	1	ASP445_A	PHE111_D	3.947	39.6
3AG1	x-ray diffraction	2.2	1	GLU99_Q	PHE459_N	4.501	37.6
4E6P	x-ray diffraction	2.1	1	ASP227_D	TYR242_A	3.641	9.3
3D2F	x-ray diffraction	2.3	1	GLU304_D	TYR579_C	4.394	31.4
3E6H	x-ray diffraction	2.1	1	ASP96_B	HIS192_A	4.461	33.4
2D32	x-ray diffraction	2.4	1	GLU435_B	TYR257_A	4.468	14.3
2BV8	x-ray diffraction	2.01	1	ASP13_B	TYR110_A	3.672	3.8
2FHN	x-ray diffraction	1.3	1	GLU272_Y	HIS54_X	4.433	34.3
2FHN	x-ray diffraction	1.3	1	GLU72_X	HIS254_Y	4.449	36.1
3BVF	x-ray diffraction	1.5	1	GLU147_D	HIS149_B	3.990	33.7
4E7D	x-ray diffraction	2.5	1	ASP123_B	PHE127_A	3.697	36.6
2FHZ	x-ray diffraction	1.15	1	ASP91_B	HIS8_A	4.232	32.3
3AG3	x-ray diffraction	1.8	1	ASP7_T	TYR179_A	4.667	38.0
1AG1	x-ray diffraction	2.36	1	GLU77_T	TYR102_O	3.998	10.0
4E7F	x-ray diffraction	2.15	1	ASP123_D	PHE127_A	3.906	37.1
2FHL	x-ray diffraction	1.05	1	GLU272_B	HIS54_A	4.396	37.7
4E7C	x-ray diffraction	2.1	1	ASP123_C	PHE127_A	3.799	35.3
4AG5	x-ray diffraction	2.45	1	GLU394_D	PHE318_A	4.458	31.2
3D3S	x-ray diffraction	1.87	1	GLU151_D	TYR31_C	4.615	31.4
3AGV	x-ray diffraction	2.15	1	GLU357_B	TYR349_A	4.692	29.6
1E79	x-ray diffraction	2.4	1	GLU267_E	PHE299_A	4.467	35.3
3FHV	x-ray diffraction	1.9	1	ASP112_C	TRP91_B	3.706	32.6
2AGV	x-ray diffraction	2.4	1	GLU44_B	HIS284_A	4.424	34.8
3AG4	x-ray diffraction	2.05	1	ASP7_T	TYR179_A	4.320	29.5
3AG4	x-ray diffraction	2.05	1	ASP445_A	PHE111_D	3.887	25.1
4AG3	x-ray diffraction	1.8	1	GLU217_B	TYR232_C	4.619	39.1
4AH2	x-ray diffraction	2.36	1	GLU4_A	PHE18_B	3.458	31.4
4AH2	x-ray diffraction	2.36	1	ASP29_A	TRP153_B	4.778	26.1
1A3R	x-ray diffraction	2.1	1	GLU159_P	TYR33_H	4.421	37.8
3A3D	x-ray diffraction	1.6	1	ASP225_B	HIS152_A	4.031	28.8
2D4Y	x-ray diffraction	2.1	1	GLU430_B	PHE382_A	4.601	39.2
4E7E	x-ray diffraction	2.3	1	ASP123_C	PHE127_A	3.548	30.6
2D4V	x-ray diffraction	1.9	1	GLU164_B	PHE236_A	4.137	37.4
3BV7	x-ray diffraction	1.79	1	ASP159_B	HIS62_A	4.076	32.3
3A3I	x-ray diffraction	2.0	1	ASP225_B	HIS152_A	4.093	30.7
3BV6	x-ray diffraction	1.8	1	GLU348_F	TYR198_A	4.603	37.2
1AHE	x-ray diffraction	2.3	1	GLU249_A	PHE6_B	3.985	30.3
3D4L	x-ray diffraction	2.0	1	ASP729_B	HIS750_A	4.516	37.1
3E7Q	x-ray diffraction	2.2	1	GLU176_B	TYR134_A	3.801	30.1
3D4A	x-ray diffraction	2.2	1	GLU43_A	HIS86_C	3.469	27.9
4FIB	x-ray diffraction	2.0	1	ASP143_A	HIS129_C	4.092	39.9
2BVC	x-ray diffraction	2.1	1	ASP200_B	TYR20_A	4.326	18.6
2BVC	x-ray diffraction	2.1	1	ASP54_F	TYR186_A	4.905	13.8
2D4E	x-ray diffraction	2.1	1	GLU343_B	PHE513_A	4.849	28.4
7AHL	x-ray diffraction	1.89	1	ASP4_G	TYR102_A	3.916	26.5
3FIE	x-ray diffraction	2.1	1	ASP57_C	HIS231_A	4.369	39.1
3FIE	x-ray diffraction	2.1	1	GLU55_C	TYR244_A	4.650	38.4
3BW9	x-ray diffraction	1.75	1	GLU5_C	TYR99_A	4.840	31.7
4AH7	x-ray diffraction	2.3	1	GLU192_C	PHE172_A	4.998	31.9
3BWN	x-ray diffraction	2.25	1	GLU90_A	PHE313_F	4.901	37.4
3A3F	x-ray diffraction	2.1	1	ASP225_B	HIS152_A	4.086	32.6
1D5X	x-ray diffraction	2.45	1	ASP29_A	TRP153_B	4.627	23.9
3D53	x-ray diffraction	2.2	1	ASP114_E	PHE44_A	4.714	32.9
3D53	x-ray diffraction	2.2	1	ASP143_B	HIS140_A	4.466	25.9
3FI9	x-ray diffraction	1.9	1	GLU51_B	PHE235_A	4.230	31.2
3A43	x-ray diffraction	2.3	1	ASP42_B	HIS116_A	4.976	32.4
1FIQ	x-ray diffraction	2.5	1	GLU428_B	HIS1220_C	4.271	14.3
1A4F	x-ray diffraction	2.0	1	ASP108_B	HIS103_A	4.210	13.5
2FIR	x-ray diffraction	2.0	1	GLU125_H	TYR101_L	3.911	21.0
1D5Z	x-ray diffraction	2.0	1	ASP29_A	TRP153_B	4.740	25.0
1AHX	x-ray diffraction	2.0	1	GLU249_B	PHE6_A	4.144	32.6
2E8W	x-ray diffraction	2.35	1	GLU126_B	HIS130_A	3.835	34.1
3E8J	x-ray diffraction	2.27	1	GLU263_B	TYR277_A	4.674	34.0
2AH8	x-ray diffraction	2.24	1	GLU142_A	TYR39_B	4.129	22.9
3BWU	x-ray diffraction	1.76	1	GLU152_F	TRP84_C	4.093	34.4
1AHG	x-ray diffraction	2.5	1	GLU249_B	PHE6_A	3.983	20.3
1A4E	x-ray diffraction	2.4	1	ASP387_B	PHE323_A	4.450	38.6
4E8O	x-ray diffraction	2.14	1	ASP115_B	TYR140_A	4.643	33.9
2E8V	x-ray diffraction	1.8	1	GLU126_A	HIS130_B	4.116	28.5
1BXS	x-ray diffraction	2.35	1	GLU487_B	PHE468_A	4.908	29.5
1A4M	x-ray diffraction	1.95	1	GLU726_B	TYR1529_D	4.609	14.5
1A4M	x-ray diffraction	1.95	1	GLU689_B	TYR1584_D	3.520	12.6
2A4K	x-ray diffraction	2.3	1	GLU212_B	TYR227_A	4.590	37.1
1A4Y	x-ray diffraction	2.0	1	GLU67_E	TYR437_D	3.676	11.7
1AIQ	x-ray diffraction	2.2	1	GLU126_B	HIS207_A	3.823	34.7
2A4A	x-ray diffraction	1.84	1	GLU115_B	TYR81_A	4.391	22.4
1A50	x-ray diffraction	2.3	1	GLU135_A	TYR16_B	4.397	25.8
1A50	x-ray diffraction	2.3	1	ASP56_A	TYR279_B	4.695	28.0
1E9S	x-ray diffraction	2.5	1	GLU215_G	TRP216_F	4.013	36.5
1A5A	x-ray diffraction	1.9	1	GLU135_A	TYR16_B	4.338	29.3
3E9I	x-ray diffraction	2.2	1	ASP421_A	PHE27_B	4.357	38.3
3A5Z	x-ray diffraction	2.5	1	GLU102_C	HIS65_A	4.213	20.4
1BXC	x-ray diffraction	2.3	1	ASP170_C	HIS348_A	3.357	19.4
1BXC	x-ray diffraction	2.3	1	ASP100_C	TYR369_A	4.413	24.3
4E9M	x-ray diffraction	2.15	1	ASP99_B	HIS33_A	4.749	11.1
4FIU	x-ray diffraction	2.0	1	ASP418_C	TYR391_B	4.890	36.5
1E9R	x-ray diffraction	2.4	1	GLU215_E	TRP216_D	4.521	39.1
2E9X	x-ray diffraction	2.3	1	GLU93_A	HIS1000_C	3.310	14.8
2E99	x-ray diffraction	2.0	1	GLU198_A	PHE243_B	4.666	36.2
3E90	x-ray diffraction	2.45	1	ASP93_D	HIS51_B	3.756	38.6
2E93	x-ray diffraction	2.12	1	GLU126_B	HIS130_A	4.369	38.3
1BXB	x-ray diffraction	2.2	1	ASP100_C	TYR369_A	4.682	19.6
4A5C	x-ray diffraction	2.01	1	GLU96_A	TYR6_B	4.997	39.6
2BYP	x-ray diffraction	2.07	1	ASP405_G	TYR195_B	4.668	39.4
2BYP	x-ray diffraction	2.07	1	ASP77_E	TRP410_F	4.556	39.5
1E9I	x-ray diffraction	2.48	1	GLU187_B	PHE58_A	4.991	19.0
1D5L	x-ray diffraction	1.9	1	ASP237_C	HIS95_A	4.074	34.9
1A5B	x-ray diffraction	2.0	1	GLU135_A	TYR16_B	4.287	26.9
1A5B	x-ray diffraction	2.0	1	ASP56_A	TYR279_B	4.035	36.6
4A5I	x-ray diffraction	2.05	1	GLU96_B	TYR6_A	4.832	34.4
4A5F	x-ray diffraction	2.14	1	GLU96_B	TYR6_A	4.929	38.1
3EA5	x-ray diffraction	2.5	1	GLU303_D	PHE307_B	4.656	35.9
3AI7	x-ray diffraction	2.2	1	GLU737_B	HIS568_A	3.368	9.0
4A5S	x-ray diffraction	1.62	1	ASP729_B	HIS750_A	4.584	35.9
4EAK	x-ray diffraction	2.5	1	ASP462_A	HIS238_B	3.604	36.8
3EAB	x-ray diffraction	2.5	1	GLU184_G	PHE124_A	4.355	19.5
3BYA	x-ray diffraction	1.85	1	GLU87_A	PHE891_B	3.878	27.3
1A5S	x-ray diffraction	2.3	1	GLU135_A	TYR16_B	4.275	27.3
1A5S	x-ray diffraction	2.3	1	ASP56_A	TYR279_B	4.530	38.9
2EAV	x-ray diffraction	2.2	1	GLU324_A	HIS373_B	3.812	37.4
2BYX	x-ray diffraction	2.0	1	GLU275_B	HIS153_A	4.063	26.0
2BYZ	x-ray diffraction	1.95	1	GLU275_B	HIS153_A	4.295	28.1
4A58	x-ray diffraction	1.68	1	GLU96_B	TYR6_A	4.945	36.1
2BYW	x-ray diffraction	1.7	1	GLU275_B	HIS153_A	4.045	27.9
2BYY	x-ray diffraction	2.2	1	GLU275_B	HIS153_A	4.205	33.8
1D5M	x-ray diffraction	2.0	1	ASP29_A	TRP153_B	4.803	26.0
2FIF	x-ray diffraction	2.49	1	ASP54_B	PHE45_A	4.948	35.3
3FII	x-ray diffraction	2.17	1	ASP57_B	HIS231_A	4.238	36.1
2BZ4	x-ray diffraction	1.86	1	GLU275_B	HIS153_A	4.122	25.2
1AIC	x-ray diffraction	2.4	1	GLU249_B	PHE6_A	4.340	27.2
1AIJ	x-ray diffraction	2.2	1	GLU246_M	PHE5_L	4.061	33.4
2BZ3	x-ray diffraction	2.0	1	GLU275_B	HIS153_A	4.158	28.0
2FJD	x-ray diffraction	1.84	1	GLU360_A	PHE802_B	4.209	39.3
2FJD	x-ray diffraction	1.84	1	GLU2360_C	PHE2802_D	4.201	35.3
2FJN	x-ray diffraction	2.2	1	ASP548_A	HIS525_B	3.704	39.7
2BZR	x-ray diffraction	2.2	1	GLU418_D	HIS543_A	3.405	7.5
1D6E	x-ray diffraction	2.45	1	ASP29_A	TRP153_B	4.713	27.4
3BZA	x-ray diffraction	1.7	1	ASP230_D	TYR142_A	4.217	23.0
3FJT	x-ray diffraction	2.5	1	GLU357_B	TYR349_A	4.841	33.7
3D6B	x-ray diffraction	2.21	1	GLU325_A	PHE6_B	4.652	38.7
1AIA	x-ray diffraction	2.2	1	GLU249_B	PHE6_A	4.270	32.9
1FJ8	x-ray diffraction	2.27	1	GLU275_B	HIS153_A	4.156	34.2
3D6G	x-ray diffraction	2.3	1	GLU357_B	TYR349_A	4.739	34.1
2AI0	x-ray diffraction	2.2	1	GLU39_L	PHE109_H	4.271	34.4
2FJE	x-ray diffraction	1.8	1	GLU743_B	TYR3_A	4.848	39.8
2FJE	x-ray diffraction	1.8	1	GLU2743_D	TYR2003_C	4.817	38.5
2FJE	x-ray diffraction	1.8	1	GLU360_A	PHE802_B	4.237	36.1
2FJE	x-ray diffraction	1.8	1	GLU2360_C	PHE2802_D	4.216	34.9
1FJS	x-ray diffraction	1.92	1	GLU124_A	PHE99_L	4.123	36.5
2EBA	x-ray diffraction	2.21	1	ASP139_D	PHE273_A	3.713	27.7
1D7W	x-ray diffraction	1.9	1	ASP237_C	HIS95_A	3.987	39.5
4AIA	x-ray diffraction	1.8	1	ASP10_A	HIS19_B	3.883	27.8
2D7V	x-ray diffraction	1.97	1	GLU66_B	HIS11_A	4.977	32.9
2D7V	x-ray diffraction	1.97	1	GLU67_B	PHE38_A	4.123	34.0
4AI5	x-ray diffraction	2.22	1	ASP10_A	HIS19_B	4.021	33.7
3D7C	x-ray diffraction	2.06	1	ASP811_A	TYR826_B	4.413	38.4
1FJ0	x-ray diffraction	1.7	1	GLU100_A	HIS49_D	3.440	28.0
3D7L	x-ray diffraction	2.06	1	GLU169_F	PHE188_A	4.507	35.0
1D7X	x-ray diffraction	2.0	1	GLU754_B	HIS211_A	3.778	22.4
1FJ4	x-ray diffraction	2.35	1	GLU275_B	HIS153_A	4.261	36.9
2C0U	x-ray diffraction	2.2	1	GLU82_C	TYR429_A	4.606	32.1
2FJB	x-ray diffraction	1.7	1	GLU2743_D	TYR2003_C	4.842	39.3
2FJB	x-ray diffraction	1.7	1	GLU2360_C	PHE2802_D	4.136	35.3
2FJA	x-ray diffraction	2.0	1	GLU743_B	TYR3_A	4.789	38.0
2FJA	x-ray diffraction	2.0	1	GLU360_A	PHE802_B	4.257	34.9
2FJA	x-ray diffraction	2.0	1	GLU2360_C	PHE2802_D	4.055	33.3
2A6H	x-ray diffraction	2.4	1	ASP423_D	HIS175_F	3.592	18.8
2A6H	x-ray diffraction	2.4	1	GLU97_P	TYR215_N	4.111	35.4
2A6H	x-ray diffraction	2.4	1	ASP55_N	HIS337_P	4.911	21.9
4EBQ	x-ray diffraction	1.6	1	ASP105_H	TRP91_L	4.576	37.9
2AJ8	x-ray diffraction	2.11	1	ASP729_C	HIS750_D	4.290	40.0
2AJL	x-ray diffraction	2.5	1	ASP729_J	HIS750_I	4.439	39.3
1AJ8	x-ray diffraction	1.9	1	ASP113_B	HIS93_A	3.459	25.4
3C0R	x-ray diffraction	2.31	1	ASP137_C	PHE231_A	4.737	18.0
1D8D	x-ray diffraction	2.0	1	ASP97_B	TYR100_A	4.887	11.7
1D8D	x-ray diffraction	2.0	1	GLU198_B	HIS170_A	4.860	31.0
4FKN	x-ray diffraction	1.9	1	GLU375_A	PHE7_B	3.539	38.4
2A69	x-ray diffraction	2.5	1	GLU97_P	TYR215_N	3.920	29.1
1D8W	x-ray diffraction	1.6	1	GLU275_B	HIS272_A	3.982	29.5
4A69	x-ray diffraction	2.06	1	ASP425_D	TYR198_A	4.774	39.6
1A64	x-ray diffraction	2.0	1	GLU29_A	TYR81_B	4.699	36.8
2AJC	x-ray diffraction	1.95	1	ASP729_B	HIS750_A	4.351	38.4
1AJR	x-ray diffraction	1.74	1	GLU69_B	TYR263_A	4.659	38.0
2C1E	x-ray diffraction	1.77	1	GLU167_A	TYR203_B	4.296	34.9
3ECK	x-ray diffraction	1.6	1	ASP230_D	TYR142_A	4.235	22.4
3AJF	x-ray diffraction	2.0	1	GLU70_B	HIS85_C	4.749	26.6
3ECA	x-ray diffraction	2.4	1	ASP60_C	TYR250_A	4.486	26.5
1ECQ	x-ray diffraction	2.0	1	GLU331_C	TRP295_A	3.938	33.2
1ECQ	x-ray diffraction	2.0	1	GLU273_A	HIS300_B	4.927	28.2
4ECA	x-ray diffraction	2.2	1	ASP60_C	TYR250_A	4.607	27.0
2C12	x-ray diffraction	2.07	1	GLU82_C	TYR429_A	4.672	27.4
1AJS	x-ray diffraction	1.6	1	GLU69_B	TYR263_A	4.557	25.6
1ECP	x-ray diffraction	2.0	1	ASP112_E	HIS123_A	3.266	17.5
4AJ9	x-ray diffraction	1.85	1	GLU202_B	TYR356_A	3.861	35.7
4AJ9	x-ray diffraction	1.85	1	ASP420_D	PHE357_A	3.979	35.3
3C1B	x-ray diffraction	2.2	1	GLU864_C	HIS1246_D	4.331	36.9
1ECM	x-ray diffraction	2.2	1	ASP83_B	TYR72_A	3.797	12.9
2A68	x-ray diffraction	2.5	1	ASP423_D	HIS175_F	3.383	34.8
2A68	x-ray diffraction	2.5	1	GLU182_K	PHE934_M	4.391	37.9
2A68	x-ray diffraction	2.5	1	GLU97_P	TYR215_N	4.389	6.5
2C21	x-ray diffraction	2.0	1	ASP134_A	TRP35_B	4.313	38.5
4D8W	x-ray diffraction	2.01	1	GLU127_D	HIS327_B	3.862	39.7
1EC7	x-ray diffraction	1.9	1	GLU331_C	TRP295_A	3.812	33.1
1EC7	x-ray diffraction	1.9	1	GLU273_A	HIS300_B	4.866	31.5
1EC8	x-ray diffraction	1.9	1	GLU331_C	TRP295_A	3.966	30.7
1EC8	x-ray diffraction	1.9	1	GLU273_A	HIS300_B	4.915	32.6
4ECD	x-ray diffraction	2.5	1	GLU262_B	PHE267_A	4.294	30.0
3C2U	x-ray diffraction	1.3	1	ASP146_B	PHE405_A	4.167	29.3
4ECL	x-ray diffraction	2.02	1	GLU261_B	HIS131_A	4.128	38.4
3C23	x-ray diffraction	2.5	1	GLU226_A	TYR164_B	3.497	28.2
4ECP	x-ray diffraction	1.8	1	ASP128_B	HIS125_A	4.276	34.0
3ECR	x-ray diffraction	2.18	1	GLU120_A	HIS86_B	4.882	28.9
3D9D	x-ray diffraction	2.1	1	GLU82_C	TYR429_A	4.792	27.8
1C29	x-ray diffraction	2.3	1	GLU135_A	TYR16_B	4.413	19.7
1C29	x-ray diffraction	2.3	1	ASP56_A	TYR279_B	4.687	25.7
4D9N	x-ray diffraction	2.5	1	GLU391_B	TYR352_A	4.218	19.4
3C2G	x-ray diffraction	2.5	1	ASP8_C	HIS534_A	4.860	36.3
3C2B	x-ray diffraction	2.1	1	ASP173_B	TYR167_A	4.883	13.9
1EC9	x-ray diffraction	2.0	1	GLU331_C	TRP295_A	3.973	32.6
2EC9	x-ray diffraction	2.0	1	GLU125_H	TYR101_L	4.022	29.2
4AKK	x-ray diffraction	2.14	1	GLU10_A	TYR83_B	4.574	26.1
3ECJ	x-ray diffraction	1.65	1	ASP230_D	TYR142_A	4.243	21.8
2A72	x-ray diffraction	2.0	1	ASP400_B	HIS425_A	3.348	24.0
3AK4	x-ray diffraction	2.0	1	ASP230_B	PHE245_A	4.213	21.5
3D9T	x-ray diffraction	1.5	1	ASP297_A	PHE4_C	4.569	32.8
3EDR	x-ray diffraction	2.45	1	GLU190_A	TYR229_B	4.360	35.7
4D9B	x-ray diffraction	1.67	1	GLU127_D	HIS327_B	3.876	38.4
2A78	x-ray diffraction	1.81	1	GLU109_B	TYR75_A	4.475	36.4
3AK2	x-ray diffraction	1.35	1	GLU126_C	PHE71_A	3.910	38.8
4EDQ	x-ray diffraction	1.64	1	GLU79_B	TYR168_A	4.740	39.7
4EDS	x-ray diffraction	1.6	1	GLU141_B	PHE192_A	4.391	25.9
2AKC	x-ray diffraction	2.3	1	GLU179_B	PHE37_A	4.852	34.3
2C2M	x-ray diffraction	1.94	1	GLU167_A	TYR203_B	4.328	34.3
4D9K	x-ray diffraction	2.19	1	GLU391_B	TYR352_A	4.230	16.0
1C2P	x-ray diffraction	1.9	1	ASP62_B	HIS1_A	4.099	17.4
2C2K	x-ray diffraction	1.87	1	GLU167_A	TYR203_B	4.220	36.7
4D9G	x-ray diffraction	2.45	1	GLU391_B	TYR352_A	4.640	15.8
2C2O	x-ray diffraction	2.45	1	GLU167_A	TYR203_B	4.359	37.0
1A75	x-ray diffraction	1.9	1	GLU100_A	PHE2_B	3.821	24.5
3EDQ	x-ray diffraction	1.61	1	GLU167_A	TYR203_B	4.485	33.6
3EDQ	x-ray diffraction	1.61	1	ASP169_A	TYR203_B	4.941	35.5
3EDQ	x-ray diffraction	1.61	1	GLU272_D	HIS234_B	4.099	26.4
3EDQ	x-ray diffraction	1.61	1	ASP40_A	HIS277_B	4.428	37.0
4D96	x-ray diffraction	2.09	1	GLU127_D	HIS327_B	4.016	36.3
4D97	x-ray diffraction	1.77	1	GLU127_D	HIS327_B	3.751	35.2
3AK3	x-ray diffraction	1.48	1	GLU126_A	PHE71_C	3.877	38.9
3D9E	x-ray diffraction	2.2	1	GLU82_C	TYR429_A	4.804	32.5
4D92	x-ray diffraction	2.22	1	GLU127_D	HIS327_B	3.840	39.8
1C3Q	x-ray diffraction	2.0	1	GLU50_B	PHE103_A	4.864	27.8
3C3J	x-ray diffraction	1.8	1	GLU142_D	TRP382_A	4.068	31.5
4D9C	x-ray diffraction	1.97	1	GLU127_D	HIS327_B	3.217	26.5
3D9F	x-ray diffraction	2.2	1	GLU82_C	TYR429_A	4.829	28.8
4A7I	x-ray diffraction	2.4	1	GLU124_B	PHE11_A	4.345	37.4
2FLR	x-ray diffraction	2.35	1	GLU125_H	TYR101_L	3.670	34.6
1D9E	x-ray diffraction	2.4	1	GLU1157_A	HIS3067_C	3.666	26.0
1D9E	x-ray diffraction	2.4	1	GLU2157_B	HIS4067_D	4.015	16.4
3AK1	x-ray diffraction	1.57	1	GLU126_C	PHE71_A	3.906	38.3
3D9G	x-ray diffraction	2.15	1	GLU82_C	TYR429_A	4.765	30.8
4D99	x-ray diffraction	2.01	1	GLU127_A	HIS327_C	3.776	39.0
3ED0	x-ray diffraction	2.3	1	ASP53_D	TYR25_A	4.619	36.1
4D9M	x-ray diffraction	2.5	1	GLU391_B	TYR352_A	4.351	17.2
3EDM	x-ray diffraction	2.3	1	ASP219_D	TYR234_B	3.951	39.3
4EDO	x-ray diffraction	1.8	1	GLU141_B	PHE192_A	4.391	25.0
4D9I	x-ray diffraction	2.0	1	GLU391_B	TYR352_A	4.176	19.6
4DA9	x-ray diffraction	2.5	1	ASP225_C	PHE240_A	4.264	14.5
2A7K	x-ray diffraction	2.24	1	ASP117_D	TYR159_E	4.723	38.0
2FL1	x-ray diffraction	2.4	1	ASP23_D	HIS94_A	4.234	26.3
2A74	x-ray diffraction	2.4	1	ASP577_A	TRP780_B	4.687	25.2
2FLO	x-ray diffraction	2.2	1	GLU163_D	HIS378_C	4.357	10.5
4ALJ	x-ray diffraction	2.2	1	GLU244_D	HIS253_A	4.404	20.9
2FLB	x-ray diffraction	1.95	1	GLU125_H	TYR101_L	3.471	32.4
1EEU	x-ray diffraction	1.6	1	GLU355_B	TYR96_A	4.735	28.7
1EEU	x-ray diffraction	1.6	1	GLU55_A	TYR396_B	4.357	27.2
3FLO	x-ray diffraction	2.5	1	ASP1451_B	HIS495_A	4.033	35.7
3FL9	x-ray diffraction	2.4	1	GLU91_D	HIS70_C	3.804	23.2
3FL9	x-ray diffraction	2.4	1	GLU81_H	HIS119_F	4.125	29.5
3EE6	x-ray diffraction	2.35	1	GLU529_B	HIS197_A	4.353	34.4
3EE6	x-ray diffraction	2.35	1	GLU532_A	TYR406_B	4.152	36.5
3AL5	x-ray diffraction	2.5	1	ASP295_C	TYR310_D	4.846	36.4
4ALM	x-ray diffraction	2.45	1	GLU244_A	HIS253_D	4.117	28.1
2FLU	x-ray diffraction	1.5	1	GLU82_P	TYR334_X	4.201	37.2
2FLU	x-ray diffraction	1.5	1	GLU79_P	PHE478_X	4.868	34.3
3EEI	x-ray diffraction	1.78	1	ASP153_B	HIS100_A	4.899	23.2
2A8X	x-ray diffraction	2.4	1	GLU435_B	TRP429_A	4.920	23.9
2A8X	x-ray diffraction	2.4	1	GLU321_A	HIS443_B	4.757	19.3
4ALI	x-ray diffraction	2.1	1	GLU244_D	HIS253_A	4.354	22.6
1EEQ	x-ray diffraction	1.5	1	GLU355_B	TYR96_A	4.685	27.7
3DAO	x-ray diffraction	1.8	1	GLU222_B	HIS123_A	3.532	22.9
4DAM	x-ray diffraction	1.7	1	GLU89_E	HIS105_K	4.732	39.0
1DAN	x-ray diffraction	2.0	1	GLU125_H	TYR101_L	3.713	33.1
4FMA	x-ray diffraction	2.15	1	ASP307_A	HIS209_I	3.971	17.1
1EEX	x-ray diffraction	1.7	1	ASP234_L	PHE115_E	4.661	35.8
1C3H	x-ray diffraction	2.1	1	ASP230_C	TYR189_A	3.966	38.9
3DAH	x-ray diffraction	2.3	1	GLU42_C	TYR97_B	4.426	33.7
2EFU	x-ray diffraction	2.3	1	GLU33_D	PHE342_A	4.290	16.5
3C4O	x-ray diffraction	1.7	1	ASP104_A	TYR143_B	3.745	36.0
2DBZ	x-ray diffraction	2.45	1	ASP102_B	TYR149_A	3.507	15.7
4A8H	x-ray diffraction	2.5	1	ASP258_A	HIS108_B	4.176	37.7
1EFU	x-ray diffraction	2.5	1	ASP80_A	PHE271_B	4.590	24.7
4ALK	x-ray diffraction	1.9	1	GLU244_D	HIS253_A	4.408	24.0
2FM3	x-ray diffraction	2.2	1	ASP65_B	TYR247_A	4.462	30.6
3C43	x-ray diffraction	2.3	1	ASP729_A	HIS750_B	4.602	38.3
1C40	x-ray diffraction	2.3	1	ASP108_B	HIS103_A	4.194	19.7
2A96	x-ray diffraction	2.5	1	GLU179_B	PHE37_A	4.716	37.6
2A9K	x-ray diffraction	1.73	1	GLU109_B	TYR75_A	4.477	35.8
4EFD	x-ray diffraction	2.45	1	GLU133_C	TYR84_A	4.554	34.6
2C4F	x-ray diffraction	1.72	1	GLU125_H	TYR101_L	3.670	21.1
3EFZ	x-ray diffraction	2.08	1	GLU95_D	PHE102_C	4.020	38.4
3AMO	x-ray diffraction	2.1	1	GLU453_A	PHE593_B	4.995	36.4
3C4P	x-ray diffraction	1.75	1	ASP104_A	TYR143_B	3.532	23.8
1EF0	x-ray diffraction	2.1	1	ASP331_A	TYR420_B	4.433	37.3
1C4P	x-ray diffraction	2.4	1	GLU218_B	PHE231_C	4.118	35.2
2A92	x-ray diffraction	2.04	1	ASP65_C	TYR247_A	4.246	13.7
1EF8	x-ray diffraction	1.85	1	ASP151_B	HIS155_A	3.228	19.3
4AMA	x-ray diffraction	2.35	1	GLU192_B	PHE172_D	4.901	37.4
4EFR	x-ray diffraction	2.5	1	ASP8_D	HIS231_B	4.892	32.2
3C45	x-ray diffraction	2.05	1	ASP729_B	HIS750_A	4.529	37.2
1DBR	x-ray diffraction	2.4	1	GLU209_C	HIS111_D	4.918	14.4
2EFX	x-ray diffraction	2.2	1	GLU33_D	PHE342_A	4.221	13.6
2EFC	x-ray diffraction	2.09	1	GLU73_A	PHE38_D	3.551	35.4
3EFL	x-ray diffraction	2.2	1	ASP832_A	PHE854_B	4.825	34.9
2FMM	x-ray diffraction	1.8	1	ASP127_A	TRP170_B	3.456	24.4
2FMM	x-ray diffraction	1.8	1	ASP142_A	HIS171_C	3.427	9.7
4FML	x-ray diffraction	1.93	1	ASP238_A	PHE145_C	4.496	31.2
2AMT	x-ray diffraction	2.3	1	GLU149_B	PHE7_A	4.468	33.1
2A9U	x-ray diffraction	2.1	1	GLU57_B	TYR12_A	4.142	36.0
2EFE	x-ray diffraction	2.08	1	GLU73_C	PHE38_B	3.488	37.4
3C5J	x-ray diffraction	1.8	1	ASP29_A	TRP153_B	4.643	27.5
3EFK	x-ray diffraction	2.2	1	GLU1061_B	HIS1068_A	3.712	23.6
4A94	x-ray diffraction	1.7	1	GLU37_C	TRP126_B	4.328	39.5
1DBT	x-ray diffraction	2.4	1	GLU52_C	HIS164_A	4.035	30.1
4FM4	x-ray diffraction	2.38	1	ASP155_A	TYR156_B	4.610	29.8
3DB2	x-ray diffraction	1.7	1	GLU221_B	PHE202_A	4.284	32.8
3EG7	x-ray diffraction	2.38	1	ASP40_F	HIS51_D	3.412	23.9
4A9K	x-ray diffraction	1.81	1	GLU1088_A	TRP1165_B	4.274	28.4
1C5E	x-ray diffraction	1.1	1	ASP16_C	HIS19_A	3.559	18.7
3EGV	x-ray diffraction	1.75	1	ASP62_B	PHE99_A	3.459	8.3
2DBV	x-ray diffraction	2.2	1	ASP282_Q	TYR46_O	4.928	38.5
2FM1	x-ray diffraction	2.25	1	GLU75_B	PHE85_A	4.866	33.1
3C5C	x-ray diffraction	1.85	1	GLU20_B	TYR141_A	4.775	35.4
2DB7	x-ray diffraction	1.9	1	GLU25_B	TYR53_A	4.352	36.8
1FNE	x-ray diffraction	1.9	1	ASP43_D	TYR18_B	4.571	36.8
1FNE	x-ray diffraction	1.9	1	ASP29_A	TRP153_B	4.434	24.2
4FNN	x-ray diffraction	2.24	1	GLU1_B	TRP98_D	4.530	37.3
1FNU	x-ray diffraction	1.94	1	GLU94_A	PHE492_B	4.992	32.5
1FNU	x-ray diffraction	1.94	1	GLU994_D	PHE792_C	4.981	33.1
3FNB	x-ray diffraction	2.12	1	GLU371_A	TYR68_B	4.472	33.5
2FNZ	x-ray diffraction	2.5	1	ASP65_B	TYR247_A	4.521	26.7
3C6M	x-ray diffraction	2.45	1	ASP72_A	HIS6_B	4.412	31.4
2A9G	x-ray diffraction	2.3	1	ASP373_D	TRP47_C	4.653	39.4
3ANZ	x-ray diffraction	2.3	1	ASP4_G	TYR102_A	4.031	24.5
3A9K	x-ray diffraction	1.4	1	GLU708_C	PHE45_B	4.767	37.5
1EGD	x-ray diffraction	2.4	1	ASP143_A	PHE284_B	3.069	27.2
1EGM	x-ray diffraction	1.85	1	ASP234_L	PHE115_E	4.785	39.5
3A9J	x-ray diffraction	1.18	1	GLU685_C	PHE45_B	4.722	38.0
2DCN	x-ray diffraction	2.25	1	GLU294_D	HIS24_B	4.183	34.8
3DCX	x-ray diffraction	2.0	1	GLU78_B	HIS67_A	4.707	35.0
2AA1	x-ray diffraction	1.8	1	ASP108_B	HIS104_A	4.623	38.8
7AAT	x-ray diffraction	1.9	1	GLU69_A	TYR263_B	4.577	30.5
3C6K	x-ray diffraction	1.95	1	ASP74_A	HIS8_B	4.442	26.6
3DCG	x-ray diffraction	2.4	1	ASP48_A	PHE93_C	4.589	26.4
1DC5	x-ray diffraction	2.0	1	ASP277_A	TYR42_B	4.881	34.1
1DC5	x-ray diffraction	2.0	1	ASP282_A	TYR46_B	4.247	38.8
2AA3	x-ray diffraction	2.05	1	ASP65_C	TYR247_A	4.273	15.4
1DC4	x-ray diffraction	2.5	1	GLU169_B	PHE304_A	4.329	39.6
4AAH	x-ray diffraction	2.4	1	GLU140_A	PHE66_B	4.271	22.4
4DCJ	x-ray diffraction	1.7	1	GLU167_A	TYR203_B	4.360	27.6
4DCJ	x-ray diffraction	1.7	1	ASP169_A	TYR203_B	4.988	34.0
4DCJ	x-ray diffraction	1.7	1	GLU1272_E	HIS234_B	4.046	25.8
4DCJ	x-ray diffraction	1.7	1	GLU1167_D	TYR1203_E	4.785	30.4
4DCJ	x-ray diffraction	1.7	1	ASP1169_D	TYR1203_E	4.994	35.0
4DCJ	x-ray diffraction	1.7	1	GLU272_B	HIS1234_E	4.148	28.9
4DCP	x-ray diffraction	1.7	1	GLU167_A	TYR203_B	4.351	25.9
4DCP	x-ray diffraction	1.7	1	ASP169_A	TYR203_B	4.915	33.0
4DCP	x-ray diffraction	1.7	1	GLU1272_E	HIS234_B	4.071	27.0
4DCP	x-ray diffraction	1.7	1	ASP1169_D	TYR1203_E	4.900	33.3
4DCP	x-ray diffraction	1.7	1	GLU272_B	HIS1234_E	3.957	30.2
1DCN	x-ray diffraction	2.3	1	GLU269_B	PHE270_A	4.112	29.0
1EHY	x-ray diffraction	2.1	1	ASP222_D	PHE257_A	4.701	19.7
1DC3	x-ray diffraction	2.5	1	GLU169_B	PHE304_A	4.403	24.7
4EHN	x-ray diffraction	1.69	1	ASP5_B	HIS121_A	4.623	37.7
4EHD	x-ray diffraction	1.58	1	ASP5_B	HIS121_A	4.779	31.8
4DCO	x-ray diffraction	1.7	1	GLU167_A	TYR203_B	4.268	27.9
4DCO	x-ray diffraction	1.7	1	ASP169_A	TYR203_B	4.979	33.7
4DCO	x-ray diffraction	1.7	1	GLU1272_E	HIS234_B	3.994	25.4
4DCO	x-ray diffraction	1.7	1	ASP1169_D	TYR1203_E	4.884	35.0
4DCO	x-ray diffraction	1.7	1	GLU272_B	HIS1234_E	4.026	30.0
4EHL	x-ray diffraction	1.8	1	GLU272_C	HIS234_A	2.961	17.2
4EHL	x-ray diffraction	1.8	1	ASP5_D	HIS121_C	4.497	37.1
3C75	x-ray diffraction	2.5	1	ASP116_J	TYR80_L	4.987	39.4
2C7Y	x-ray diffraction	2.1	1	ASP329_B	PHE156_A	3.950	29.3
2C7Y	x-ray diffraction	2.1	1	ASP147_A	TYR42_B	4.110	37.8
1C7G	x-ray diffraction	2.1	1	GLU286_C	HIS97_A	4.326	28.1
1C7G	x-ray diffraction	2.1	1	GLU6_B	HIS416_A	3.854	18.6
2DD5	x-ray diffraction	2.0	1	ASP48_C	TRP81_B	4.259	35.2
2DD5	x-ray diffraction	2.0	1	ASP55_H	HIS28_E	4.734	24.1
2DD5	x-ray diffraction	2.0	1	ASP26_I	PHE40_E	4.407	38.1
2EHU	x-ray diffraction	1.8	1	GLU508_B	PHE488_A	4.160	36.4
3C7V	x-ray diffraction	2.07	1	GLU104_A	TYR143_B	3.303	14.7
1EHI	x-ray diffraction	2.38	1	ASP233_A	TYR611_B	4.725	35.8
1DD8	x-ray diffraction	2.3	1	GLU275_B	HIS153_A	4.404	31.6
2EHQ	x-ray diffraction	1.55	1	GLU508_B	PHE488_A	4.145	35.8
3EHD	x-ray diffraction	2.15	1	GLU86_B	TYR132_A	4.478	10.3
3EHD	x-ray diffraction	2.15	1	ASP60_A	TYR132_B	4.525	37.5
3C74	x-ray diffraction	2.38	1	GLU4079_D	TYR2163_B	4.995	4.9
3C74	x-ray diffraction	2.38	1	GLU2079_B	TYR4163_D	4.926	3.9
2FN7	x-ray diffraction	2.3	1	ASP65_B	TYR247_A	4.331	29.2
2C7N	x-ray diffraction	2.1	1	ASP54_A	PHE45_B	4.947	36.2
3FNE	x-ray diffraction	1.98	1	GLU178_B	PHE109_A	4.822	30.8
4EHA	x-ray diffraction	1.7	1	ASP5_F	HIS121_A	4.670	37.2
4EHA	x-ray diffraction	1.7	1	GLU272_C	HIS234_A	4.060	26.5
3FNS	x-ray diffraction	2.5	1	GLU278_B	HIS32_A	3.990	36.4
3FNF	x-ray diffraction	2.3	1	GLU178_B	PHE109_A	4.802	32.7
1AOQ	x-ray diffraction	1.8	1	GLU136_B	TYR294_A	4.264	37.1
4EHK	x-ray diffraction	1.67	1	ASP5_B	HIS121_A	4.716	37.2
4EHK	x-ray diffraction	1.67	1	GLU272_C	HIS234_A	4.086	20.8
3EHC	x-ray diffraction	2.12	1	GLU62_B	TRP114_A	4.808	38.9
4EHF	x-ray diffraction	1.66	1	ASP5_B	HIS121_A	4.800	36.1
2EIL	x-ray diffraction	2.1	1	ASP7_T	TYR179_A	4.636	35.9
2EIL	x-ray diffraction	2.1	1	GLU99_D	PHE459_A	4.338	39.0
2EIL	x-ray diffraction	2.1	1	ASP445_A	PHE111_D	3.605	15.9
2EIL	x-ray diffraction	2.1	1	GLU183_C	HIS41_G	4.970	36.0
2EII	x-ray diffraction	1.88	1	GLU508_B	PHE488_A	4.161	35.7
3EIB	x-ray diffraction	1.85	1	GLU260_B	TYR20_A	4.693	34.7
1FNG	x-ray diffraction	1.9	1	ASP43_D	TYR18_B	4.488	36.6
1FNG	x-ray diffraction	1.9	1	ASP29_A	TRP153_B	4.468	24.5
4EI6	x-ray diffraction	1.6	1	ASP127_A	PHE128_B	4.808	29.2
2DD4	x-ray diffraction	2.06	1	ASP55_K	HIS28_B	4.863	23.4
2DD4	x-ray diffraction	2.06	1	ASP26_L	PHE40_B	4.317	39.1
2DD4	x-ray diffraction	2.06	1	ASP48_C	TRP81_B	3.967	31.5
3EIA	x-ray diffraction	1.85	1	GLU260_B	TYR20_A	4.627	35.0
3AAC	x-ray diffraction	2.4	1	ASP41_A	TYR24_B	4.946	36.5
3EIO	x-ray diffraction	2.0	1	ASP729_B	HIS750_A	4.691	38.7
3EI8	x-ray diffraction	1.6	1	GLU260_B	TYR20_A	4.618	34.6
3AOG	x-ray diffraction	2.1	1	GLU218_I	TRP313_A	4.984	33.3
3AOG	x-ray diffraction	2.1	1	GLU338_G	HIS239_E	3.738	21.5
3AOG	x-ray diffraction	2.1	1	GLU38_J	TYR62_G	4.887	32.8
3AAB	x-ray diffraction	1.85	1	ASP41_B	TYR24_A	4.958	34.8
3EI6	x-ray diffraction	1.9	1	GLU260_B	TYR20_A	4.590	34.6
2EIP	x-ray diffraction	2.2	1	ASP143_B	HIS140_A	4.255	33.9
3EI5	x-ray diffraction	2.05	1	GLU260_B	TYR20_A	4.608	35.9
2EIR	x-ray diffraction	2.5	1	ASP61_C	TRP31_A	4.379	38.8
3C7U	x-ray diffraction	2.2	1	GLU104_A	TYR143_B	3.441	16.7
1AA1	x-ray diffraction	2.2	1	GLU109_I	PHE211_L	3.349	13.2
1EIX	x-ray diffraction	2.5	1	GLU48_B	HIS83_A	4.036	39.4
1DE5	x-ray diffraction	2.2	1	GLU275_B	HIS272_A	3.957	22.5
1AOF	x-ray diffraction	2.0	1	GLU136_B	TYR294_A	4.607	38.9
2EIW	x-ray diffraction	1.9	1	GLU508_B	PHE488_A	4.211	35.7
3C8N	x-ray diffraction	1.9	1	GLU19_C	HIS-10_A	4.013	36.4
2EIU	x-ray diffraction	2.0	1	GLU23_C	PHE26_E	4.405	34.7
2EIT	x-ray diffraction	1.65	1	GLU508_B	PHE488_A	4.164	37.3
3EI9	x-ray diffraction	1.55	1	GLU260_B	TYR20_A	4.594	35.5
3DEQ	x-ray diffraction	2.1	1	GLU222_D	PHE248_A	4.283	37.0
1C80	x-ray diffraction	2.2	1	GLU94_B	HIS170_A	4.010	21.2
1C8N	x-ray diffraction	2.25	1	GLU268_B	TYR159_A	3.314	6.6
3C8E	x-ray diffraction	1.5	1	GLU173_B	TYR6_A	4.436	37.4
2EIK	x-ray diffraction	2.1	1	ASP7_T	TYR179_A	4.476	35.2
2EIK	x-ray diffraction	2.1	1	ASP445_A	PHE111_D	3.825	35.7
2FPP	x-ray diffraction	2.35	1	GLU357_B	HIS171_A	3.959	31.2
3EI7	x-ray diffraction	1.99	1	GLU260_B	TYR20_A	4.646	37.6
3EI7	x-ray diffraction	1.99	1	ASP65_A	TYR94_B	3.581	25.6
3DES	x-ray diffraction	2.3	1	GLU222_D	PHE248_A	4.150	39.5
4FPW	x-ray diffraction	2.5	1	ASP143_B	PHE135_A	3.503	38.4
1C8V	x-ray diffraction	2.2	1	GLU135_A	TYR16_B	4.443	18.4
1C8V	x-ray diffraction	2.2	1	ASP56_A	TYR279_B	4.913	27.4
3FPZ	x-ray diffraction	1.82	1	GLU270_B	PHE40_A	4.380	26.1
1DE6	x-ray diffraction	2.1	1	GLU275_B	HIS272_A	3.964	25.2
4GKB	x-ray diffraction	1.5	1	GLU223_A	HIS238_B	4.346	38.2
3DEH	x-ray diffraction	2.5	1	GLU272_B	HIS234_A	4.335	29.4
4GKS	x-ray diffraction	2.35	1	GLU63_A	PHE1_C	3.552	28.0
2EIJ	x-ray diffraction	1.9	1	ASP7_T	TYR179_A	4.598	36.3
2EIJ	x-ray diffraction	1.9	1	ASP445_A	PHE111_D	3.711	19.2
2C9I	x-ray diffraction	1.82	1	GLU91_D	TYR21_A	4.361	17.7
4DEV	x-ray diffraction	2.0	1	ASP154_E	TYR6_A	4.130	28.1
3DER	x-ray diffraction	1.9	1	GLU222_D	PHE248_A	4.346	37.5
3DEK	x-ray diffraction	2.4	1	GLU272_B	HIS234_A	4.207	23.2
3GKV	x-ray diffraction	1.4	1	ASP108_B	HIS104_A	4.241	37.3
1AOM	x-ray diffraction	1.8	1	GLU136_B	TYR294_A	4.358	38.7
3FPE	x-ray diffraction	1.7	1	ASP236_A	HIS55_B	3.586	35.1
2EJD	x-ray diffraction	1.85	1	GLU508_B	PHE488_A	4.249	38.9
3EJ3	x-ray diffraction	1.7	1	GLU4_J	HIS6_H	4.303	37.5
3AP1	x-ray diffraction	1.9	1	ASP1009_S	PHE161_A	4.823	28.9
1C9D	x-ray diffraction	2.3	1	GLU135_A	TYR16_B	4.331	15.3
1C9D	x-ray diffraction	2.3	1	ASP56_A	TYR279_B	4.497	29.9
4AP4	x-ray diffraction	2.21	1	ASP234_A	PHE62_B	4.500	30.0
2DFX	x-ray diffraction	1.9	1	ASP99_E	HIS7_I	4.268	32.1
2C9J	x-ray diffraction	1.35	1	GLU140_B	PHE189_A	4.370	25.7
2C9J	x-ray diffraction	1.35	1	GLU94_C	HIS172_D	4.877	20.4
4APA	x-ray diffraction	2.04	1	ASP294_B	PHE356_A	4.113	14.0
4APO	x-ray diffraction	1.9	1	GLU2_E	PHE269_A	4.623	36.5
2C9X	x-ray diffraction	1.8	1	GLU164_A	HIS562_B	4.162	15.0
2C9T	x-ray diffraction	2.25	1	ASP5_M	TYR193_C	4.306	36.3
2C9T	x-ray diffraction	2.25	1	ASP75_B	TRP10_K	4.072	32.7
3GK3	x-ray diffraction	2.1	1	GLU171_B	PHE149_A	4.886	16.0
3GKQ	x-ray diffraction	2.1	1	ASP183_C	TYR95_A	4.864	37.3
3DFY	x-ray diffraction	2.1	1	GLU222_B	PHE248_D	3.944	19.3
2EJL	x-ray diffraction	1.5	1	GLU508_B	PHE488_A	4.206	35.5
1EJ1	x-ray diffraction	2.2	1	ASP144_A	HIS33_B	3.899	32.6
3FQ3	x-ray diffraction	1.9	1	ASP144_B	HIS141_A	4.421	34.5
3APG	x-ray diffraction	2.35	1	GLU39_A	PHE230_B	4.213	37.7
2EJ6	x-ray diffraction	2.06	1	GLU508_B	PHE488_A	4.336	39.5
4FQQ	x-ray diffraction	2.42	1	ASP50_L	TYR100_H	4.736	32.7
3FQR	x-ray diffraction	1.7	1	ASP3_C	TYR159_A	4.176	30.7
3FQR	x-ray diffraction	1.7	1	GLU63_A	TYR1_C	4.009	34.5
2GK2	x-ray diffraction	2.2	1	GLU16_A	HIS22_B	3.527	26.8
2CAJ	x-ray diffraction	2.35	1	GLU24_A	PHE144_B	4.119	33.2
2CAD	x-ray diffraction	2.3	1	GLU24_A	PHE144_B	4.286	36.2
3EJ7	x-ray diffraction	1.9	1	GLU36_E	HIS53_A	4.743	19.4
4FQF	x-ray diffraction	2.28	1	GLU487_B	TYR468_A	4.672	29.6
1CAU	x-ray diffraction	2.3	1	GLU321_B	TYR49_A	4.555	31.0
3CAG	x-ray diffraction	1.9	1	ASP146_F	HIS125_A	4.980	28.2
2FQZ	x-ray diffraction	2.0	1	GLU82_A	TYR91_B	4.893	23.8
1CA9	x-ray diffraction	2.3	1	ASP450_A	PHE423_G	4.622	29.0
2CA4	x-ray diffraction	2.1	1	GLU164_A	HIS562_B	4.448	30.6
2CA9	x-ray diffraction	2.05	1	GLU24_A	PHE144_B	4.326	30.9
2CAI	x-ray diffraction	2.26	1	GLU90_A	TYR77_B	4.785	26.0
3AP2	x-ray diffraction	2.4	1	ASP1009_S	PHE161_A	4.974	26.9
3EJ6	x-ray diffraction	2.3	1	ASP420_C	PHE357_A	3.915	31.7
3EJ6	x-ray diffraction	2.3	1	GLU202_C	TYR356_B	3.638	38.6
3FQN	x-ray diffraction	1.65	1	ASP3_C	TYR159_A	4.141	29.7
3FQN	x-ray diffraction	1.65	1	GLU63_A	TYR1_C	3.987	34.3
1EJH	x-ray diffraction	2.2	1	GLU70_B	PHE632_F	3.978	26.7
1GKK	x-ray diffraction	1.6	1	ASP989_B	TRP982_A	4.420	34.1
3CBW	x-ray diffraction	1.27	1	ASP77_A	HIS226_B	4.853	30.1
3CB7	x-ray diffraction	1.9	1	GLU3_B	HIS35_A	4.688	36.7
2EKE	x-ray diffraction	1.9	1	GLU1090_C	PHE22_A	4.162	35.1
4APB	x-ray diffraction	1.94	1	ASP294_B	PHE356_A	4.164	12.6
5APR	x-ray diffraction	2.1	1	GLU16_E	PHE4_I	3.499	32.1
1AQ6	x-ray diffraction	1.95	1	GLU221_B	TYR68_A	4.094	35.6
2EKQ	x-ray diffraction	1.8	1	GLU209_D	TYR224_B	4.749	38.2
2AQB	x-ray diffraction	2.19	1	GLU275_B	HIS153_A	4.054	30.7
1EKB	x-ray diffraction	2.3	1	ASP305_C	HIS57_B	4.374	14.8
2CBL	x-ray diffraction	2.1	1	ASP5_B	TYR274_A	4.366	31.2
4EKX	x-ray diffraction	1.75	1	GLU42_A	HIS30_C	4.288	19.9
2AQ2	x-ray diffraction	1.8	1	GLU66_A	PHE174_B	4.929	37.0
1EKJ	x-ray diffraction	1.93	1	ASP172_B	HIS131_A	3.206	9.1
2AQL	x-ray diffraction	2.3	1	GLU223_B	TYR276_A	4.156	37.1
1EK4	x-ray diffraction	1.85	1	GLU275_B	HIS153_A	4.366	27.6
2FR5	x-ray diffraction	1.48	1	GLU56_C	TYR60_A	4.510	38.0
2FRH	x-ray diffraction	2.5	1	GLU145_B	PHE110_A	4.131	10.0
4ELK	x-ray diffraction	2.1	1	ASP128_A	PHE129_B	4.944	30.9
2AQ7	x-ray diffraction	2.3	1	GLU275_B	HIS153_A	4.208	29.3
2FR6	x-ray diffraction	2.07	1	GLU56_C	TYR60_A	4.288	39.8
3DFU	x-ray diffraction	2.07	1	GLU188_B	HIS51_A	3.136	33.9
3ELP	x-ray diffraction	2.4	1	GLU384_B	HIS17_A	4.314	28.5
1AQD	x-ray diffraction	2.45	1	ASP29_A	TRP153_B	4.689	16.9
2DFD	x-ray diffraction	1.9	1	GLU54_B	HIS3301_A	3.383	20.5
2DFD	x-ray diffraction	1.9	1	GLU54_A	HIS3401_B	3.448	16.3
2DFD	x-ray diffraction	1.9	1	GLU54_D	HIS3501_C	3.426	21.6
3DF9	x-ray diffraction	1.95	1	ASP149_B	TYR97_A	4.879	2.9
4FR8	x-ray diffraction	2.2	1	GLU487_B	TYR468_A	4.849	32.3
1EL6	x-ray diffraction	2.0	1	GLU53_B	PHE20_A	3.761	27.7
2GL0	x-ray diffraction	2.25	1	GLU147_B	HIS63_A	4.171	27.5
1FRR	x-ray diffraction	1.8	1	GLU29_A	PHE95_B	4.333	39.1
2AQS	x-ray diffraction	1.7	1	GLU73_B	HIS133_A	3.925	30.5
2AQR	x-ray diffraction	1.75	1	GLU73_B	HIS133_A	4.066	34.9
2ARO	x-ray diffraction	2.1	1	GLU64_A	HIS49_B	4.742	37.1
2GLL	x-ray diffraction	2.2	1	ASP53_D	TYR25_A	4.682	38.6
4ARW	x-ray diffraction	2.2	1	ASP76_B	HIS-6_A	4.049	35.7
2DFI	x-ray diffraction	2.1	1	GLU127_B	TYR263_A	4.007	33.0
2GLV	x-ray diffraction	2.5	1	ASP53_E	TYR25_D	4.781	37.7
1ELQ	x-ray diffraction	1.8	1	ASP93_B	TYR248_A	4.684	38.8
2FRM	x-ray diffraction	2.1	1	ASP65_B	TYR247_A	4.441	23.7
2CCA	x-ray diffraction	2.0	1	GLU31_B	TYR608_A	4.987	33.4
3GL4	x-ray diffraction	2.15	1	GLU146_B	PHE196_A	4.699	19.6
4ELY	x-ray diffraction	1.93	1	GLU477_A	HIS53_C	4.932	27.1
1ELR	x-ray diffraction	1.9	1	GLU2_B	PHE270_A	4.182	21.2
3FRU	x-ray diffraction	2.2	1	GLU89_D	HIS251_A	3.387	38.6
1ELU	x-ray diffraction	1.55	1	ASP93_B	TYR248_A	4.792	37.4
3ARC	x-ray diffraction	1.9	1	ASP23_K	PHE70_C	4.621	36.6
3ARC	x-ray diffraction	1.9	1	GLU364_B	TYR296_D	4.477	32.6
3GLA	x-ray diffraction	1.64	1	GLU87_B	TYR58_A	4.196	36.8
4FSL	x-ray diffraction	2.5	1	GLU255_B	PHE413_A	4.543	35.3
3EMK	x-ray diffraction	2.5	1	ASP215_B	TYR230_A	4.302	37.4
4DGF	x-ray diffraction	1.6	1	ASP496_A	TYR457_B	4.814	22.6
1ARH	x-ray diffraction	2.3	1	GLU249_B	PHE6_A	4.183	35.4
1ARG	x-ray diffraction	2.2	1	GLU249_B	PHE6_A	4.006	29.5
4EMH	x-ray diffraction	2.2	1	GLU58_C	PHE54_A	4.048	17.3
4EM4	x-ray diffraction	1.82	1	GLU416_B	TRP296_A	4.347	38.2
4GLO	x-ray diffraction	1.8	1	GLU223_D	HIS238_A	4.379	39.2
3EMJ	x-ray diffraction	2.2	1	ASP114_E	PHE44_A	4.779	38.9
3EMJ	x-ray diffraction	2.2	1	ASP143_B	HIS140_A	4.653	36.0
4EM6	x-ray diffraction	1.9	1	ASP533_B	PHE31_D	3.954	12.3
4ARN	x-ray diffraction	2.41	1	ASP238_B	TYR304_A	4.641	23.3
2FSZ	x-ray diffraction	2.2	1	GLU375_B	TYR488_A	4.704	36.6
1ARI	x-ray diffraction	2.3	1	GLU249_B	PHE6_A	4.331	31.7
1DGG	x-ray diffraction	1.8	1	ASP389_B	PHE326_A	3.980	38.0
3ASS	x-ray diffraction	1.6	1	ASP346_B	TRP386_A	4.037	35.3
1ASN	x-ray diffraction	2.5	1	GLU249_B	PHE6_A	4.307	39.5
3ASP	x-ray diffraction	1.6	1	ASP346_B	TRP386_A	4.236	38.5
4EM3	x-ray diffraction	1.98	1	GLU416_B	TRP296_A	4.322	36.9
1DGF	x-ray diffraction	1.5	1	ASP389_B	PHE326_A	4.002	32.2
2GLP	x-ray diffraction	2.42	1	ASP53_E	TYR25_C	4.618	37.3
4GLR	x-ray diffraction	1.9	1	GLU124_K	PHE122_J	4.923	31.2
4EMW	x-ray diffraction	2.39	1	GLU416_B	TRP296_A	4.432	39.1
3ENN	x-ray diffraction	2.1	1	ASP215_B	TYR230_A	4.221	37.6
4ENU	x-ray diffraction	1.7	1	ASP446_C	PHE383_A	3.998	35.0
1DGH	x-ray diffraction	2.0	1	ASP389_B	PHE326_A	3.972	37.6
2GM3	x-ray diffraction	2.46	1	GLU90_E	PHE74_C	4.444	31.0
4GMG	x-ray diffraction	2.31	1	ASP273_B	HIS350_A	3.861	27.3
2AS8	x-ray diffraction	1.95	1	ASP146_A	HIS72_B	3.849	20.3
3ASR	x-ray diffraction	1.6	1	ASP346_B	TRP386_A	4.104	36.0
4ENS	x-ray diffraction	1.6	1	ASP446_C	PHE383_A	4.030	35.4
1GMJ	x-ray diffraction	2.2	1	GLU52_C	PHE22_B	4.357	23.3
2GMI	x-ray diffraction	2.5	1	GLU55_A	PHE8_B	4.858	27.3
4ENW	x-ray diffraction	1.9	1	ASP446_C	PHE383_A	3.999	36.0
2GM5	x-ray diffraction	2.1	1	ASP67_B	TYR102_C	3.363	13.6
3AST	x-ray diffraction	1.4	1	ASP346_B	TRP386_A	4.173	38.0
2DGK	x-ray diffraction	1.9	1	ASP86_B	PHE463_A	4.200	31.9
3ASQ	x-ray diffraction	1.6	1	ASP346_B	TRP386_A	4.186	37.0
4DGV	x-ray diffraction	1.8	1	ASP61_H	TRP94_L	4.980	33.6
4ENV	x-ray diffraction	1.7	1	ASP446_C	PHE383_A	4.025	33.9
3FTP	x-ray diffraction	2.05	1	ASP219_D	TYR234_A	4.464	37.9
1FT1	x-ray diffraction	2.25	1	ASP97_B	TYR100_A	4.866	14.5
1DGB	x-ray diffraction	2.2	1	ASP389_D	PHE326_A	3.752	33.0
1GM8	x-ray diffraction	2.0	1	GLU398_B	TRP180_A	4.833	39.5
3DHF	x-ray diffraction	1.8	1	GLU246_B	TYR18_A	4.387	34.4
2GMR	x-ray diffraction	2.5	1	GLU246_M	PHE5_L	4.052	34.0
4ENT	x-ray diffraction	1.7	1	ASP446_C	PHE383_A	4.041	33.4
4GMF	x-ray diffraction	1.85	1	ASP273_D	HIS350_C	4.292	32.7
3DHR	x-ray diffraction	2.0	1	ASP108_B	HIS103_A	4.108	17.2
1DHK	x-ray diffraction	1.85	1	ASP300_A	TYR37_B	3.488	11.4
1DHK	x-ray diffraction	1.85	1	GLU352_A	HIS73_B	4.068	30.0
1DHK	x-ray diffraction	1.85	1	ASP356_A	TYR190_B	4.642	28.7
4ENR	x-ray diffraction	1.6	1	ASP446_C	PHE383_A	4.090	35.5
3ASO	x-ray diffraction	2.3	1	ASP7_T	TYR179_A	4.448	38.2
3ASO	x-ray diffraction	2.3	1	GLU99_D	PHE459_A	4.288	37.0
3ASO	x-ray diffraction	2.3	1	ASP445_A	PHE111_D	3.722	22.4
4ENE	x-ray diffraction	2.4	1	ASP49_D	TYR103_C	4.168	32.8
3DHG	x-ray diffraction	1.85	1	GLU201_B	TYR22_A	4.753	31.9
3DHG	x-ray diffraction	1.85	1	GLU24_B	PHE143_A	4.932	27.7
3DHD	x-ray diffraction	2.0	1	GLU246_B	TYR18_A	4.428	34.5
4ENP	x-ray diffraction	1.5	1	ASP446_C	PHE383_A	4.019	35.2
1ATJ	x-ray diffraction	2.15	1	ASP8_E	PHE130_A	4.886	28.7
4ENQ	x-ray diffraction	1.9	1	ASP446_C	PHE383_A	3.963	34.7
2GNC	x-ray diffraction	1.8	1	ASP40_B	HIS46_A	4.158	28.5
3EOK	x-ray diffraction	2.1	1	ASP108_B	HIS103_A	4.215	15.3
3EO0	x-ray diffraction	1.75	1	ASP105_B	TYR92_A	4.346	37.5
2DH4	x-ray diffraction	1.98	1	GLU126_B	HIS130_A	3.965	34.0
4GNT	x-ray diffraction	2.41	1	GLU182_A	TYR131_B	4.347	36.3
4EO6	x-ray diffraction	1.79	1	ASP62_B	HIS1_A	4.059	16.5
4FU0	x-ray diffraction	2.35	1	ASP235_A	PHE163_B	4.952	37.8
3GN6	x-ray diffraction	1.8	1	GLU92_D	TYR248_B	4.287	24.0
1FUY	x-ray diffraction	2.25	1	GLU135_A	TYR16_B	4.403	28.5
2ATH	x-ray diffraction	2.28	1	GLU298_B	HIS217_A	4.076	13.8
1GNK	x-ray diffraction	2.0	1	GLU106_B	PHE11_A	4.169	35.3
2GNU	x-ray diffraction	2.2	1	GLU246_M	PHE5_L	4.223	35.4
1EOA	x-ray diffraction	2.15	1	ASP413_B	TYR16_A	4.865	33.5
4GOV	x-ray diffraction	2.2	1	GLU483_A	HIS474_B	3.156	39.5
2CCD	x-ray diffraction	2.1	1	GLU31_B	TYR608_A	4.917	33.8
2CCD	x-ray diffraction	2.1	1	GLU289_A	TRP39_B	4.891	21.4
1AUW	x-ray diffraction	2.5	1	GLU267_C	PHE268_A	4.208	31.1
1AUW	x-ray diffraction	2.5	1	ASP291_D	HIS160_B	4.850	26.7
4EOY	x-ray diffraction	2.22	1	GLU59_B	TYR110_E	3.764	37.0
1EO9	x-ray diffraction	2.0	1	ASP413_B	TYR16_A	4.943	36.5
4EOW	x-ray diffraction	1.97	1	GLU128_L	PHE136_H	4.859	29.1
1GOU	x-ray diffraction	1.65	1	ASP100_B	HIS101_A	4.284	35.6
4AUL	x-ray diffraction	1.5	1	GLU182_C	TYR336_A	3.812	37.1
4AUL	x-ray diffraction	1.5	1	ASP400_D	PHE337_A	4.091	35.7
4EOL	x-ray diffraction	2.4	1	GLU73_A	HIS296_B	4.177	38.3
3GOD	x-ray diffraction	2.17	1	GLU96_C	HIS248_A	4.146	21.5
4EO8	x-ray diffraction	1.8	1	ASP62_B	HIS1_A	4.229	11.8
4GOC	x-ray diffraction	2.4	1	ASP91_A	HIS127_B	4.473	33.6
2GOO	x-ray diffraction	2.2	1	ASP89_B	PHE49_A	4.136	29.3
1GOT	x-ray diffraction	2.0	1	GLU130_B	HIS11_A	4.872	12.0
4AUM	x-ray diffraction	1.4	1	GLU182_C	TYR336_A	3.892	37.5
4AUM	x-ray diffraction	1.4	1	ASP400_D	PHE337_A	4.084	36.2
4AUB	x-ray diffraction	2.05	1	ASP90_C	TRP103_B	4.985	23.4
3GOF	x-ray diffraction	1.45	1	GLU84_A	PHE15_C	4.244	24.8
3DHI	x-ray diffraction	1.68	1	GLU201_B	TYR22_A	4.818	33.0
3DHH	x-ray diffraction	1.94	1	GLU201_B	TYR22_A	4.772	36.5
1DIO	x-ray diffraction	2.2	1	ASP234_A	PHE115_B	4.778	33.6
4DIL	x-ray diffraction	2.0	1	GLU319_B	HIS204_A	3.972	21.4
1FV1	x-ray diffraction	1.9	1	ASP29_A	TRP153_B	4.616	26.6
3CC2	x-ray diffraction	2.4	1	GLU56_1	TYR51_C	4.524	35.0
1EPL	x-ray diffraction	2.0	1	GLU2_I	TYR222_E	4.604	27.1
3EPU	x-ray diffraction	2.5	1	ASP60_B	PHE66_A	4.851	33.8
4AUN	x-ray diffraction	1.92	1	GLU182_B	TYR336_A	3.841	37.6
4AUN	x-ray diffraction	1.92	1	ASP400_G	PHE337_A	4.046	33.4
2AUS	x-ray diffraction	2.1	1	ASP39_D	HIS218_C	4.260	32.3
2EP5	x-ray diffraction	2.4	1	GLU291_D	TYR200_C	4.884	39.3
3FWV	x-ray diffraction	2.2	1	GLU2_C	PHE270_A	3.942	24.7
3GPT	x-ray diffraction	2.41	1	ASP9_B	PHE10_A	4.036	31.3
3GPT	x-ray diffraction	2.41	1	ASP69_M	HIS114_E	4.625	11.6
3GPT	x-ray diffraction	2.41	1	GLU139_H	TYR164_1	4.203	39.5
3FWP	x-ray diffraction	1.86	1	GLU4079_F	TYR1163_A	4.998	4.4
3FWP	x-ray diffraction	1.86	1	GLU6079_B	TYR3163_D	4.973	3.5
3FWP	x-ray diffraction	1.86	1	GLU2079_C	TYR5163_E	4.974	4.9
1FWX	x-ray diffraction	1.6	1	GLU571_B	TYR204_A	4.214	29.0
1FWX	x-ray diffraction	1.6	1	GLU148_A	TRP558_B	3.976	38.2
3GP2	x-ray diffraction	1.46	1	GLU120_A	PHE2_B	4.436	28.2
1GPW	x-ray diffraction	2.4	1	ASP45_A	TRP123_B	4.919	32.6
1GPW	x-ray diffraction	2.4	1	GLU195_B	TYR143_E	3.075	31.1
4EQY	x-ray diffraction	1.8	1	GLU55_G	HIS3_X	3.538	12.0
3DIE	x-ray diffraction	1.85	1	ASP56_B	TRP25_A	4.452	21.9
2FXH	x-ray diffraction	1.9	1	GLU717_B	TRP153_A	4.744	32.1
3DIF	x-ray diffraction	2.4	1	GLU62_B	TYR33_D	4.023	39.1
2FXG	x-ray diffraction	2.0	1	GLU717_B	TRP153_A	4.718	33.1
2FXG	x-ray diffraction	2.0	1	GLU196_A	HIS53_B	4.171	37.5
3AV1	x-ray diffraction	2.5	1	GLU64_C	HIS49_D	3.791	29.4
4AVY	x-ray diffraction	2.0	1	GLU211_B	PHE226_A	4.501	36.9
4DIK	x-ray diffraction	1.75	1	GLU319_B	HIS204_A	4.311	24.0
4EQR	x-ray diffraction	1.8	1	GLU416_B	TRP296_A	4.242	36.2
4EQ7	x-ray diffraction	1.91	1	ASP248_B	HIS342_A	3.813	13.7
3FX6	x-ray diffraction	1.85	1	ASP16_A	TYR248_C	4.958	33.5
3EQ5	x-ray diffraction	2.45	1	GLU189_I	PHE213_A	4.271	30.5
2FXF	x-ray diffraction	2.0	1	ASP147_B	PHE157_A	4.506	32.6
1EQZ	x-ray diffraction	2.5	1	GLU64_A	HIS49_B	4.016	31.6
3AVE	x-ray diffraction	2.0	1	GLU357_B	TYR349_A	4.799	33.4
4FXW	x-ray diffraction	2.29	1	GLU405_A	TRP22_B	4.972	39.1
4FXW	x-ray diffraction	2.29	1	GLU49_D	TRP475_C	3.472	36.1
2AV7	x-ray diffraction	2.05	1	ASP98_E	HIS192_D	4.365	35.3
1AVA	x-ray diffraction	1.9	1	ASP150_C	PHE143_A	4.804	29.3
3GPW	x-ray diffraction	2.5	1	ASP9_B	PHE10_A	4.029	30.5
3GPW	x-ray diffraction	2.5	1	ASP69_M	HIS114_E	4.628	7.6
3GPW	x-ray diffraction	2.5	1	GLU139_V	TYR164_M	4.256	34.4
1DJT	x-ray diffraction	1.2	1	GLU15_B	TYR21_A	4.019	37.2
2FXJ	x-ray diffraction	1.95	1	GLU717_B	TRP153_A	4.910	32.9
4EQS	x-ray diffraction	1.5	1	GLU416_B	TRP296_A	4.273	36.1
4AVG	x-ray diffraction	2.2	1	GLU56_A	TYR161_D	4.970	39.7
4AVP	x-ray diffraction	1.82	1	ASP346_B	PHE422_A	4.101	18.1
4EQX	x-ray diffraction	1.7	1	GLU416_B	TRP296_A	4.380	37.5
1GPM	x-ray diffraction	2.2	1	GLU126_A	HIS280_B	3.913	37.1
4EQW	x-ray diffraction	1.5	1	GLU416_B	TRP296_A	4.249	35.8
3DJC	x-ray diffraction	2.4	1	GLU37_D	HIS28_A	3.335	22.7
1DJO	x-ray diffraction	2.0	1	GLU3311_B	HIS1282_A	3.882	26.7
1DJO	x-ray diffraction	2.0	1	GLU1311_A	HIS3282_B	3.972	26.2
1ER8	x-ray diffraction	2.0	1	ASP30_E	PHE3_I	4.923	38.1
3ERY	x-ray diffraction	1.95	1	GLU114_B	PHE5_Q	4.423	30.7
1GQP	x-ray diffraction	2.2	1	GLU96_B	HIS100_A	3.073	20.4
3GQG	x-ray diffraction	1.73	1	ASP108_B	HIS104_A	4.496	36.8
1DJP	x-ray diffraction	1.9	1	GLU3311_B	HIS1282_A	3.871	32.0
2ER6	x-ray diffraction	2.0	1	GLU3_I	TYR222_E	3.917	35.6
3ER6	x-ray diffraction	1.9	1	GLU29_A	PHE21_B	4.783	38.9
4ER4	x-ray diffraction	2.1	1	ASP114_E	HIS2_I	4.076	19.8
4ER4	x-ray diffraction	2.1	1	ASP30_E	PHE4_I	4.703	18.5
3ERG	x-ray diffraction	2.2	1	GLU91_B	HIS114_A	4.140	8.7
3GQT	x-ray diffraction	1.99	1	GLU325_A	PHE6_B	4.478	40.0
4GQA	x-ray diffraction	2.42	1	GLU291_D	TYR314_C	4.758	15.1
1GQ1	x-ray diffraction	1.4	1	GLU136_B	TYR294_A	4.241	33.9
2DKJ	x-ray diffraction	1.15	1	GLU41_B	PHE12_A	4.189	31.6
2DKJ	x-ray diffraction	1.15	1	ASP8_B	PHE272_A	4.171	29.4
1GQA	x-ray diffraction	1.8	1	ASP45_D	TYR52_A	4.010	38.3
2DKO	x-ray diffraction	1.06	1	GLU167_A	TYR203_B	4.316	34.3
3GQQ	x-ray diffraction	1.95	1	GLU213_F	HIS178_C	3.454	24.3
3ESK	x-ray diffraction	2.05	1	GLU7_B	PHE270_A	4.137	21.2
2ESN	x-ray diffraction	2.1	1	ASP210_B	HIS22_D	4.853	32.0
3DKJ	x-ray diffraction	2.0	1	GLU246_B	TYR18_A	4.456	38.6
1ESJ	x-ray diffraction	1.8	1	GLU50_A	PHE103_C	4.673	27.5
3DKL	x-ray diffraction	1.89	1	GLU246_B	TYR18_A	4.421	39.1
1GQ2	x-ray diffraction	2.5	1	GLU575_H	HIS223_E	4.581	11.7
4ESA	x-ray diffraction	1.45	1	ASP108_B	HIS104_A	3.742	18.6
1ESQ	x-ray diffraction	2.5	1	GLU50_B	PHE103_A	4.871	33.7
3AWS	x-ray diffraction	1.24	1	GLU40_A	HIS66_B	3.592	8.3
4GQO	x-ray diffraction	2.1	1	GLU310_B	PHE341_A	3.450	15.8
3AWV	x-ray diffraction	1.4	1	GLU40_A	HIS66_B	3.403	8.2
4DL1	x-ray diffraction	2.0	1	ASP237_G	HIS95_E	4.076	34.1
4AW4	x-ray diffraction	1.93	1	ASP87_C	TYR236_B	4.641	32.9
4ETO	x-ray diffraction	1.54	1	GLU91_B	PHE27_A	4.309	27.4
4ETV	x-ray diffraction	1.65	1	ASP2835_B	HIS2867_A	4.844	31.6
2AWN	x-ray diffraction	2.3	1	ASP165_B	HIS192_A	3.960	30.8
3AWW	x-ray diffraction	1.35	1	GLU40_A	HIS66_B	3.678	10.8
3AWU	x-ray diffraction	1.16	1	GLU40_A	HIS66_B	3.276	36.8
3GRK	x-ray diffraction	2.35	1	GLU246_D	HIS255_A	3.720	38.7
4ETQ	x-ray diffraction	2.1	1	ASP105_H	TRP91_L	4.251	20.2
1FYR	x-ray diffraction	2.4	1	GLU152_B	HIS79_A	3.189	39.4
1FYZ	x-ray diffraction	2.15	1	GLU232_C	PHE39_A	4.174	39.7
1FYZ	x-ray diffraction	2.15	1	GLU444_B	TYR47_F	3.975	27.6
3ETI	x-ray diffraction	2.2	1	GLU117_B	PHE112_A	4.274	35.4
3DLJ	x-ray diffraction	2.26	1	GLU451_A	HIS235_B	4.280	39.3
2AWI	x-ray diffraction	2.25	1	GLU45_A	PHE2_B	4.157	26.2
4ETS	x-ray diffraction	2.1	1	GLU107_B	TYR242_A	3.863	34.2
2GRO	x-ray diffraction	1.7	1	GLU526_B	TYR87_A	4.399	28.7
3ETD	x-ray diffraction	2.5	1	GLU142_B	PHE500_F	3.126	27.5
4GR2	x-ray diffraction	2.0	1	GLU12_B	PHE91_A	4.303	35.6
3ETR	x-ray diffraction	2.2	1	GLU45_A	PHE270_B	4.935	30.6
3ETR	x-ray diffraction	2.2	1	GLU428_B	HIS1220_C	3.793	8.5
1AX4	x-ray diffraction	2.1	1	GLU296_B	HIS98_A	4.260	28.4
1AX4	x-ray diffraction	2.1	1	GLU7_C	HIS426_A	4.291	23.8
2GRN	x-ray diffraction	1.8	1	GLU526_B	TYR87_A	4.255	29.7
3GRP	x-ray diffraction	2.09	1	GLU215_B	TYR230_A	4.447	34.3
3GRP	x-ray diffraction	2.09	1	GLU227_D	PHE218_C	4.953	8.0
1EUC	x-ray diffraction	2.1	1	GLU357_B	HIS171_A	4.695	30.3
3GR6	x-ray diffraction	2.28	1	GLU244_J	HIS253_A	4.454	32.1
3GRD	x-ray diffraction	1.25	1	GLU103_B	TYR121_A	4.682	36.8
2GRR	x-ray diffraction	1.3	1	GLU526_B	TYR87_A	4.422	28.2
2GRQ	x-ray diffraction	1.7	1	GLU526_B	TYR87_A	4.351	28.4
2AXW	x-ray diffraction	1.05	1	GLU107_A	HIS130_B	3.573	30.3
1EUD	x-ray diffraction	2.1	1	GLU357_B	HIS171_A	4.862	32.8
3AXG	x-ray diffraction	2.0	1	GLU344_C	HIS245_D	4.961	37.3
3AXG	x-ray diffraction	2.0	1	ASP36_J	TYR130_I	4.198	33.1
3DL2	x-ray diffraction	2.1	1	ASP225_B	TRP388_A	4.506	30.5
3DLG	x-ray diffraction	2.2	1	GLU138_B	TYR181_A	4.056	33.6
3DLS	x-ray diffraction	2.3	1	GLU1207_B	PHE1010_A	4.693	18.3
3GSW	x-ray diffraction	1.81	1	ASP98_B	HIS192_A	3.857	33.3
4AX7	x-ray diffraction	1.7	1	ASP140_A	PHE346_B	4.552	32.4
1AXI	x-ray diffraction	2.1	1	GLU120_B	TYR42_A	4.239	34.4
4GSU	x-ray diffraction	2.0	1	ASP175_B	TYR155_A	4.889	8.7
2AXP	x-ray diffraction	2.5	1	GLU121_B	PHE35_A	4.784	20.5
1EVU	x-ray diffraction	2.01	1	GLU111_B	HIS450_A	4.103	30.1
3CCT	x-ray diffraction	2.12	1	GLU665_B	HIS861_A	3.325	30.7
3DMD	x-ray diffraction	2.21	1	GLU54_A	TYR195_C	4.180	20.9
3FYO	x-ray diffraction	1.9	1	GLU154_B	HIS64_D	4.725	34.8
3CCB	x-ray diffraction	2.49	1	ASP729_A	HIS750_B	4.410	36.4
4AY1	x-ray diffraction	1.95	1	GLU279_G	HIS160_D	3.569	7.2
3DMC	x-ray diffraction	1.65	1	ASP129_B	HIS50_A	3.812	29.7
3CCW	x-ray diffraction	2.1	1	GLU665_B	HIS861_A	3.209	33.2
4DML	x-ray diffraction	2.5	1	GLU218_C	TYR234_B	4.688	36.0
4DMM	x-ray diffraction	2.38	1	GLU218_D	TYR234_A	4.529	35.5
3AY6	x-ray diffraction	2.1	1	GLU223_D	TYR238_A	4.416	28.3
4EV0	x-ray diffraction	2.4	1	ASP135_A	HIS57_D	4.396	20.2
3EVK	x-ray diffraction	1.85	1	GLU137_C	PHE82_A	3.838	35.3
3AY4	x-ray diffraction	2.2	1	GLU357_B	TYR349_A	4.900	35.4
1AYY	x-ray diffraction	2.32	1	ASP60_A	HIS178_B	4.591	33.5
3AYX	x-ray diffraction	1.18	1	GLU22_B	HIS30_A	4.070	37.8
3GS2	x-ray diffraction	1.7	1	GLU227_A	PHE244_B	4.173	32.0
4EV5	x-ray diffraction	2.25	1	ASP593_B	TYR494_E	4.736	39.9
1GT1	x-ray diffraction	1.71	1	ASP128_B	HIS98_A	2.940	18.3
1EV2	x-ray diffraction	2.2	1	GLU219_H	HIS353_E	3.960	28.9
3AY3	x-ray diffraction	2.1	1	GLU95_B	HIS262_A	3.884	36.4
1DNW	x-ray diffraction	1.9	1	ASP237_C	HIS95_A	3.983	35.0
4GTM	x-ray diffraction	2.2	1	ASP97_B	TYR100_A	4.930	9.4
4EVY	x-ray diffraction	1.77	1	ASP114_B	TYR139_A	3.945	36.7
3AYY	x-ray diffraction	1.32	1	ASP245_C	TYR171_B	4.474	29.2
4DN5	x-ray diffraction	2.5	1	GLU413_B	TRP464_A	4.557	27.4
1FZ4	x-ray diffraction	2.38	1	GLU232_C	PHE39_A	4.014	36.7
1FZ4	x-ray diffraction	2.38	1	ASP61_C	HIS7_E	3.756	35.8
2EW8	x-ray diffraction	2.1	1	ASP219_B	PHE234_A	4.033	15.0
1EWH	x-ray diffraction	2.35	1	GLU14_C	TYR1_A	4.967	36.6
4GTD	x-ray diffraction	1.76	1	GLU12_A	PHE31_B	4.298	32.2
2DNS	x-ray diffraction	2.4	1	GLU33_D	PHE342_A	4.518	14.3
3EWT	x-ray diffraction	2.4	1	GLU14_A	TYR232_E	4.112	34.4
2FZS	x-ray diffraction	1.9	1	GLU141_G	PHE173_A	4.127	37.2
1FZ0	x-ray diffraction	2.07	1	GLU232_C	PHE39_A	4.065	39.8
1FZ0	x-ray diffraction	2.07	1	GLU444_B	TYR47_F	4.074	29.0
3AYZ	x-ray diffraction	1.22	1	GLU22_B	HIS30_A	4.229	37.4
3AYZ	x-ray diffraction	1.22	1	ASP245_C	TYR171_B	4.483	28.4
4AY9	x-ray diffraction	2.5	1	GLU207_X	TYR250_Y	4.172	33.2
1FZ3	x-ray diffraction	2.03	1	GLU232_C	PHE39_A	4.142	39.3
1FZ3	x-ray diffraction	2.03	1	GLU444_B	TYR47_F	4.196	28.8
2GT9	x-ray diffraction	1.75	1	GLU0_C	TRP167_A	3.671	30.2
1FZK	x-ray diffraction	1.7	1	GLU63_A	PHE1_P	3.898	27.9
4DNX	x-ray diffraction	1.6	1	ASP172_B	HIS21_A	3.970	27.4
4GTC	x-ray diffraction	1.97	1	GLU12_A	PHE31_B	4.872	39.4
4AZ1	x-ray diffraction	2.18	1	ASP33_B	HIS47_A	4.312	39.4
1FZ5	x-ray diffraction	2.4	1	ASP61_C	HIS7_E	3.738	15.3
1FZ5	x-ray diffraction	2.4	1	GLU444_A	TYR47_E	3.964	33.8
3AZX	x-ray diffraction	1.8	1	GLU75_B	PHE30_A	3.969	23.1
1FZR	x-ray diffraction	2.1	1	GLU20_C	PHE56_D	4.970	31.9
1GTH	x-ray diffraction	2.25	1	GLU520_A	HIS25_B	4.549	38.3
1GTH	x-ray diffraction	2.25	1	ASP965_D	PHE824_C	3.936	39.0
1GT5	x-ray diffraction	2.08	1	ASP128_B	HIS98_A	3.006	9.2
2GT2	x-ray diffraction	2.0	1	ASP98_D	TYR45_A	4.499	33.8
2GT2	x-ray diffraction	2.0	1	GLU152_A	PHE89_D	4.017	17.6
3AZY	x-ray diffraction	1.65	1	GLU206_C	TYR235_D	3.997	36.7
1FZ7	x-ray diffraction	1.96	1	GLU232_C	PHE39_A	4.215	35.5
1FZ7	x-ray diffraction	1.96	1	GLU444_A	TYR47_E	4.303	39.4
2EWM	x-ray diffraction	2.4	1	ASP219_B	PHE234_A	4.134	6.2
4DOR	x-ray diffraction	1.9	1	GLU337_B	PHE342_A	4.838	15.4
3GTV	x-ray diffraction	2.2	1	GLU24_A	HIS110_I	3.625	24.0
1DOH	x-ray diffraction	2.1	1	ASP254_B	TRP269_A	4.690	31.4
4GTL	x-ray diffraction	2.17	1	GLU12_A	PHE31_B	4.707	28.3
1GT3	x-ray diffraction	1.8	1	ASP128_B	HIS98_A	2.987	21.0
3DOZ	x-ray diffraction	2.5	1	ASP53_D	TYR25_A	4.648	34.7
3FZ7	x-ray diffraction	2.5	1	ASP86_F	PHE463_A	4.769	39.6
3AZZ	x-ray diffraction	1.81	1	GLU206_B	TYR235_C	3.627	31.6
4EWT	x-ray diffraction	2.1	1	GLU256_B	PHE246_A	4.023	17.6
2EWD	x-ray diffraction	2.0	1	ASP65_B	TYR247_A	4.568	30.1
1FZO	x-ray diffraction	1.8	1	GLU63_A	PHE1_P	3.941	27.2
3DOR	x-ray diffraction	2.2	1	ASP405_B	PHE111_A	4.240	37.5
1FZ8	x-ray diffraction	2.1	1	GLU232_D	PHE39_B	3.897	38.9
1FZ8	x-ray diffraction	2.1	1	GLU444_B	TYR47_F	4.230	33.6
2EXH	x-ray diffraction	1.88	1	ASP147_D	PHE403_A	4.431	31.0
3DOY	x-ray diffraction	2.4	1	ASP53_D	TYR25_A	4.676	37.0
3FZ3	x-ray diffraction	2.4	1	GLU453_E	PHE242_D	4.672	39.6
3DOC	x-ray diffraction	2.4	1	ASP285_C	TYR49_B	4.684	39.6
1FZ6	x-ray diffraction	2.05	1	GLU232_C	PHE39_A	4.293	39.4
1FZ6	x-ray diffraction	2.05	1	GLU444_B	TYR47_F	4.266	36.1
3AZG	x-ray diffraction	2.4	1	GLU64_C	HIS49_D	3.774	23.7
2EXI	x-ray diffraction	2.15	1	ASP147_D	PHE403_A	4.338	24.0
1EX0	x-ray diffraction	2.0	1	GLU111_A	HIS450_B	4.211	39.7
3GT6	x-ray diffraction	2.15	1	GLU87_B	TYR58_A	4.102	36.7
1GT4	x-ray diffraction	2.1	1	ASP128_B	HIS98_A	3.083	17.3
3DOP	x-ray diffraction	2.0	1	ASP159_A	HIS62_B	4.039	32.7
4GTE	x-ray diffraction	1.89	1	GLU12_A	PHE31_B	4.063	27.1
1FZ1	x-ray diffraction	1.96	1	GLU232_C	PHE39_A	4.207	33.7
1FZ1	x-ray diffraction	1.96	1	GLU460_B	HIS77_D	4.263	37.8
1FZ1	x-ray diffraction	1.96	1	GLU444_A	TYR47_E	4.309	37.8
2FZV	x-ray diffraction	1.7	1	ASP123_B	HIS111_A	3.707	30.5
3B0H	x-ray diffraction	2.31	1	GLU158_B	HIS524_A	3.566	14.6
2FZZ	x-ray diffraction	2.2	1	GLU124_A	PHE99_L	4.441	39.8
3CDA	x-ray diffraction	2.07	1	GLU665_B	HIS861_A	4.868	20.7
1CDC	x-ray diffraction	2.0	1	GLU29_B	TYR81_A	4.412	39.7
2GTD	x-ray diffraction	2.0	1	GLU41_F	HIS45_A	4.769	16.3
3CD0	x-ray diffraction	2.4	1	GLU665_B	HIS861_A	3.754	25.0
1DOF	x-ray diffraction	2.1	1	GLU246_B	TRP298_A	3.770	20.1
1FZ9	x-ray diffraction	2.3	1	GLU232_D	PHE39_B	4.378	37.5
3CD7	x-ray diffraction	2.05	1	GLU665_B	HIS861_A	3.246	28.4
2B0S	x-ray diffraction	2.3	1	GLU100_H	HIS308_P	3.546	14.8
1FZ2	x-ray diffraction	2.15	1	GLU232_D	PHE39_B	3.937	37.4
1FZ2	x-ray diffraction	2.15	1	GLU444_B	TYR47_F	3.968	31.7
3DPJ	x-ray diffraction	1.9	1	ASP178_B	HIS151_A	3.900	35.4
1DP5	x-ray diffraction	2.2	1	GLU10_B	PHE114_A	4.434	38.5
3DPM	x-ray diffraction	2.35	1	ASP405_A	PHE111_B	4.520	36.9
3DP2	x-ray diffraction	2.4	1	ASP53_D	TYR25_A	4.675	39.0
3DP9	x-ray diffraction	2.3	1	ASP150_C	HIS97_A	4.942	19.9
3DP1	x-ray diffraction	2.3	1	ASP53_D	TYR25_A	4.695	35.7
3B01	x-ray diffraction	1.87	1	GLU206_C	TYR235_D	4.068	35.4
2DPH	x-ray diffraction	2.27	1	ASP312_B	HIS319_A	4.603	25.3
2B0O	x-ray diffraction	2.06	1	ASP689_H	HIS687_F	4.705	26.3
1G0U	x-ray diffraction	2.4	1	ASP69_M	HIS114_E	4.852	22.2
1G0U	x-ray diffraction	2.4	1	GLU139_V	TYR164_M	4.266	35.5
1G0S	x-ray diffraction	1.9	1	GLU52_B	PHE28_A	3.555	15.5
1DP0	x-ray diffraction	1.7	1	ASP869_B	HIS1015_A	3.886	34.9
3DP3	x-ray diffraction	2.3	1	ASP53_D	TYR25_A	4.652	37.1
4GTR	x-ray diffraction	2.2	1	ASP97_B	TYR100_A	4.751	9.0
3G0B	x-ray diffraction	2.25	1	ASP729_B	HIS750_A	4.528	37.2
2G00	x-ray diffraction	2.1	1	GLU124_A	PHE99_L	4.461	39.9
1G0N	x-ray diffraction	2.0	1	ASP254_B	TRP269_A	4.695	30.7
1DPJ	x-ray diffraction	1.8	1	GLU10_B	PHE114_A	4.452	39.9
1GTE	x-ray diffraction	1.65	1	GLU520_B	HIS25_A	4.922	29.3
1GTE	x-ray diffraction	1.65	1	ASP965_D	PHE824_C	3.967	38.7
4GTO	x-ray diffraction	2.15	1	ASP97_B	TYR100_A	4.675	11.7
4GTO	x-ray diffraction	2.15	1	GLU354_A	HIS327_B	4.589	26.2
2DPR	x-ray diffraction	1.7	1	GLU16_B	TYR5_A	3.746	17.6
1G0O	x-ray diffraction	1.7	1	ASP195_D	HIS122_A	4.298	18.2
1G0O	x-ray diffraction	1.7	1	ASP254_B	TRP269_A	4.665	32.6
3G0G	x-ray diffraction	2.45	1	ASP729_B	HIS750_A	4.781	38.3
2EXK	x-ray diffraction	2.2	1	ASP147_D	PHE403_A	4.420	29.2
2GUZ	x-ray diffraction	2.0	1	GLU90_B	PHE95_F	4.412	36.1
2B1A	x-ray diffraction	2.35	1	ASP100_H	TYR32_L	4.851	39.4
2B1A	x-ray diffraction	2.35	1	GLU100_H	HIS308_P	3.433	8.6
3GUF	x-ray diffraction	2.28	1	GLU87_B	TYR58_A	4.229	21.2
2EXJ	x-ray diffraction	2.2	1	ASP147_D	PHE403_A	4.365	25.2
3DP0	x-ray diffraction	2.5	1	ASP53_F	TYR25_B	4.447	36.8
1EYS	x-ray diffraction	2.2	1	GLU245_M	PHE5_L	4.284	30.0
2EYS	x-ray diffraction	2.21	1	GLU182_B	TYR159_A	4.460	23.8
1CDM	x-ray diffraction	2.0	1	GLU120_A	PHE293_B	4.460	33.5
2EYR	x-ray diffraction	2.4	1	GLU182_B	TYR159_A	4.025	27.3
2CDF	x-ray diffraction	2.25	1	ASP128_A	PHE129_B	4.666	7.8
2CDR	x-ray diffraction	1.7	1	GLU167_A	TYR203_B	4.262	35.8
3GUZ	x-ray diffraction	1.67	1	ASP165_B	HIS106_A	4.127	21.5
1EYX	x-ray diffraction	2.25	1	ASP13_B	TRP108_A	4.263	8.3
3G0D	x-ray diffraction	2.39	1	ASP729_B	HIS750_A	4.570	38.1
3B1J	x-ray diffraction	2.2	1	ASP75_C	HIS182_A	3.833	29.5
1G0V	x-ray diffraction	2.0	1	GLU10_B	PHE114_A	4.436	38.2
1DQE	x-ray diffraction	1.8	1	GLU39_B	HIS69_A	3.327	17.8
3CDB	x-ray diffraction	2.3	1	GLU665_B	HIS861_A	2.851	13.0
3EYF	x-ray diffraction	2.3	1	ASP57_D	TYR10_F	4.600	37.4
2G18	x-ray diffraction	2.5	1	GLU128_K	HIS38_G	4.806	38.1
3G1H	x-ray diffraction	2.3	1	GLU141_E	PHE134_F	4.654	39.1
2B1X	x-ray diffraction	2.0	1	ASP213_E	TYR110_A	4.999	36.9
1DQR	x-ray diffraction	2.5	1	ASP538_B	PHE29_A	4.460	34.5
1DQR	x-ray diffraction	2.5	1	ASP510_B	HIS464_A	4.983	31.7
4DQ0	x-ray diffraction	2.2	1	ASP179_B	HIS19_A	3.963	8.6
4B1V	x-ray diffraction	1.75	1	GLU99_A	TYR91_B	4.962	36.9
3G1F	x-ray diffraction	2.5	1	GLU141_J	PHE134_I	4.252	37.4
1DQJ	x-ray diffraction	2.0	1	ASP101_C	TYR53_B	3.777	35.0
4DQX	x-ray diffraction	2.0	1	GLU242_D	PHE257_A	4.516	39.1
3CEP	x-ray diffraction	2.1	1	GLU135_A	TYR16_B	4.317	36.9
2B2O	x-ray diffraction	1.9	1	GLU717_B	TRP153_A	4.828	31.6
2B2W	x-ray diffraction	2.4	1	GLU100_A	TYR152_B	4.711	29.7
2B2R	x-ray diffraction	1.9	1	GLU717_B	TRP153_A	4.832	30.8
1GUZ	x-ray diffraction	2.0	1	ASP44_D	PHE225_A	4.414	20.2
3EYA	x-ray diffraction	2.5	1	ASP478_B	TRP44_A	4.702	30.3
4GUU	x-ray diffraction	2.3	1	GLU290_A	HIS218_B	4.779	39.1
2EZ8	x-ray diffraction	1.96	1	GLU291_B	HIS148_A	4.560	38.9
2B2X	x-ray diffraction	2.2	1	GLU192_A	TYR58_H	3.256	19.4
2CER	x-ray diffraction	2.29	1	GLU41_B	PHE229_A	4.556	32.4
2CE8	x-ray diffraction	2.03	1	ASP434_A	PHE461_B	4.786	23.6
2GVJ	x-ray diffraction	2.1	1	GLU246_B	TYR18_A	4.574	37.0
2G1T	x-ray diffraction	1.8	1	GLU109_F	HIS396_B	3.027	21.7
3G1R	x-ray diffraction	1.7	1	ASP159_A	HIS62_B	4.072	34.9
2DRW	x-ray diffraction	2.1	1	GLU33_D	PHE342_A	4.423	29.4
2B2Y	x-ray diffraction	2.35	1	GLU100_A	TYR152_B	4.601	31.7
3DRQ	x-ray diffraction	2.0	1	ASP5_C	TYR94_A	4.252	37.1
2B2Q	x-ray diffraction	2.05	1	GLU717_B	TRP153_A	4.801	33.4
3CEN	x-ray diffraction	1.6	1	GLU124_A	PHE99_L	4.411	36.5
1GV0	x-ray diffraction	2.5	1	ASP44_B	PHE225_A	4.443	25.5
1G2L	x-ray diffraction	1.9	1	GLU126_A	PHE265_B	4.131	39.3
4G2N	x-ray diffraction	1.7	1	ASP129_C	PHE286_A	3.847	10.2
2B2C	x-ray diffraction	2.5	1	ASP90_B	TRP226_A	4.795	31.1
3GVI	x-ray diffraction	2.25	1	ASP46_D	PHE232_A	4.513	24.3
1CE9	x-ray diffraction	1.8	1	GLU7_D	TYR18_B	4.647	37.3
1GVX	x-ray diffraction	1.0	1	GLU403_I	TYR226_A	4.823	29.4
3CFF	x-ray diffraction	1.8	1	GLU141_B	PHE192_A	4.227	32.7
2EZ2	x-ray diffraction	1.85	1	GLU286_B	HIS97_A	3.685	32.4
2B2S	x-ray diffraction	2.0	1	GLU717_B	TRP153_A	4.775	30.8
3B2T	x-ray diffraction	1.8	1	GLU711_B	TYR466_A	4.108	38.5
1G2C	x-ray diffraction	2.3	1	GLU497_R	TYR478_L	4.902	8.0
3CFH	x-ray diffraction	1.75	1	GLU141_B	PHE192_A	4.244	33.9
3DRZ	x-ray diffraction	1.9	1	GLU124_B	HIS108_A	4.501	29.5
2GVG	x-ray diffraction	2.2	1	GLU246_C	TYR18_A	4.512	38.9
1GVN	x-ray diffraction	1.95	1	GLU157_B	PHE9_A	4.136	14.9
1GVN	x-ray diffraction	1.95	1	GLU22_B	TYR22_A	4.658	35.1
2B2T	x-ray diffraction	2.45	1	GLU100_A	TYR152_B	4.827	33.0
1CF9	x-ray diffraction	1.8	1	ASP446_D	PHE383_B	4.014	39.5
1GV1	x-ray diffraction	2.5	1	ASP44_D	PHE225_A	4.825	22.5
3GVH	x-ray diffraction	2.3	1	ASP46_B	PHE232_A	4.483	21.5
2GVC	x-ray diffraction	2.22	1	GLU119_B	HIS113_A	4.403	38.8
3CFA	x-ray diffraction	1.75	1	GLU141_B	PHE192_A	4.267	31.6
3CFA	x-ray diffraction	1.75	1	GLU141_A	HIS230_B	4.819	39.0
2G2H	x-ray diffraction	2.0	1	GLU301_A	TYR361_B	3.726	13.6
4B2X	x-ray diffraction	1.7	1	ASP76_D	HIS-7_A	4.154	31.2
4B2X	x-ray diffraction	1.7	1	ASP76_C	HIS-6_B	4.467	28.9
4B30	x-ray diffraction	2.1	1	GLU146_B	PHE196_A	4.785	18.8
3EZS	x-ray diffraction	2.19	1	GLU31_A	TYR54_B	3.992	25.4
3B3I	x-ray diffraction	1.86	1	GLU76_A	HIS8_C	3.256	17.7
3G2F	x-ray diffraction	2.35	1	GLU509_A	TRP508_B	4.802	37.0
2EZ1	x-ray diffraction	1.9	1	GLU286_B	HIS97_A	4.043	27.8
2G2U	x-ray diffraction	1.6	1	ASP104_A	TYR143_B	4.677	29.8
2G2W	x-ray diffraction	1.8	1	GLU73_B	TYR105_A	4.841	33.0
3GWH	x-ray diffraction	1.95	1	GLU71_A	HIS105_B	4.237	36.2
4G3L	x-ray diffraction	2.4	1	ASP133_B	HIS16_A	3.177	3.2
4B3U	x-ray diffraction	1.8	1	ASP76_D	HIS-6_A	3.994	29.4
4B3U	x-ray diffraction	1.8	1	ASP76_B	HIS-7_C	4.342	32.8
1EZV	x-ray diffraction	2.3	1	GLU345_C	TYR81_G	4.131	28.1
1EZV	x-ray diffraction	2.3	1	ASP133_E	TYR27_X	4.714	16.3
2GW3	x-ray diffraction	1.4	1	GLU140_B	TYR189_A	4.387	35.3
2GWF	x-ray diffraction	2.3	1	GLU285_C	TRP261_A	4.189	37.4
1EZ4	x-ray diffraction	2.3	1	ASP64_B	PHE248_A	3.982	3.3
2CFD	x-ray diffraction	1.6	1	GLU453_A	PHE593_B	4.990	34.8
3F0F	x-ray diffraction	2.09	1	GLU137_A	HIS12_C	4.990	39.6
2F0X	x-ray diffraction	2.3	1	ASP65_H	HIS56_G	4.261	37.8
4F0T	x-ray diffraction	2.25	1	ASP13_B	TYR110_A	3.618	7.8
2GW4	x-ray diffraction	1.6	1	GLU140_D	TYR189_B	4.374	34.9
1GWN	x-ray diffraction	2.1	1	ASP188_A	HIS191_C	3.609	16.8
3F0E	x-ray diffraction	2.05	1	GLU137_C	HIS12_B	4.393	38.9
1F0R	x-ray diffraction	2.1	1	GLU124_A	PHE11_B	4.292	39.5
4F0L	x-ray diffraction	2.05	1	GLU74_B	PHE413_A	4.397	8.6
3CF8	x-ray diffraction	2.4	1	ASP53_D	TYR25_A	4.522	36.1
2F07	x-ray diffraction	2.3	1	GLU182_A	TRP150_B	4.760	39.3
3G3B	x-ray diffraction	2.4	1	ASP48_H	HIS105_G	4.916	25.6
1CG2	x-ray diffraction	2.5	1	ASP387_C	HIS229_A	3.792	34.5
3CGA	x-ray diffraction	2.03	1	GLU6_A	PHE45_B	4.118	23.6
1DS8	x-ray diffraction	2.5	1	GLU246_M	PHE5_L	3.884	33.5
2B3D	x-ray diffraction	2.1	1	ASP95_A	PHE24_B	4.827	39.1
3CGL	x-ray diffraction	2.09	1	ASP160_C	HIS162_A	4.533	20.9
3CGL	x-ray diffraction	2.09	1	GLU144_C	TYR193_A	4.296	28.1
3CGL	x-ray diffraction	2.09	1	ASP197_C	HIS223_A	4.694	38.0
3CGL	x-ray diffraction	2.09	1	GLU227_D	TYR119_E	3.977	32.0
3GX1	x-ray diffraction	2.3	1	GLU662_A	TYR665_B	3.940	34.6
1G3J	x-ray diffraction	2.1	1	GLU24_B	TYR306_A	4.164	18.4
4DS1	x-ray diffraction	1.85	1	ASP1125_B	TYR80_A	4.350	28.4
4G4S	x-ray diffraction	2.49	1	ASP216_P	PHE2_F	4.083	20.4
4G4S	x-ray diffraction	2.49	1	ASP69_N	HIS110_F	4.712	17.8
3B3Q	x-ray diffraction	2.4	1	GLU454_B	HIS632_A	3.918	12.4
3B3Q	x-ray diffraction	2.4	1	GLU628_A	TRP463_B	3.249	35.5
1GX1	x-ray diffraction	1.8	1	GLU149_C	PHE7_B	4.328	33.2
2DSP	x-ray diffraction	2.5	1	ASP1_B	TYR24_I	3.364	11.9
4G43	x-ray diffraction	1.8	1	GLU5_C	TRP95_A	4.549	26.9
4G43	x-ray diffraction	1.8	1	ASP2_F	TYR7_D	4.900	23.1
4G43	x-ray diffraction	1.8	1	GLU97_E	TRP187_D	4.046	23.5
2B4D	x-ray diffraction	2.0	1	ASP93_B	TRP84_A	4.435	29.6
2B4D	x-ray diffraction	2.0	1	ASP147_A	PHE157_B	4.862	39.6
1B4A	x-ray diffraction	2.5	1	ASP125_A	HIS104_B	4.619	23.3
4G42	x-ray diffraction	2.29	1	ASP2_C	TYR7_A	4.945	27.9
4G42	x-ray diffraction	2.29	1	ASP52_E	HIS35_D	3.695	28.1
4B4B	x-ray diffraction	2.1	1	ASP76_C	HIS-7_A	4.446	36.1
2B4R	x-ray diffraction	2.25	1	GLU173_P	PHE310_O	3.900	28.6
2B4R	x-ray diffraction	2.25	1	ASP288_R	TYR49_P	4.212	29.3
2B4R	x-ray diffraction	2.25	1	GLU283_R	TRP199_Q	4.866	33.0
2B4T	x-ray diffraction	2.5	1	GLU173_P	PHE310_O	3.951	34.4
2B4T	x-ray diffraction	2.5	1	GLU283_Q	TRP199_R	4.754	30.0
2B4B	x-ray diffraction	2.0	1	ASP147_B	PHE157_A	4.788	38.7
2B4B	x-ray diffraction	2.0	1	ASP93_A	TRP84_B	4.339	35.8
2CHT	x-ray diffraction	2.2	1	ASP80_J	HIS54_L	4.769	38.5
3B4T	x-ray diffraction	2.1	1	GLU23_E	HIS35_D	3.599	19.9
3CH1	x-ray diffraction	2.3	1	GLU1_C	TRP167_A	3.765	36.1
2GX2	x-ray diffraction	1.8	1	GLU140_H	TYR188_A	4.394	34.9
3CHW	x-ray diffraction	2.3	1	ASP86_P	PHE375_A	4.065	22.0
2GX0	x-ray diffraction	1.9	1	GLU140_B	TYR188_A	4.342	34.9
3DTN	x-ray diffraction	2.09	1	ASP206_B	PHE154_A	4.864	37.4
2CHG	x-ray diffraction	2.1	1	GLU9_C	HIS87_A	4.261	33.9
4B4M	x-ray diffraction	2.35	1	ASP76_D	HIS-7_A	4.153	30.7
2B42	x-ray diffraction	2.5	1	ASP121_B	TYR295_A	4.096	35.9
4F1J	x-ray diffraction	1.73	1	GLU83_B	HIS104_A	4.222	29.2
4F1K	x-ray diffraction	1.87	1	GLU83_B	HIS104_A	4.193	31.4
4DTG	x-ray diffraction	1.8	1	ASP12_K	TYR57_H	3.816	31.7
1CI1	x-ray diffraction	2.0	1	GLU78_B	TYR103_A	3.966	5.4
3CIF	x-ray diffraction	2.0	1	GLU173_B	PHE310_A	4.378	36.3
3CIF	x-ray diffraction	2.0	1	ASP288_A	TYR48_C	4.318	37.4
3CIJ	x-ray diffraction	1.07	1	GLU220_B	HIS223_A	4.018	24.4
3DTG	x-ray diffraction	1.9	1	ASP64_B	TYR35_A	4.944	29.2
3DTZ	x-ray diffraction	1.81	1	GLU191_E	TYR165_A	4.724	16.1
2DTQ	x-ray diffraction	2.0	1	GLU357_B	TYR349_A	4.788	32.6
3GY1	x-ray diffraction	1.6	1	GLU401_B	TYR81_A	4.728	36.0
3GY1	x-ray diffraction	1.6	1	GLU55_B	TYR383_A	3.727	27.5
3CJT	x-ray diffraction	2.3	1	ASP62_B	PHE99_A	3.520	6.5
3CJ2	x-ray diffraction	1.75	1	ASP62_B	HIS1_A	4.350	17.3
3CJ4	x-ray diffraction	2.07	1	ASP62_B	HIS1_A	4.190	24.3
3DTU	x-ray diffraction	2.15	1	GLU86_A	HIS96_D	3.988	24.1
1F1X	x-ray diffraction	1.6	1	ASP230_D	TYR142_A	4.174	16.8
2F17	x-ray diffraction	2.5	1	ASP133_B	TRP182_A	3.222	7.1
1DTY	x-ray diffraction	2.14	1	ASP147_B	HIS306_A	3.847	31.1
3F1R	x-ray diffraction	2.5	1	ASP1091_B	TRP147_A	4.775	32.3
3F1R	x-ray diffraction	2.5	1	ASP91_A	TRP1147_B	4.903	29.2
4G41	x-ray diffraction	1.45	1	ASP149_A	TYR97_B	4.999	14.4
2CJX	x-ray diffraction	1.7	1	GLU167_A	TYR203_B	4.135	33.5
2CJY	x-ray diffraction	1.67	1	ASP905_I	HIS121_A	4.974	27.9
2CJY	x-ray diffraction	1.67	1	GLU167_A	TYR203_B	4.268	34.1
2DTS	x-ray diffraction	2.2	1	GLU357_B	TYR349_A	4.674	34.4
2CJ9	x-ray diffraction	2.3	1	GLU316_B	PHE501_A	4.014	25.2
3DUS	x-ray diffraction	1.95	1	ASP100_B	TYR32_A	3.938	39.0
3DUS	x-ray diffraction	1.95	1	GLU81_A	TYR98_D	4.921	38.6
2CJA	x-ray diffraction	2.2	1	GLU316_B	PHE501_A	4.270	33.0
3F1O	x-ray diffraction	1.6	1	ASP258_A	PHE375_B	4.567	38.7
3CJL	x-ray diffraction	2.2	1	GLU11_A	PHE30_B	4.431	30.0
3F1N	x-ray diffraction	1.48	1	ASP258_A	PHE375_B	4.466	38.5
2CKF	x-ray diffraction	1.85	1	GLU362_E	HIS89_A	3.771	28.8
3CKI	x-ray diffraction	2.3	1	GLU65_B	HIS415_A	3.101	28.6
2B5R	x-ray diffraction	1.65	1	ASP38_A	HIS1045_D	3.825	37.2
2B5R	x-ray diffraction	1.65	1	GLU239_B	PHE1142_D	4.958	39.5
4GY3	x-ray diffraction	2.5	1	ASP13_B	TYR110_A	3.422	8.3
3B5T	x-ray diffraction	1.75	1	GLU60_C	TYR50_B	4.244	36.9
3DUR	x-ray diffraction	1.86	1	ASP99_B	TYR32_A	3.689	30.8
2CKI	x-ray diffraction	1.7	1	GLU199_B	PHE156_A	4.129	22.9
3DU4	x-ray diffraction	2.2	1	ASP149_B	HIS314_A	4.548	21.6
3DU4	x-ray diffraction	2.2	1	ASP149_B	HIS316_A	4.698	8.3
1F1M	x-ray diffraction	1.8	1	GLU148_B	HIS92_A	3.996	26.4
2B5G	x-ray diffraction	1.7	1	ASP93_B	TRP84_A	4.895	20.6
1B5D	x-ray diffraction	2.2	1	ASP4_B	HIS14_A	4.097	31.7
2B5I	x-ray diffraction	2.3	1	GLU68_A	TYR43_D	4.292	10.1
2B5O	x-ray diffraction	2.5	1	GLU210_B	TYR334_A	4.759	30.7
4B53	x-ray diffraction	1.8	1	GLU357_B	TYR349_A	4.865	30.9
1B5Q	x-ray diffraction	1.9	1	ASP274_B	HIS149_A	4.485	36.3
4GYP	x-ray diffraction	2.1	1	GLU331_B	TRP295_A	3.841	32.2
4GYP	x-ray diffraction	2.1	1	ASP330_D	TRP294_C	4.004	35.1
4GYP	x-ray diffraction	2.1	1	GLU273_B	HIS299_C	4.975	31.8
2CK3	x-ray diffraction	1.9	1	GLU267_E	PHE299_A	4.536	39.8
3CKP	x-ray diffraction	2.3	1	GLU207_C	PHE365_B	4.889	38.4
4DUW	x-ray diffraction	2.2	1	ASP869_D	HIS1015_C	3.996	39.8
3GYG	x-ray diffraction	2.45	1	ASP74_D	TYR150_A	4.490	36.6
3CK4	x-ray diffraction	1.7	1	GLU12_B	TYR18_C	4.888	39.4
3G5A	x-ray diffraction	1.95	1	GLU272_A	HIS166_C	3.746	24.7
3G5A	x-ray diffraction	1.95	1	ASP138_A	PHE170_C	4.870	22.3
3F1P	x-ray diffraction	1.17	1	ASP377_B	TYR256_A	4.068	37.2
2F20	x-ray diffraction	2.1	1	GLU75_B	TRP66_A	4.821	17.0
2G5T	x-ray diffraction	2.3	1	ASP729_A	HIS750_B	4.532	35.6
1CKS	x-ray diffraction	2.1	1	GLU61_A	HIS21_B	4.511	27.8
2G5P	x-ray diffraction	2.4	1	ASP729_A	HIS750_B	4.760	39.5
2CLF	x-ray diffraction	1.7	1	GLU135_A	TYR16_B	4.348	35.4
2CLF	x-ray diffraction	1.7	1	ASP56_A	TYR279_B	4.553	40.0
2CLE	x-ray diffraction	1.5	1	GLU135_A	TYR16_B	4.326	35.6
4F2D	x-ray diffraction	2.3	1	GLU333_C	HIS128_A	3.982	32.8
3GYZ	x-ray diffraction	2.15	1	ASP91_A	TYR42_B	4.020	31.8
2CLM	x-ray diffraction	1.51	1	GLU135_A	TYR16_B	4.338	27.2
2CLM	x-ray diffraction	1.51	1	ASP56_A	TYR279_B	4.638	31.3
2CLO	x-ray diffraction	1.5	1	GLU135_A	TYR16_B	4.287	35.5
2CLO	x-ray diffraction	1.5	1	ASP56_A	TYR279_B	4.843	30.6
1F2E	x-ray diffraction	2.3	1	ASP31_D	TYR167_A	4.788	24.1
2CLL	x-ray diffraction	1.6	1	GLU135_A	TYR16_B	4.278	25.7
2CLK	x-ray diffraction	1.5	1	GLU135_A	TYR16_B	4.287	27.0
2CLK	x-ray diffraction	1.5	1	ASP56_A	TYR279_B	4.959	39.5
2DU8	x-ray diffraction	2.5	1	GLU1267_B	HIS80_A	3.541	31.1
2DU8	x-ray diffraction	2.5	1	GLU267_A	HIS1080_B	3.541	15.5
2DU8	x-ray diffraction	2.5	1	GLU2267_G	HIS3080_J	3.453	33.0
3DUU	x-ray diffraction	1.95	1	ASP100_B	TYR32_A	4.130	30.9
2CLI	x-ray diffraction	1.7	1	GLU135_A	TYR16_B	4.410	25.9
2CLI	x-ray diffraction	1.7	1	ASP56_A	TYR279_B	4.472	32.7
4F23	x-ray diffraction	1.7	1	ASP418_C	TYR391_B	4.993	34.6
3GYR	x-ray diffraction	2.3	1	GLU226_B	TRP73_A	4.424	25.7
4F2N	x-ray diffraction	1.85	1	ASP139_E	TYR23_I	4.970	35.2
1CLI	x-ray diffraction	2.5	1	ASP2094_C	PHE3045_D	3.995	30.2
4GYS	x-ray diffraction	2.2	1	GLU306_B	PHE342_A	4.495	39.5
4DUX	x-ray diffraction	2.3	1	ASP869_B	HIS1015_A	4.037	38.5
2GYI	x-ray diffraction	1.6	1	GLU185_B	TYR253_A	4.683	13.9
2CLH	x-ray diffraction	1.7	1	GLU135_A	TYR16_B	4.404	35.2
2CLH	x-ray diffraction	1.7	1	ASP56_A	TYR279_B	4.739	30.3
3F31	x-ray diffraction	2.3	1	GLU91_B	TYR44_A	4.591	25.7
4F3W	x-ray diffraction	1.8	1	GLU47_C	TYR51_A	4.797	27.5
1DV2	x-ray diffraction	2.5	1	GLU301_B	PHE363_A	4.313	11.2
1CM4	x-ray diffraction	2.0	1	GLU120_A	PHE293_B	3.662	25.2
1DV6	x-ray diffraction	2.5	1	GLU246_M	PHE5_L	3.849	30.6
4DVR	x-ray diffraction	2.5	1	ASP325_G	PHE32_H	4.911	31.9
3B6S	x-ray diffraction	1.8	1	GLU76_A	HIS8_C	3.471	11.7
4GYM	x-ray diffraction	1.56	1	GLU126_B	PHE62_A	4.871	34.6
1F3M	x-ray diffraction	2.3	1	GLU129_B	PHE81_A	4.760	27.1
3GZB	x-ray diffraction	1.44	1	ASP142_B	TYR87_A	4.497	34.7
1GZ6	x-ray diffraction	2.38	1	GLU181_B	PHE159_A	4.575	17.6
3GZJ	x-ray diffraction	2.19	1	ASP135_A	PHE142_B	4.881	25.3
2F3G	x-ray diffraction	2.13	1	GLU43_B	PHE71_A	4.441	21.1
3B7J	x-ray diffraction	2.4	1	ASP53_D	TYR25_A	4.704	37.4
4B7U	x-ray diffraction	1.88	1	ASP65_B	TYR247_A	4.582	14.8
4B79	x-ray diffraction	1.98	1	GLU211_B	PHE226_A	4.448	37.5
4G59	x-ray diffraction	2.44	1	GLU159_A	TYR220_C	4.272	36.6
3G5O	x-ray diffraction	2.0	1	GLU86_D	PHE46_C	4.583	36.8
2G5C	x-ray diffraction	1.9	1	ASP225_C	TYR299_A	4.528	32.4
4G51	x-ray diffraction	2.5	1	ASP108_B	HIS104_A	3.829	34.0
3G5L	x-ray diffraction	2.35	1	GLU215_B	PHE173_A	4.582	39.2
2B7D	x-ray diffraction	2.24	1	GLU125_H	TYR101_L	4.078	33.5
2B7C	x-ray diffraction	1.8	1	GLU291_A	PHE1163_B	3.544	21.4
2CMH	x-ray diffraction	2.3	1	ASP38_B	TYR10_C	3.391	26.9
3B75	x-ray diffraction	2.3	1	ASP79_H	HIS2_D	4.464	39.4
3B75	x-ray diffraction	2.3	1	ASP126_E	TYR35_F	4.856	36.1
2F4B	x-ray diffraction	2.07	1	GLU298_B	HIS217_A	4.043	16.5
4B7I	x-ray diffraction	2.36	1	GLU357_B	TYR349_A	4.730	33.2
1CM1	x-ray diffraction	2.0	1	GLU120_A	PHE293_B	4.400	33.2
2B8H	x-ray diffraction	2.2	1	GLU215_D	HIS98_C	4.397	37.3
1GZ0	x-ray diffraction	2.5	1	GLU200_B	TRP170_A	4.279	21.5
3B83	x-ray diffraction	2.4	1	ASP48_D	HIS97_C	3.583	7.8
2GZW	x-ray diffraction	2.21	1	ASP53_B	PHE136_A	4.799	34.6
1GZQ	x-ray diffraction	2.26	1	GLU95_A	HIS31_B	4.191	32.9
1DV1	x-ray diffraction	1.9	1	GLU301_B	PHE363_A	4.241	18.2
1GZ3	x-ray diffraction	2.3	1	ASP148_B	HIS20_C	3.923	24.7
1B8D	x-ray diffraction	1.9	1	ASP13_B	TRP108_A	4.236	20.5
1F49	x-ray diffraction	2.5	1	ASP869_B	HIS1015_A	4.014	39.1
3GZ8	x-ray diffraction	2.43	1	GLU3_B	PHE46_A	4.864	7.1
2F4I	x-ray diffraction	2.25	1	GLU47_A	PHE50_B	4.600	36.9
3GZE	x-ray diffraction	1.98	1	GLU141_D	TYR144_B	4.745	30.3
1B8G	x-ray diffraction	2.37	1	GLU125_B	PHE302_A	3.591	3.4
2H00	x-ray diffraction	2.0	1	GLU53_B	HIS50_A	3.855	39.6
1DV3	x-ray diffraction	2.5	1	GLU246_M	PHE5_L	3.946	35.6
2DV1	x-ray diffraction	1.8	1	GLU717_B	TRP153_A	4.762	30.2
3DVK	x-ray diffraction	2.3	1	GLU14_A	HIS1816_B	4.403	24.3
1B8A	x-ray diffraction	1.9	1	GLU238_A	TYR1002_B	4.925	22.7
3H0S	x-ray diffraction	2.43	1	GLU2176_A	TYR1487_B	4.175	34.5
1G5X	x-ray diffraction	2.45	1	GLU275_B	HIS153_A	4.076	27.5
2G54	x-ray diffraction	2.25	1	GLU13_C	TRP199_A	3.663	23.4
2G54	x-ray diffraction	2.25	1	GLU13_C	PHE202_A	4.668	33.9
3CMO	x-ray diffraction	2.3	1	ASP130_H	PHE118_L	3.743	15.0
3CMF	x-ray diffraction	1.9	1	ASP159_A	HIS62_B	4.111	33.2
3B8S	x-ray diffraction	2.0	1	GLU585_B	TYR31_A	4.150	35.1
2F4N	x-ray diffraction	2.5	1	ASP142_A	TYR73_C	4.617	15.1
2CML	x-ray diffraction	2.15	1	GLU221_A	HIS2104_C	4.456	39.9
2CML	x-ray diffraction	2.15	1	GLU2221_C	HIS3104_D	4.609	34.9
2DV2	x-ray diffraction	2.15	1	GLU717_B	TRP153_A	4.824	33.7
1G65	x-ray diffraction	2.25	1	ASP9_B	PHE10_A	3.874	34.8
1G65	x-ray diffraction	2.25	1	ASP6_O	TYR128_U	3.884	38.1
1G65	x-ray diffraction	2.25	1	GLU139_H	TYR164_1	4.245	37.3
3B9J	x-ray diffraction	2.3	1	GLU45_A	PHE270_B	4.834	29.0
3B9J	x-ray diffraction	2.3	1	GLU428_B	HIS1220_C	4.013	9.4
2G6X	x-ray diffraction	2.0	1	ASP219_D	HIS213_C	4.244	5.5
4G6D	x-ray diffraction	2.0	1	ASP564_A	PHE126_B	4.798	30.7
2CNK	x-ray diffraction	1.75	1	GLU167_A	TYR203_B	4.354	35.8
4H0Q	x-ray diffraction	1.6	1	GLU70_B	TRP21_A	4.699	33.4
4H0Q	x-ray diffraction	1.6	1	GLU70_B	TRP118_A	4.452	9.5
3B97	x-ray diffraction	2.2	1	GLU186_B	TYR56_A	4.697	19.7
3H0I	x-ray diffraction	2.2	1	GLU121_B	TYR91_A	4.547	39.6
3G6A	x-ray diffraction	2.1	1	GLU125_L	PHE131_H	4.826	30.0
2CNO	x-ray diffraction	1.95	1	GLU167_A	TYR203_B	4.232	33.9
3G6K	x-ray diffraction	1.35	1	GLU272_A	HIS166_C	3.593	24.7
3G6K	x-ray diffraction	1.35	1	ASP138_A	PHE170_C	4.755	18.3
4G6Q	x-ray diffraction	2.08	1	GLU119_A	HIS19_B	4.215	24.9
4DVQ	x-ray diffraction	2.49	1	ASP430_L	PHE139_B	3.628	14.9
4DVQ	x-ray diffraction	2.49	1	GLU474_B	PHE280_F	4.674	39.1
2CNS	x-ray diffraction	2.5	1	GLU91_B	HIS151_A	4.390	22.0
1F4J	x-ray diffraction	2.4	1	ASP389_D	PHE326_B	4.071	31.0
2CNN	x-ray diffraction	1.7	1	GLU167_A	TYR203_B	4.384	35.3
2CNN	x-ray diffraction	1.7	1	ASP169_A	TYR203_B	4.990	36.3
3F4W	x-ray diffraction	1.65	1	GLU9_B	PHE68_A	4.193	24.7
2CNT	x-ray diffraction	2.4	1	GLU91_D	HIS151_C	3.635	34.8
2F59	x-ray diffraction	2.3	1	ASP92_A	TYR89_B	3.132	21.8
2CNW	x-ray diffraction	2.39	1	GLU72_B	PHE90_D	4.575	35.9
2CNL	x-ray diffraction	1.67	1	GLU167_A	TYR203_B	4.353	35.4
4F5I	x-ray diffraction	2.2	1	GLU213_B	HIS7_A	4.607	38.1
4F5I	x-ray diffraction	2.2	1	GLU247_A	PHE12_B	4.175	32.8
1COM	x-ray diffraction	2.2	1	ASP102_G	TYR70_I	4.993	38.7
3COT	x-ray diffraction	2.03	1	ASP159_A	HIS62_B	4.227	27.6
2F5I	x-ray diffraction	2.3	1	GLU32_B	TRP84_A	3.616	24.1
2B9U	x-ray diffraction	2.07	1	GLU29_A	TYR137_C	4.014	39.6
2B9U	x-ray diffraction	2.07	1	GLU105_F	PHE20_B	3.449	31.5
4F5J	x-ray diffraction	1.95	1	GLU247_B	PHE12_A	4.323	34.5
3H0Q	x-ray diffraction	2.5	1	GLU2176_A	TYR1487_B	4.034	34.4
4F5F	x-ray diffraction	2.25	1	GLU247_B	PHE12_A	4.440	33.6
3CO5	x-ray diffraction	2.4	1	GLU263_B	PHE261_A	4.204	28.1
3DWY	x-ray diffraction	1.98	1	GLU1088_A	TRP1165_B	4.261	24.4
4F5K	x-ray diffraction	2.2	1	GLU247_B	PHE12_A	4.430	30.8
2F5K	x-ray diffraction	2.2	1	GLU82_C	PHE43_B	4.914	23.3
4F5G	x-ray diffraction	1.67	1	GLU247_B	PHE12_A	4.383	34.0
1F5Z	x-ray diffraction	1.88	1	GLU191_D	TYR171_B	4.932	29.4
2F5B	x-ray diffraction	2.0	1	ASP3_P	TYR94_L	4.197	36.3
2F5G	x-ray diffraction	1.7	1	GLU129_A	HIS23_B	4.803	29.9
4G6J	x-ray diffraction	2.03	1	GLU64_A	TYR50_L	3.606	15.9
2B9V	x-ray diffraction	2.0	1	GLU194_H	HIS190_K	4.729	29.9
2G63	x-ray diffraction	2.0	1	ASP729_B	HIS750_A	4.471	38.5
2F5Z	x-ray diffraction	2.18	1	GLU332_B	HIS452_A	4.447	30.0
1H0G	x-ray diffraction	2.0	1	GLU253_A	TYR240_B	4.126	35.8
1H0D	x-ray diffraction	2.0	1	ASP41_C	TYR98_B	3.658	25.6
3DXD	x-ray diffraction	2.2	1	GLU648_C	HIS673_D	4.015	39.6
1G6N	x-ray diffraction	2.1	1	ASP353_B	PHE136_A	4.844	35.2
1G6N	x-ray diffraction	2.1	1	ASP53_A	PHE436_B	4.151	24.5
2DXC	x-ray diffraction	1.9	1	ASP55_K	HIS28_B	4.838	31.3
2DXC	x-ray diffraction	1.9	1	ASP26_L	PHE40_B	4.321	36.6
2DXC	x-ray diffraction	1.9	1	ASP48_C	TRP81_B	3.958	32.1
3DX8	x-ray diffraction	2.1	1	GLU2_C	TYR7_A	4.598	24.1
3B94	x-ray diffraction	2.5	1	GLU141_B	TYR164_A	4.314	19.9
4H0M	x-ray diffraction	2.2	1	ASP13_D	TYR110_C	3.600	22.0
4B91	x-ray diffraction	1.7	1	GLU200_B	TYR175_A	4.491	32.6
4DX5	x-ray diffraction	1.9	1	ASP732_B	PHE145_D	4.195	14.1
3H0E	x-ray diffraction	2.0	1	GLU272_B	HIS234_A	3.938	23.5
4DXI	x-ray diffraction	1.6	1	GLU140_B	TYR188_A	4.587	35.4
3DXE	x-ray diffraction	2.0	1	GLU648_A	HIS673_B	3.837	24.4
4F5H	x-ray diffraction	1.6	1	GLU247_A	PHE12_B	4.007	14.1
1DXR	x-ray diffraction	2.0	1	ASP314_M	TRP256_C	4.181	32.0
1DXR	x-ray diffraction	2.0	1	GLU244_M	PHE5_L	4.438	37.6
1DXR	x-ray diffraction	2.0	1	GLU3_C	TRP255_L	4.827	26.9
1DXR	x-ray diffraction	2.0	1	ASP202_H	TYR3_M	4.464	32.5
3F56	x-ray diffraction	2.3	1	ASP171_A	PHE80_B	3.953	35.9
1F58	x-ray diffraction	2.0	1	ASP94_L	TRP47_H	4.740	33.2
1F5Q	x-ray diffraction	2.5	1	ASP145_B	PHE152_A	4.644	27.4
1F5Q	x-ray diffraction	2.5	1	ASP38_C	HIS230_B	4.062	23.3
3G7J	x-ray diffraction	2.2	1	GLU65_B	PHE104_A	4.316	25.8
2G75	x-ray diffraction	2.28	1	ASP95_C	TYR96_D	4.660	36.9
3F62	x-ray diffraction	2.0	1	ASP110_B	HIS45_A	3.635	33.8
3CPC	x-ray diffraction	2.4	1	ASP832_A	PHE854_B	4.275	30.6
1F60	x-ray diffraction	1.67	1	GLU291_A	PHE1163_B	3.860	18.0
2F69	x-ray diffraction	1.3	1	ASP338_A	TYR193_B	3.863	23.9
1F6D	x-ray diffraction	2.5	1	GLU159_B	HIS140_A	4.945	38.4
1CPC	x-ray diffraction	1.66	1	ASP13_B	TYR110_A	3.740	4.6
1CP3	x-ray diffraction	2.3	1	ASP993_C	HIS121_A	4.422	25.9
1CP3	x-ray diffraction	2.3	1	GLU272_B	HIS234_A	3.485	27.4
2H1T	x-ray diffraction	1.8	1	GLU39_B	TRP13_A	4.869	34.0
3F63	x-ray diffraction	1.8	1	GLU65_B	PHE104_A	4.423	22.2
3F6W	x-ray diffraction	1.85	1	GLU55_B	HIS5_A	4.127	36.6
3F6W	x-ray diffraction	1.85	1	ASP52_B	TYR9_A	4.614	36.0
2DXB	x-ray diffraction	2.25	1	ASP55_K	HIS28_B	4.980	23.1
2DXB	x-ray diffraction	2.25	1	ASP26_L	PHE40_B	4.344	32.7
2DXB	x-ray diffraction	2.25	1	ASP48_C	TRP81_B	4.178	35.1
3F6D	x-ray diffraction	1.7	1	GLU65_B	PHE104_A	4.429	21.4
3H10	x-ray diffraction	2.2	1	GLU170_A	TYR334_D	4.817	21.6
4DX7	x-ray diffraction	2.25	1	ASP732_B	PHE145_D	4.187	13.8
2B9S	x-ray diffraction	2.27	1	ASP224_B	PHE270_A	4.721	36.3
1F6P	x-ray diffraction	2.25	1	GLU191_C	TYR171_A	4.724	27.6
4H1Z	x-ray diffraction	2.01	1	GLU247_C	HIS273_A	4.429	20.7
4H1Z	x-ray diffraction	2.01	1	ASP248_A	HIS310_B	4.032	36.1
3F6S	x-ray diffraction	2.5	1	GLU135_G	TRP60_A	4.408	37.7
1F6F	x-ray diffraction	2.3	1	ASP171_B	PHE167_C	4.648	29.5
2F6I	x-ray diffraction	2.45	1	GLU308_A	TYR340_B	3.993	26.3
1F7B	x-ray diffraction	1.8	1	GLU191_C	TYR171_A	4.594	19.0
3DX6	x-ray diffraction	1.7	1	GLU2_C	TYR7_A	4.584	24.1
3DX6	x-ray diffraction	1.7	1	ASP98_B	HIS192_A	4.180	36.8
3DX7	x-ray diffraction	1.6	1	GLU2_C	TYR7_A	4.527	23.8
1F73	x-ray diffraction	1.95	1	GLU191_C	TYR171_A	4.685	15.8
3CQ6	x-ray diffraction	2.1	1	GLU282_A	HIS319_E	3.876	21.0
3G7I	x-ray diffraction	2.05	1	GLU65_B	PHE104_A	4.373	23.0
1G7C	x-ray diffraction	2.05	1	GLU291_A	PHE1163_B	3.704	19.4
4DXM	x-ray diffraction	1.4	1	GLU140_B	TYR188_A	4.426	34.7
1G7P	x-ray diffraction	1.5	1	ASP3_P	TYR159_A	4.365	31.4
1G7K	x-ray diffraction	2.0	1	GLU144_C	TYR192_A	4.589	28.5
1G7K	x-ray diffraction	2.0	1	ASP196_C	HIS222_A	4.391	37.8
1G7K	x-ray diffraction	2.0	1	GLU160_D	HIS162_B	4.962	27.0
1G7K	x-ray diffraction	2.0	1	ASP196_B	PHE224_D	4.957	32.3
3CQ5	x-ray diffraction	1.8	1	GLU282_B	HIS319_C	3.961	34.7
1G7Y	x-ray diffraction	2.5	1	ASP243_C	TYR247_A	3.354	22.3
4F7U	x-ray diffraction	1.9	1	GLU5047_G	TRP3034_E	4.345	39.4
1BAI	x-ray diffraction	2.4	1	ASP112_B	HIS7_A	4.652	19.1
3BAE	x-ray diffraction	1.59	1	GLU3_A	HIS27_L	3.580	19.7
2DYS	x-ray diffraction	2.2	1	ASP7_T	TYR179_A	4.441	36.3
2DYS	x-ray diffraction	2.2	1	ASP445_A	PHE111_D	3.735	21.5
3DYA	x-ray diffraction	2.3	1	GLU138_B	TYR181_A	4.770	28.6
3CRK	x-ray diffraction	2.3	1	ASP390_B	HIS381_A	4.077	33.3
1F74	x-ray diffraction	1.6	1	GLU191_C	TYR171_A	4.674	18.0
3DYM	x-ray diffraction	2.05	1	ASP869_B	HIS1015_A	3.916	34.0
4DYJ	x-ray diffraction	2.45	1	ASP394_B	TYR320_A	4.709	38.2
2DYR	x-ray diffraction	1.8	1	ASP7_T	TYR179_A	4.477	39.5
2DYR	x-ray diffraction	1.8	1	GLU99_D	PHE459_A	4.361	34.3
2DYR	x-ray diffraction	1.8	1	ASP445_A	PHE111_D	3.745	19.3
1F8S	x-ray diffraction	2.0	1	GLU79_G	PHE257_A	3.961	18.1
1F8S	x-ray diffraction	2.0	1	ASP205_B	HIS314_A	4.223	36.8
1F8S	x-ray diffraction	2.0	1	GLU187_A	TYR183_B	4.986	17.0
3CRA	x-ray diffraction	2.1	1	GLU76_A	PHE52_B	4.743	22.8
1F8M	x-ray diffraction	1.8	1	GLU166_C	HIS104_A	4.624	29.5
3G7F	x-ray diffraction	2.5	1	ASP314_M	TRP256_C	4.289	31.2
3G7F	x-ray diffraction	2.5	1	GLU244_M	PHE5_L	4.407	35.7
3G7F	x-ray diffraction	2.5	1	GLU3_C	TRP255_L	4.887	26.4
3CSD	x-ray diffraction	2.29	1	GLU174_A	HIS153_B	4.606	35.3
2G8S	x-ray diffraction	1.5	1	ASP89_B	HIS27_A	4.625	34.0
2CS7	x-ray diffraction	1.2	1	ASP7_C	HIS31_A	4.233	14.7
1H2T	x-ray diffraction	2.15	1	GLU54_Z	PHE559_C	3.957	24.4
1H21	x-ray diffraction	2.5	1	ASP81_A	HIS106_B	4.479	33.4
1H21	x-ray diffraction	2.5	1	ASP128_C	PHE124_B	4.843	33.0
2CST	x-ray diffraction	1.9	1	GLU69_B	TYR263_A	4.604	38.9
2BBK	x-ray diffraction	1.75	1	ASP63_J	TYR80_L	4.399	32.6
3CS7	x-ray diffraction	2.2	1	GLU124_A	PHE99_L	4.143	39.2
2H26	x-ray diffraction	1.8	1	GLU95_A	HIS31_B	4.293	29.5
1F8I	x-ray diffraction	2.25	1	GLU166_C	HIS104_A	4.776	24.6
3CS9	x-ray diffraction	2.21	1	GLU282_A	TYR342_B	4.782	36.4
1H2V	x-ray diffraction	2.0	1	GLU54_Z	PHE559_C	4.171	26.7
1G8K	x-ray diffraction	1.64	1	GLU97_B	TYR236_A	3.990	36.2
1F8R	x-ray diffraction	2.0	1	ASP205_C	HIS314_A	4.247	29.7
3F8S	x-ray diffraction	2.43	1	ASP729_B	HIS750_A	4.695	34.9
1DYS	x-ray diffraction	1.6	1	GLU101_B	PHE57_A	4.126	26.4
3G8C	x-ray diffraction	2.0	1	GLU301_B	PHE363_A	4.248	21.0
2G8Y	x-ray diffraction	2.15	1	GLU244_B	PHE294_A	4.857	27.3
6CSC	x-ray diffraction	2.25	1	GLU431_B	PHE24_A	3.975	36.1
4H2H	x-ray diffraction	1.7	1	GLU58_B	HIS96_A	4.677	25.0
3G8R	x-ray diffraction	2.49	1	ASP264_B	HIS181_A	4.962	29.1
3F86	x-ray diffraction	2.0	1	GLU20_C	TYR17_D	3.894	38.2
3F86	x-ray diffraction	2.0	1	GLU11_C	TYR17_E	4.517	24.3
4G89	x-ray diffraction	2.1	1	ASP149_A	TYR97_B	4.725	8.0
1G8J	x-ray diffraction	2.03	1	GLU97_B	TYR236_A	4.040	36.1
3DYO	x-ray diffraction	1.8	1	ASP869_B	HIS1015_A	4.024	39.4
4BBF	x-ray diffraction	2.0	1	GLU946_C	HIS950_B	3.605	19.6
3G8D	x-ray diffraction	1.9	1	GLU301_B	PHE363_A	4.246	19.6
1G85	x-ray diffraction	1.8	1	ASP128_B	HIS98_A	2.872	18.4
4G81	x-ray diffraction	1.9	1	GLU225_A	TYR240_D	4.618	30.7
1F99	x-ray diffraction	2.4	1	ASP13_B	TYR110_A	3.914	13.7
1G8E	x-ray diffraction	1.8	1	ASP28_B	HIS2_A	4.783	10.1
1H2U	x-ray diffraction	2.4	1	GLU54_X	PHE559_A	4.099	23.6
4G8T	x-ray diffraction	1.7	1	GLU327_B	TRP291_A	4.031	32.6
4G8T	x-ray diffraction	1.7	1	GLU269_C	HIS296_A	4.923	29.4
1BBR	x-ray diffraction	2.3	1	GLU1_L	HIS119_H	4.916	33.3
3BB6	x-ray diffraction	2.3	1	ASP97_C	HIS10_A	4.551	38.9
1DY7	x-ray diffraction	1.6	1	GLU136_B	TYR294_A	4.540	38.7
2DYH	x-ray diffraction	1.9	1	ASP29_B	TYR334_A	3.479	18.9
4BBE	x-ray diffraction	1.9	1	GLU1097_C	HIS886_A	4.105	15.0
2DYM	x-ray diffraction	2.2	1	ASP26_B	HIS0_A	4.995	33.1
3F90	x-ray diffraction	2.5	1	GLU135_G	TRP60_A	3.996	35.9
4BBY	x-ray diffraction	1.9	1	GLU346_C	HIS142_A	3.858	7.9
3F9D	x-ray diffraction	2.0	1	GLU72_A	TYR51_B	3.897	26.9
2G9W	x-ray diffraction	1.8	1	GLU77_B	HIS102_A	3.431	26.8
1H3I	x-ray diffraction	2.1	1	GLU77_A	TYR337_B	4.491	25.5
1G98	x-ray diffraction	1.9	1	ASP538_B	PHE29_A	4.468	33.5
1G98	x-ray diffraction	1.9	1	GLU468_B	TYR362_A	4.427	34.1
3DYP	x-ray diffraction	1.75	1	ASP869_B	HIS1015_A	3.882	33.2
3F9I	x-ray diffraction	2.25	1	ASP211_B	TYR226_A	4.426	34.6
1DZK	x-ray diffraction	1.48	1	GLU74_A	TYR52_B	4.140	36.2
2F9R	x-ray diffraction	1.85	1	ASP2_B	TYR62_C	3.870	20.6
1HTM	x-ray diffraction	2.5	1	GLU69_F	PHE70_B	4.002	21.2
1HTM	x-ray diffraction	2.5	1	GLU74_F	TYR157_D	4.379	32.0
3G9W	x-ray diffraction	2.17	1	ASP372_B	TRP775_C	4.970	33.9
1HTL	x-ray diffraction	2.5	1	GLU66_F	TYR233_C	4.882	11.5
2HTD	x-ray diffraction	1.6	1	GLU58_B	PHE120_A	4.857	36.1
3HT2	x-ray diffraction	2.0	1	GLU58_C	PHE37_A	4.425	37.7
3DZF	x-ray diffraction	2.01	1	GLU292_E	TRP46_D	4.063	33.2
1DZJ	x-ray diffraction	2.0	1	GLU74_A	TYR52_B	4.158	38.0
2DZN	x-ray diffraction	2.2	1	GLU365_D	TRP73_C	4.558	37.0
1F91	x-ray diffraction	2.4	1	GLU275_B	HIS153_A	4.228	28.5
1DZP	x-ray diffraction	1.83	1	GLU74_A	TYR52_B	4.471	35.7
1H3X	x-ray diffraction	2.44	1	GLU357_A	TYR349_B	4.546	35.1
2G9H	x-ray diffraction	2.0	1	ASP29_A	TRP153_B	4.586	23.6
4DZ8	x-ray diffraction	1.91	1	GLU357_A	TYR349_B	4.853	32.0
4G94	x-ray diffraction	2.0	1	ASP322_A	PHE126_B	4.798	30.7
1H3T	x-ray diffraction	2.4	1	GLU357_B	TYR349_A	4.927	35.8
4DZB	x-ray diffraction	1.7	1	GLU104_B	PHE45_A	3.752	21.8
4G9F	x-ray diffraction	1.9	1	ASP142_D	PHE140_E	4.985	32.2
2F9D	x-ray diffraction	2.5	1	GLU403_P	TYR117_A	4.314	29.2
4FAJ	x-ray diffraction	1.9	1	GLU423_A	PHE6_B	3.779	8.3
2H3D	x-ray diffraction	2.1	1	GLU246_B	TYR18_A	4.455	39.1
1G9Q	x-ray diffraction	2.3	1	GLU52_B	PHE28_A	3.064	27.8
4FA4	x-ray diffraction	2.14	1	ASP76_F	TYR80_C	4.602	37.0
2G94	x-ray diffraction	1.86	1	GLU207_D	PHE365_A	4.439	36.3
3BCQ	x-ray diffraction	2.4	1	ASP108_B	HIS104_A	3.772	22.5
2BCP	x-ray diffraction	2.1	1	ASP408_B	PHE440_A	4.195	35.8
2BC4	x-ray diffraction	2.27	1	ASP40_A	TRP154_B	4.931	19.8
4FA5	x-ray diffraction	1.94	1	ASP76_F	TYR80_C	4.507	35.2
4BCA	x-ray diffraction	2.4	1	GLU346_C	HIS142_A	4.946	8.0
4FAN	x-ray diffraction	2.08	1	ASP76_F	TYR80_C	4.399	33.9
3E04	x-ray diffraction	1.95	1	ASP341_D	PHE403_A	4.445	34.7
2FAT	x-ray diffraction	1.77	1	GLU58_H	TYR93_L	4.371	30.5
4FA9	x-ray diffraction	2.09	1	ASP76_F	TYR80_C	4.412	36.1
2BC5	x-ray diffraction	2.25	1	ASP74_B	HIS63_A	4.104	19.0
2FAH	x-ray diffraction	2.09	1	ASP80_C	HIS85_A	3.464	38.3
4E0R	x-ray diffraction	2.26	1	ASP2_C	TYR7_A	4.956	24.0
4E0R	x-ray diffraction	2.26	1	ASP52_E	HIS35_D	3.772	32.5
4E0R	x-ray diffraction	2.26	1	ASP5_F	TRP95_D	4.979	30.9
4FA1	x-ray diffraction	2.18	1	ASP76_F	TYR80_C	4.328	36.1
2BC0	x-ray diffraction	2.0	1	ASP408_A	PHE440_B	4.267	39.3
1H3U	x-ray diffraction	2.4	1	GLU357_B	TYR349_A	4.843	25.6
2H3B	x-ray diffraction	1.95	1	GLU246_A	TYR18_B	4.543	36.2
2BC1	x-ray diffraction	2.15	1	ASP408_B	PHE440_A	4.076	37.7
1H3M	x-ray diffraction	2.4	1	GLU145_B	HIS201_A	3.301	14.2
3E08	x-ray diffraction	1.9	1	GLU11_C	PHE262_D	4.684	36.7
4H35	x-ray diffraction	1.9	1	ASP989_B	TRP982_A	4.330	20.0
1HTO	x-ray diffraction	2.4	1	ASP193_F	TYR16_A	4.738	33.5
1HTO	x-ray diffraction	2.4	1	ASP467_H	TYR171_A	3.444	13.1
1HTO	x-ray diffraction	2.4	1	GLU212_K	TYR16_J	4.981	6.8
4BC7	x-ray diffraction	2.4	1	GLU346_C	HIS142_A	3.848	11.7
1E00	x-ray diffraction	1.83	1	GLU74_A	TYR52_B	4.511	37.0
4FAV	x-ray diffraction	2.08	1	ASP76_F	TYR80_C	4.412	37.0
3FAV	x-ray diffraction	2.15	1	GLU68_A	TRP58_B	4.248	39.8
3HTN	x-ray diffraction	1.5	1	GLU158_C	TYR181_A	4.444	24.4
4BC2	x-ray diffraction	1.97	1	GLU45_A	HIS444_C	4.870	25.3
8FAB	x-ray diffraction	1.8	1	GLU124_A	PHE130_B	4.906	29.6
1H4F	x-ray diffraction	2.0	1	GLU275_B	HIS153_A	4.044	25.2
4FA7	x-ray diffraction	2.5	1	ASP111_B	TRP559_A	4.995	17.9
1FAK	x-ray diffraction	2.1	1	GLU125_H	TYR101_L	4.300	26.5
1FAK	x-ray diffraction	2.1	1	ASP60_H	HIS18_I	4.441	6.8
3FA6	x-ray diffraction	1.54	1	GLU72_B	TYR51_A	3.936	25.7
4GAC	x-ray diffraction	1.64	1	GLU105_B	TYR106_A	3.385	38.0
4E1V	x-ray diffraction	2.15	1	GLU1079_D	TYR1163_C	4.903	7.9
1H4R	x-ray diffraction	1.8	1	GLU136_A	TRP191_B	4.618	39.9
1H48	x-ray diffraction	2.3	1	GLU149_C	PHE7_B	4.719	37.4
2H4W	x-ray diffraction	2.0	1	ASP4_C	HIS237_A	4.455	37.0
1BD2	x-ray diffraction	2.5	1	GLU105_E	PHE45_D	4.650	29.9
1BD2	x-ray diffraction	2.5	1	ASP130_D	PHE131_E	4.923	23.5
1BD2	x-ray diffraction	2.5	1	GLU200_D	HIS140_E	4.740	5.3
3H4V	x-ray diffraction	2.4	1	GLU256_C	TYR271_A	4.365	37.8
1H4I	x-ray diffraction	1.94	1	GLU593_A	TYR495_C	4.993	18.2
3H43	x-ray diffraction	2.1	1	GLU83_C	HIS122_D	3.327	24.2
2J24	x-ray diffraction	2.1	1	GLU77_B	TYR102_A	3.869	6.7
2E1N	x-ray diffraction	1.8	1	GLU43_B	PHE31_A	4.510	34.1
3BEV	x-ray diffraction	2.1	1	ASP52_B	HIS35_A	3.831	29.7
3BEX	x-ray diffraction	1.51	1	GLU38_F	HIS42_A	5.000	31.2
1H47	x-ray diffraction	2.0	1	GLU149_B	PHE7_A	4.941	32.0
1H47	x-ray diffraction	2.0	1	GLU149_C	HIS5_B	4.418	38.9
2H48	x-ray diffraction	2.2	1	ASP4_C	HIS237_A	4.405	36.7
2BE2	x-ray diffraction	2.43	1	GLU138_B	TYR181_A	4.460	30.1
4H51	x-ray diffraction	1.85	1	GLU74_B	TYR262_A	4.695	26.0
1GAE	x-ray diffraction	2.17	1	GLU169_P	PHE304_O	4.229	23.7
1J21	x-ray diffraction	2.2	1	GLU207_B	TYR342_A	4.576	7.1
1GAD	x-ray diffraction	1.8	1	GLU169_P	PHE304_O	4.063	23.3
3GA9	x-ray diffraction	2.3	1	GLU300_L	PHE462_S	4.450	31.7
2J27	x-ray diffraction	1.15	1	GLU77_B	TYR102_A	3.880	6.5
3GAE	x-ray diffraction	1.6	1	ASP511_B	HIS510_A	3.806	19.3
2BE5	x-ray diffraction	2.4	1	GLU810_N	HIS63_L	4.076	8.1
2BE5	x-ray diffraction	2.4	1	GLU97_P	TYR215_N	3.854	9.4
3GAF	x-ray diffraction	2.2	1	GLU112_G	PHE120_H	4.777	31.3
1H54	x-ray diffraction	2.15	1	GLU418_B	TRP69_A	4.862	35.6
1H54	x-ray diffraction	2.15	1	ASP583_B	PHE423_A	4.268	38.3
3BEQ	x-ray diffraction	1.64	1	GLU463_A	HIS144_B	4.184	33.6
2GAG	x-ray diffraction	1.85	1	ASP142_C	HIS128_A	4.395	36.5
1E1R	x-ray diffraction	2.5	1	GLU267_E	PHE299_A	4.438	33.2
2H5I	x-ray diffraction	1.69	1	GLU167_A	TYR203_B	4.574	32.2
1J2G	x-ray diffraction	2.2	1	GLU296_D	PHE17_A	4.767	23.2
1J2G	x-ray diffraction	2.2	1	GLU290_A	TYR22_D	4.682	3.5
2GAH	x-ray diffraction	2.0	1	GLU507_A	TRP56_B	4.948	35.3
2H59	x-ray diffraction	1.9	1	ASP222_A	HIS9_E	4.039	32.5
1BEU	x-ray diffraction	1.9	1	GLU135_A	TYR16_B	4.286	27.9
1BEU	x-ray diffraction	1.9	1	ASP56_A	TYR279_B	4.293	32.2
2J2M	x-ray diffraction	2.4	1	ASP369_C	PHE307_A	3.921	33.4
2J2M	x-ray diffraction	2.4	1	ASP144_D	TYR366_A	4.973	39.3
2J2M	x-ray diffraction	2.4	1	ASP46_A	PHE337_B	4.744	38.8
3GAS	x-ray diffraction	1.8	1	GLU191_A	HIS8_F	4.385	39.5
3GB3	x-ray diffraction	1.75	1	GLU146_B	PHE196_A	4.882	14.6
4H5F	x-ray diffraction	1.9	1	GLU241_B	PHE120_D	4.604	39.7
3BF3	x-ray diffraction	1.63	1	GLU38_F	HIS42_A	4.409	31.2
2H5J	x-ray diffraction	2.0	1	GLU167_A	TYR203_B	3.925	39.1
2H5J	x-ray diffraction	2.0	1	ASP169_A	TYR203_B	4.873	35.7
2H5J	x-ray diffraction	2.0	1	GLU272_D	HIS234_B	3.580	33.9
2H6H	x-ray diffraction	1.8	1	ASP597_B	TYR100_A	4.919	9.3
2H6H	x-ray diffraction	1.8	1	GLU698_B	HIS170_A	4.989	28.4
2H6H	x-ray diffraction	1.8	1	GLU354_A	HIS827_B	4.567	27.4
3GBN	x-ray diffraction	2.2	1	GLU124_L	PHE122_H	4.873	29.5
3GBK	x-ray diffraction	2.3	1	GLU298_B	HIS217_A	4.278	34.7
4E1O	x-ray diffraction	1.8	1	GLU114_B	TYR38_A	4.056	33.3
1H6D	x-ray diffraction	2.05	1	ASP246_C	TYR73_A	3.916	28.5
1H6D	x-ray diffraction	2.05	1	ASP240_A	PHE369_C	4.688	35.8
2H61	x-ray diffraction	1.9	1	GLU4_B	PHE43_A	4.154	23.7
2H61	x-ray diffraction	1.9	1	GLU89_A	HIS25_B	3.664	27.3
2GBW	x-ray diffraction	1.7	1	GLU362_E	HIS89_A	3.824	29.6
2GBB	x-ray diffraction	2.1	1	GLU62_B	HIS58_A	4.324	38.6
3GBJ	x-ray diffraction	2.1	1	ASP21_C	TYR194_A	4.789	28.3
2GB5	x-ray diffraction	2.3	1	GLU162_B	HIS-3_A	3.585	34.2
3BF1	x-ray diffraction	2.3	1	GLU38_F	HIS42_A	4.698	32.9
2GB7	x-ray diffraction	1.7	1	GLU82_A	TYR91_B	4.380	27.2
2BFX	x-ray diffraction	1.8	1	ASP820_D	TYR355_A	4.587	39.4
1J20	x-ray diffraction	2.0	1	GLU207_B	TYR342_A	4.806	9.2
2H6L	x-ray diffraction	2.0	1	GLU114_C	TRP138_A	3.846	15.7
3BFK	x-ray diffraction	1.8	1	ASP137_A	PHE48_B	4.906	39.5
1BGX	x-ray diffraction	2.3	1	ASP547_T	TYR32_L	4.214	38.8
1GCV	x-ray diffraction	2.0	1	GLU44_C	HIS87_B	3.938	27.3
1H65	x-ray diffraction	2.0	1	ASP258_A	TYR102_B	4.328	39.8
2H6F	x-ray diffraction	1.5	1	ASP597_B	TYR100_A	4.939	7.9
2H6F	x-ray diffraction	1.5	1	GLU698_B	HIS170_A	4.993	29.0
2H6F	x-ray diffraction	1.5	1	GLU354_A	HIS827_B	4.460	26.2
2GC9	x-ray diffraction	1.7	1	ASP76_A	PHE93_B	4.076	39.5
2J3Z	x-ray diffraction	2.3	1	GLU232_C	TYR379_D	4.015	25.8
2GC4	x-ray diffraction	1.9	1	ASP76_E	TYR80_B	4.269	31.6
2J3W	x-ray diffraction	2.1	1	GLU35_D	PHE132_A	4.570	31.9
1GCK	x-ray diffraction	2.5	1	GLU540_B	TYR64_A	3.924	39.4
1GCK	x-ray diffraction	2.5	1	ASP414_A	TYR564_B	4.091	39.8
1H6K	x-ray diffraction	2.0	1	GLU54_X	PHE559_A	3.999	28.5
2GC7	x-ray diffraction	1.9	1	ASP76_E	TYR80_B	4.228	31.7
1KB9	x-ray diffraction	2.3	1	GLU345_C	TYR81_H	4.093	27.9
1KB9	x-ray diffraction	2.3	1	ASP133_E	TYR27_J	4.816	18.5
3KB2	x-ray diffraction	2.2	1	ASP124_B	PHE35_A	4.988	11.6
2GCY	x-ray diffraction	2.5	1	ASP102_B	TYR53_A	4.612	37.1
2J32	x-ray diffraction	1.3	1	ASP5_B	HIS121_A	4.902	30.6
1J31	x-ray diffraction	1.6	1	GLU153_B	TYR260_A	4.545	33.9
2J33	x-ray diffraction	2.0	1	ASP5_B	HIS121_A	4.880	26.2
1J3U	x-ray diffraction	2.5	1	ASP294_B	PHE356_A	4.719	10.9
2J3T	x-ray diffraction	2.4	1	ASP33_A	HIS21_B	3.111	31.3
2BGC	x-ray diffraction	2.3	1	GLU223_F	TYR82_G	4.339	37.4
2H62	x-ray diffraction	1.85	1	ASP89_C	PHE49_B	4.022	25.4
2H65	x-ray diffraction	2.3	1	GLU167_A	TYR203_B	4.315	32.0
2H65	x-ray diffraction	2.3	1	ASP169_A	TYR203_B	4.771	33.6
2H65	x-ray diffraction	2.3	1	GLU272_B	HIS234_D	3.376	31.6
2J40	x-ray diffraction	2.1	1	GLU508_B	PHE488_A	4.133	35.2
4H6J	x-ray diffraction	1.52	1	ASP377_B	TYR254_A	4.028	26.8
1J49	x-ray diffraction	2.2	1	GLU143_B	HIS304_A	4.468	34.2
2H6B	x-ray diffraction	2.2	1	GLU109_B	PHE124_A	4.630	38.6
2H6B	x-ray diffraction	2.2	1	GLU221_A	TYR77_B	4.131	32.9
4J42	x-ray diffraction	1.28	1	GLU54_B	PHE83_A	3.653	11.4
4J42	x-ray diffraction	1.28	1	ASP35_A	PHE83_B	4.515	38.3
2GCU	x-ray diffraction	1.48	1	GLU60_B	HIS210_A	4.809	29.3
1KB5	x-ray diffraction	2.5	1	ASP98_H	TRP45_B	4.792	32.0
1KBY	x-ray diffraction	2.5	1	GLU246_M	PHE5_L	3.797	34.8
1GD8	x-ray diffraction	2.3	1	GLU118_E	HIS31_G	3.785	22.8
3GDG	x-ray diffraction	2.3	1	GLU237_D	TYR252_C	4.684	37.0
2J4W	x-ray diffraction	2.5	1	GLU453_D	HIS94_L	4.886	38.0
1J4A	x-ray diffraction	1.9	1	GLU143_B	HIS304_A	4.564	39.0
2J4I	x-ray diffraction	1.8	1	GLU124_A	PHE11_B	4.479	38.3
2H6G	x-ray diffraction	1.85	1	ASP597_B	TYR100_A	4.907	10.8
2H6G	x-ray diffraction	1.85	1	GLU354_A	HIS827_B	4.407	26.7
3H77	x-ray diffraction	1.8	1	ASP186_B	HIS102_A	3.576	33.0
2J55	x-ray diffraction	2.15	1	ASP76_J	TYR80_L	4.626	35.8
2J5V	x-ray diffraction	2.5	1	GLU88_B	HIS59_A	4.460	36.1
2J5V	x-ray diffraction	2.5	1	ASP333_A	TYR352_B	4.501	17.1
1BGL	x-ray diffraction	2.5	1	ASP869_B	HIS1015_A	4.104	35.5
1H7W	x-ray diffraction	1.9	1	GLU520_A	HIS25_B	4.827	36.7
1H7W	x-ray diffraction	1.9	1	ASP965_D	PHE824_C	3.953	39.2
3BGL	x-ray diffraction	2.23	1	GLU665_B	HIS861_A	3.087	16.8
2J56	x-ray diffraction	2.1	1	ASP76_J	TYR80_L	4.549	35.5
3H78	x-ray diffraction	1.7	1	ASP186_B	HIS102_A	3.615	30.0
3H76	x-ray diffraction	1.8	1	ASP186_B	HIS102_A	3.609	35.2
3H7W	x-ray diffraction	1.65	1	ASP377_B	TYR256_A	4.181	33.8
4GDE	x-ray diffraction	2.2	1	ASP9_D	PHE504_B	4.633	33.6
1GDE	x-ray diffraction	1.8	1	GLU414_A	TYR559_B	3.173	7.2
1J5W	x-ray diffraction	1.95	1	GLU195_B	TYR229_A	3.482	31.4
2J58	x-ray diffraction	2.26	1	ASP366_B	HIS365_A	4.566	7.2
2J57	x-ray diffraction	2.25	1	ASP180_I	PHE97_C	4.392	38.6
2J57	x-ray diffraction	2.25	1	ASP76_G	TYR80_K	4.474	39.1
3GDF	x-ray diffraction	2.5	1	GLU237_A	TYR252_B	4.867	39.5
1H7X	x-ray diffraction	2.01	1	ASP965_A	PHE824_B	3.841	39.4
1BGM	x-ray diffraction	2.5	1	ASP869_L	HIS1015_K	4.124	32.8
2BGK	x-ray diffraction	1.6	1	GLU1184_B	TYR108_A	4.891	19.3
2BGK	x-ray diffraction	1.6	1	GLU184_A	TYR1108_B	4.797	20.6
2GD1	x-ray diffraction	2.5	1	ASP282_P	TYR46_R	4.841	38.1
1H8S	x-ray diffraction	2.4	1	ASP73_A	PHE13_B	4.788	37.9
2BGR	x-ray diffraction	2.0	1	ASP729_B	HIS750_A	4.428	37.5
2J5N	x-ray diffraction	1.63	1	GLU508_B	PHE488_A	4.142	35.7
1J6W	x-ray diffraction	2.1	1	GLU122_B	PHE7_A	4.117	37.1
1J6W	x-ray diffraction	2.1	1	ASP77_B	TYR88_A	4.415	27.5
2H8F	x-ray diffraction	1.3	1	ASP108_B	HIS104_A	4.435	35.1
3H82	x-ray diffraction	1.5	1	ASP377_B	TYR256_A	4.190	35.3
2H8D	x-ray diffraction	1.78	1	ASP108_B	HIS104_A	4.301	37.0
1GEG	x-ray diffraction	1.7	1	ASP226_D	TYR241_A	4.160	17.7
1H8E	x-ray diffraction	2.0	1	GLU267_E	PHE299_A	4.619	39.6
4GEL	x-ray diffraction	1.76	1	GLU217_B	HIS169_A	4.386	38.7
2J6Y	x-ray diffraction	1.85	1	ASP65_D	PHE3_A	4.629	32.4
3GEB	x-ray diffraction	2.4	1	GLU507_D	TYR537_A	4.031	5.7
3GE3	x-ray diffraction	1.52	1	GLU201_B	TYR22_A	4.916	31.5
1J6R	x-ray diffraction	2.3	1	GLU136_B	HIS2_A	4.329	34.8
3BHB	x-ray diffraction	2.2	1	ASP3_C	TYR159_A	4.172	35.3
1J7D	x-ray diffraction	1.85	1	GLU55_B	PHE13_A	4.733	25.2
3GE8	x-ray diffraction	2.19	1	GLU201_B	TYR22_A	4.754	37.5
3H9U	x-ray diffraction	1.9	1	ASP278_B	TYR421_A	3.771	19.0
4GET	x-ray diffraction	2.24	1	GLU146_D	TYR133_B	4.398	24.8
2BHP	x-ray diffraction	1.8	1	GLU508_B	PHE488_A	4.149	33.6
3H96	x-ray diffraction	2.0	1	GLU27_C	TYR78_B	4.943	10.3
3H9E	x-ray diffraction	1.72	1	GLU244_P	PHE379_O	4.253	26.7
4H9O	x-ray diffraction	2.05	1	ASP349_C	TYR88_B	4.627	26.2
2BHQ	x-ray diffraction	1.4	1	GLU508_B	PHE488_A	4.156	35.4
1H9X	x-ray diffraction	2.1	1	GLU136_B	TYR294_A	4.450	37.0
4H9N	x-ray diffraction	1.95	1	ASP349_C	TYR88_B	4.629	26.2
3H9Z	x-ray diffraction	2.45	1	GLU444_B	TRP453_A	4.677	33.7
3KC2	x-ray diffraction	1.55	1	ASP163_B	PHE132_A	4.031	35.6
3KCC	x-ray diffraction	1.66	1	ASP53_B	PHE136_A	4.588	35.6
4H9P	x-ray diffraction	2.2	1	ASP349_C	TYR88_B	4.638	25.7
4GE1	x-ray diffraction	2.15	1	GLU146_D	TYR133_B	4.350	30.2
1J7N	x-ray diffraction	2.3	1	GLU269_B	TYR125_A	3.487	29.0
4H9Q	x-ray diffraction	1.95	1	ASP349_C	TYR88_B	4.624	25.2
2GE8	x-ray diffraction	2.2	1	GLU32_G	PHE84_F	4.602	17.2
1H9Y	x-ray diffraction	2.4	1	GLU136_B	TYR294_A	4.356	36.0
3BIX	x-ray diffraction	1.8	1	GLU454_D	HIS632_B	4.424	22.5
3BIX	x-ray diffraction	1.8	1	GLU628_B	TRP463_D	3.661	36.1
4H9R	x-ray diffraction	2.2	1	ASP349_C	TYR88_B	4.637	26.9
3KCQ	x-ray diffraction	2.2	1	GLU141_C	TYR139_A	4.095	37.1
3KCQ	x-ray diffraction	2.2	1	GLU76_D	HIS69_C	3.574	33.9
4GFI	x-ray diffraction	1.9	1	GLU157_A	HIS217_B	4.569	37.5
2GFQ	x-ray diffraction	1.75	1	GLU255_A	TYR56_B	4.621	34.2
2J83	x-ray diffraction	2.0	1	GLU199_B	PHE156_A	4.103	16.4
2HAY	x-ray diffraction	2.11	1	GLU30_D	HIS6_C	3.911	15.4
3BIP	x-ray diffraction	1.94	1	GLU426_A	TYR19_B	4.648	36.7
2J8D	x-ray diffraction	2.07	1	GLU246_M	PHE5_L	4.089	37.4
3KDF	x-ray diffraction	1.98	1	ASP151_B	HIS92_A	3.877	21.4
3GFS	x-ray diffraction	2.1	1	GLU45_K	HIS13_A	3.323	37.2
3GFS	x-ray diffraction	2.1	1	GLU158_G	HIS13_F	3.057	21.0
2J8C	x-ray diffraction	1.87	1	GLU246_M	PHE5_L	4.081	37.4
3BJ2	x-ray diffraction	2.0	1	ASP108_B	HIS104_A	3.857	24.0
3BJ3	x-ray diffraction	2.1	1	ASP108_B	HIS104_A	3.905	18.9
1J8H	x-ray diffraction	2.4	1	ASP29_A	TRP153_B	4.544	24.1
2BJA	x-ray diffraction	1.9	1	GLU508_B	PHE488_A	4.166	33.2
3HA6	x-ray diffraction	2.36	1	GLU175_A	TYR8_B	4.248	32.8
3BJ8	x-ray diffraction	2.3	1	ASP147_A	PHE157_B	4.121	37.2
3HAC	x-ray diffraction	2.0	1	ASP729_B	HIS750_A	4.580	36.4
4J9W	x-ray diffraction	1.6	1	ASP302_B	HIS289_A	4.288	34.9
2BJK	x-ray diffraction	1.4	1	GLU508_B	PHE488_A	4.114	31.4
2J9Z	x-ray diffraction	1.8	1	GLU135_A	TYR16_B	4.261	35.0
4J9X	x-ray diffraction	1.7	1	ASP302_B	HIS289_A	4.351	35.0
3BJ7	x-ray diffraction	2.2	1	ASP147_B	PHE157_A	3.694	30.1
2J9X	x-ray diffraction	1.9	1	GLU135_A	TYR16_B	4.218	37.1
2J9X	x-ray diffraction	1.9	1	ASP56_A	TYR279_B	4.670	29.0
2J9Y	x-ray diffraction	1.8	1	GLU135_A	TYR16_B	4.343	26.1
3GFB	x-ray diffraction	2.4	1	GLU238_B	HIS105_A	4.278	36.9
3BJU	x-ray diffraction	2.31	1	ASP504_B	TYR95_A	4.578	38.8
3GFT	x-ray diffraction	2.27	1	ASP47_A	PHE-2_E	4.223	39.7
2GFI	x-ray diffraction	2.29	1	GLU281_B	PHE411_A	4.085	2.4
2J91	x-ray diffraction	1.8	1	ASP268_B	PHE327_A	3.932	15.9
1HA7	x-ray diffraction	2.2	1	ASP13_B	TYR110_A	3.349	13.3
3HAB	x-ray diffraction	2.1	1	ASP729_B	HIS750_A	4.594	37.2
3BJ1	x-ray diffraction	1.9	1	ASP108_B	HIS104_A	3.801	23.8
3HA4	x-ray diffraction	2.4	1	ASP165_E	TRP75_A	4.775	39.5
3HA4	x-ray diffraction	2.4	1	GLU87_G	TYR122_C	4.217	29.6
2JAE	x-ray diffraction	1.25	1	GLU192_B	HIS469_A	4.683	21.7
3BJQ	x-ray diffraction	2.05	1	GLU205_E	TYR201_D	4.106	25.5
1GG9	x-ray diffraction	1.89	1	ASP446_C	PHE383_A	3.946	35.2
4HBM	x-ray diffraction	1.9	1	ASP68_A	TYR104_D	4.580	34.6
4HBM	x-ray diffraction	1.9	1	ASP46_D	TYR76_F	4.366	39.7
4GGF	x-ray diffraction	1.6	1	ASP98_C	HIS61_L	3.558	34.3
4GGD	x-ray diffraction	2.44	1	GLU8_C	TYR185_A	4.387	18.0
3GGG	x-ray diffraction	2.21	1	ASP225_B	TYR299_D	4.456	30.0
1GG1	x-ray diffraction	2.0	1	GLU15_D	TRP215_B	4.745	31.0
1LK3	x-ray diffraction	1.91	1	GLU75_B	TYR57_I	4.136	36.3
1HBM	x-ray diffraction	1.8	1	GLU341_B	TYR4_C	4.686	28.4
1HBM	x-ray diffraction	1.8	1	GLU436_D	PHE340_E	4.107	39.6
2GGK	x-ray diffraction	2.3	1	GLU179_B	TYR298_A	4.520	38.6
1HBO	x-ray diffraction	1.78	1	GLU341_B	TYR4_C	4.686	29.5
1HBO	x-ray diffraction	1.78	1	GLU436_D	PHE340_E	4.034	26.8
1GGE	x-ray diffraction	1.89	1	ASP446_D	PHE383_B	4.003	34.4
3HB0	x-ray diffraction	2.5	1	GLU507_D	TYR537_A	3.900	6.9
1GGK	x-ray diffraction	2.26	1	ASP446_C	PHE383_A	3.961	33.8
3LKT	x-ray diffraction	1.65	1	GLU345_M	PHE200_A	4.839	18.1
3LK0	x-ray diffraction	2.04	1	GLU4_B	PHE43_A	4.559	23.3
1GGJ	x-ray diffraction	1.92	1	ASP446_B	PHE383_D	3.936	34.7
1HBU	x-ray diffraction	1.9	1	GLU341_B	TYR4_C	4.661	25.9
[truncated: 3,396 more rows]
