# Supplementary material for: A thorough anion–π interaction study in biomolecules: on the importance of cooperativity effects
Source: Chem Sci. 2015 Jun 5;7(2):1038–50. doi: 10.1039/c5sc01386k (PMC5967298; doi:10.1039/c5sc01386k)
Supplement: Supplementary file 1 [file SC-007-C5SC01386K-s001.zip › binary_rna.tab]

PDB entry	Experimental method	Resolution	# model	Anion	Aromatic system	Distance	Angle
1CX0	x-ray diffraction	2.3	1	GLU19_A	U150_B	4.832	34.8
1CX0	x-ray diffraction	2.3	1	ASP92_A	C154_B	3.914	35.4
4E58	x-ray diffraction	1.95	1	SO4101_D	C8_C	3.692	11.2
4E58	x-ray diffraction	1.95	1	SO4101_D	C5_D	4.897	37.5
3D2S	x-ray diffraction	1.7	1	GLU187_A	U6_E	3.741	17.2
1EC6	x-ray diffraction	2.4	1	GLU14_B	G10_C	4.161	9.3
1A9N	x-ray diffraction	2.38	1	ASP92_B	G12_Q	3.582	23.6
3EGZ	x-ray diffraction	2.2	1	ASP287_A	C42_B	3.487	27.2
1C9S	x-ray diffraction	1.9	1	GLU36_L	A105_W	4.262	33.2
1C9S	x-ray diffraction	1.9	1	GLU36_M	A110_W	4.170	34.9
1C9S	x-ray diffraction	1.9	1	GLU36_N	A115_W	4.230	35.6
1C9S	x-ray diffraction	1.9	1	GLU36_O	A120_W	4.294	36.3
1C9S	x-ray diffraction	1.9	1	GLU36_P	A125_W	4.276	36.3
1C9S	x-ray diffraction	1.9	1	GLU36_Q	A130_W	4.237	35.3
1C9S	x-ray diffraction	1.9	1	GLU36_R	A135_W	4.283	36.4
1C9S	x-ray diffraction	1.9	1	GLU36_S	A140_W	4.229	34.8
1C9S	x-ray diffraction	1.9	1	GLU36_T	A145_W	4.160	34.8
1C9S	x-ray diffraction	1.9	1	GLU36_U	A150_W	4.234	34.8
1C9S	x-ray diffraction	1.9	1	GLU36_V	A155_W	4.312	33.8
3CC2	x-ray diffraction	2.4	1	ASP30_2	C87_0	2.949	16.5
3CC2	x-ray diffraction	2.4	1	GLU35_F	G246_0	4.004	36.7
3CC2	x-ray diffraction	2.4	1	CL8514_0	G644_0	4.324	35.2
3CC2	x-ray diffraction	2.4	1	GLU217_C	G672_0	4.636	29.0
3CC2	x-ray diffraction	2.4	1	GLU71_L	A700_0	3.575	31.0
3CC2	x-ray diffraction	2.4	1	ASP158_E	C2565_0	4.148	16.0
3CC2	x-ray diffraction	2.4	1	GLU50_U	U2866_0	3.754	13.6
3AVX	x-ray diffraction	2.41	1	ASP621_A	A2113_T	4.791	8.7
2ET5	x-ray diffraction	2.2	1	SO455_B	A39_B	3.389	14.9
1GTF	x-ray diffraction	1.75	1	GLU36_V	A102_W	4.185	36.5
1GTF	x-ray diffraction	1.75	1	GLU36_L	A107_W	4.166	37.6
1GTF	x-ray diffraction	1.75	1	GLU36_M	A112_W	4.225	37.2
1GTF	x-ray diffraction	1.75	1	GLU36_N	A117_W	4.185	38.5
1GTF	x-ray diffraction	1.75	1	GLU36_O	A122_W	4.248	36.0
1GTF	x-ray diffraction	1.75	1	GLU36_P	A127_W	4.146	37.2
1GTF	x-ray diffraction	1.75	1	GLU36_Q	A132_W	4.208	36.7
1GTF	x-ray diffraction	1.75	1	GLU36_R	A137_W	4.173	35.5
1GTF	x-ray diffraction	1.75	1	GLU36_S	A142_W	4.240	36.7
1GTF	x-ray diffraction	1.75	1	GLU36_T	A147_W	4.176	37.8
1GTF	x-ray diffraction	1.75	1	GLU36_U	A152_W	4.209	36.2
1GTN	x-ray diffraction	2.5	1	GLU36_V	A102_W	4.484	34.1
1GTN	x-ray diffraction	2.5	1	GLU36_L	A107_W	3.860	38.0
1GTN	x-ray diffraction	2.5	1	GLU36_M	A112_W	4.181	38.4
1GTN	x-ray diffraction	2.5	1	GLU36_N	A117_W	4.194	36.6
1GTN	x-ray diffraction	2.5	1	GLU36_O	A122_W	4.102	36.0
1GTN	x-ray diffraction	2.5	1	GLU36_P	A127_W	4.148	37.9
1GTN	x-ray diffraction	2.5	1	GLU36_Q	A132_W	4.232	34.1
1GTN	x-ray diffraction	2.5	1	GLU36_R	A137_W	4.243	35.6
1GTN	x-ray diffraction	2.5	1	GLU36_T	A147_W	4.277	37.6
1GTN	x-ray diffraction	2.5	1	GLU36_U	A152_W	4.106	36.1
3B0U	x-ray diffraction	1.95	1	GLU35_X	G19_A	4.864	34.9
1GTR	x-ray diffraction	2.5	1	GLU519_A	U35_B	3.269	10.6
3G1X	x-ray diffraction	1.55	1	ASP75_B	U229_A	4.331	30.5
3G1X	x-ray diffraction	1.55	1	ASP75_A	U230_B	4.333	29.9
3G1D	x-ray diffraction	1.5	1	ASP75_B	U229_A	4.513	22.8
1B2M	x-ray diffraction	2.0	1	GLU58_A	G105_C	4.742	36.0
3G22	x-ray diffraction	1.5	1	ASP75_B	U229_A	4.275	27.4
2B3J	x-ray diffraction	2.0	1	GLU45_A	C35_E	4.489	34.5
1DRZ	x-ray diffraction	2.3	1	GLU19_A	U150_B	4.918	37.3
1DRZ	x-ray diffraction	2.3	1	ASP92_A	C154_B	3.887	35.4
1G8M	x-ray diffraction	1.75	1	ASP126_A	G2001_A	4.574	38.9
2JEA	x-ray diffraction	2.33	1	GLU179_B	A404_C	3.659	38.2
1JJ2	x-ray diffraction	2.4	1	ASP30_1	C87_0	3.000	17.8
1JJ2	x-ray diffraction	2.4	1	GLU35_F	G246_0	4.061	36.7
1JJ2	x-ray diffraction	2.4	1	CL8514_0	G644_0	4.264	34.6
1JJ2	x-ray diffraction	2.4	1	GLU217_C	G672_0	4.706	28.5
1JJ2	x-ray diffraction	2.4	1	GLU71_K	A700_0	3.492	31.2
1JJ2	x-ray diffraction	2.4	1	ASP158_E	C2565_0	4.093	17.3
1JJ2	x-ray diffraction	2.4	1	GLU50_T	U2866_0	4.017	22.1
2JLX	x-ray diffraction	2.2	1	ASP250_A	U5_D	4.384	39.9
3LWP	x-ray diffraction	2.5	1	GLU64_A	U40_D	4.386	18.3
3LWR	x-ray diffraction	2.2	1	GLU64_A	U40_D	4.345	22.2
3LWV	x-ray diffraction	2.5	1	GLU39_C	G24_D	4.480	38.5
3LWV	x-ray diffraction	2.5	1	GLU64_A	U40_D	4.520	5.8
3HJW	x-ray diffraction	2.35	1	GLU39_C	G24_D	4.352	39.5
3HJW	x-ray diffraction	2.35	1	GLU64_A	U40_D	4.241	33.2
1M5O	x-ray diffraction	2.2	1	ASP92_C	C42_B	3.445	22.6
1M5V	x-ray diffraction	2.4	1	ASP92_C	C42_B	3.249	18.6
1M5V	x-ray diffraction	2.4	1	GLU19_F	U38_E	4.991	35.1
1M5K	x-ray diffraction	2.4	1	ASP92_C	C42_B	3.493	20.6
1M5K	x-ray diffraction	2.4	1	GLU19_F	U38_E	4.927	37.0
3NMR	x-ray diffraction	1.85	1	ASP187_A	U4_B	3.595	23.9
3NNC	x-ray diffraction	2.2	1	ASP187_A	U4_B	3.617	21.8
3NNA	x-ray diffraction	1.9	1	ASP187_A	U4_B	3.559	22.9
3K5Q	x-ray diffraction	2.2	1	GLU208_A	A9_B	4.025	38.4
1K8W	x-ray diffraction	1.85	1	SO4907_B	G412_B	4.094	19.0
2NZ4	x-ray diffraction	2.5	1	GLU19_A	U17_P	4.887	26.8
2NZ4	x-ray diffraction	2.5	1	ASP92_A	C17_P	4.406	37.8
2OIH	x-ray diffraction	2.4	1	ASP92_A	C154_B	3.712	35.7
1QTQ	x-ray diffraction	2.25	1	GLU519_A	U935_B	3.407	9.2
2QUX	x-ray diffraction	2.44	1	ASP87_B	A6_C	4.711	37.2
3RW6	x-ray diffraction	2.3	1	GLU151_A	A15_H	4.694	30.9
1TFW	x-ray diffraction	2.2	1	GLU96_C	C13_G	4.018	37.9
1S72	x-ray diffraction	2.4	1	ASP30_2	C87_0	2.991	18.2
1S72	x-ray diffraction	2.4	1	GLU35_F	G246_0	4.067	36.5
1S72	x-ray diffraction	2.4	1	GLU13_M	A380_0	4.107	27.1
1S72	x-ray diffraction	2.4	1	CL8514_0	G644_0	4.279	34.8
1S72	x-ray diffraction	2.4	1	GLU217_C	G672_0	4.729	29.6
1S72	x-ray diffraction	2.4	1	GLU71_L	A700_0	3.529	30.7
1S72	x-ray diffraction	2.4	1	ASP158_E	C2565_0	4.083	17.4
1S72	x-ray diffraction	2.4	1	GLU50_U	U2866_0	3.665	23.4
1SJ3	x-ray diffraction	2.2	1	ASP92_P	C154_R	4.112	30.2
3SKI	x-ray diffraction	2.3	1	SO4212_A	U63_A	4.757	25.9
3SLQ	x-ray diffraction	2.5	1	SO4212_A	U63_A	4.980	33.0
1U0B	x-ray diffraction	2.3	1	ASP451_B	A36_A	3.646	31.7
1U0B	x-ray diffraction	2.3	1	ASP229_B	C75_A	4.223	22.6
1ZJW	x-ray diffraction	2.5	1	GLU519_A	U935_B	4.453	6.8
1VQO	x-ray diffraction	2.2	1	GLU35_F	G246_0	4.553	35.5
1VQO	x-ray diffraction	2.2	1	GLU13_M	A380_0	3.830	26.0
1VQO	x-ray diffraction	2.2	1	CL9314_0	G644_0	4.391	33.5
1VQO	x-ray diffraction	2.2	1	GLU217_C	G672_0	4.746	26.9
1VQO	x-ray diffraction	2.2	1	GLU71_L	A700_0	3.442	29.1
1VQO	x-ray diffraction	2.2	1	ASP158_E	C2565_0	3.852	18.0
1VQO	x-ray diffraction	2.2	1	GLU50_U	U2866_0	3.542	16.6
1VQ7	x-ray diffraction	2.5	1	ASP30_2	C87_0	2.905	21.4
1VQ7	x-ray diffraction	2.5	1	GLU35_F	G246_0	4.092	36.1
1VQ7	x-ray diffraction	2.5	1	GLU13_M	A380_0	3.960	34.2
1VQ7	x-ray diffraction	2.5	1	CL9314_0	G644_0	4.417	33.5
1VQ7	x-ray diffraction	2.5	1	GLU217_C	G672_0	4.827	30.5
1VQ7	x-ray diffraction	2.5	1	GLU71_L	A700_0	3.958	33.0
1VQ7	x-ray diffraction	2.5	1	ASP158_E	C2565_0	4.004	19.4
1VQ7	x-ray diffraction	2.5	1	GLU50_U	U2866_0	3.800	24.9
1URN	x-ray diffraction	1.92	1	ASP92_A	C12_P	3.602	23.3
1UTF	x-ray diffraction	1.9	1	GLU36_K	A102_0	4.000	38.2
1VQM	x-ray diffraction	2.3	1	ASP30_2	C87_0	3.251	34.7
1VQM	x-ray diffraction	2.3	1	GLU13_M	A380_0	3.866	33.3
1VQM	x-ray diffraction	2.3	1	CL9314_0	G644_0	4.366	32.9
1VQM	x-ray diffraction	2.3	1	GLU217_C	G672_0	4.464	27.4
1VQM	x-ray diffraction	2.3	1	GLU71_L	A700_0	3.574	30.5
1VQM	x-ray diffraction	2.3	1	ASP158_E	C2565_0	3.821	17.1
1VQM	x-ray diffraction	2.3	1	GLU50_U	U2866_0	3.623	24.7
1UTD	x-ray diffraction	2.1	1	GLU36_L	A106_0	4.158	35.6
1UTV	x-ray diffraction	1.9	1	GLU36_K	A102_0	4.089	37.7
1VQK	x-ray diffraction	2.3	1	ASP30_2	C87_0	3.222	36.1
1VQK	x-ray diffraction	2.3	1	GLU35_F	G246_0	4.458	38.6
1VQK	x-ray diffraction	2.3	1	GLU13_M	A380_0	3.755	30.9
1VQK	x-ray diffraction	2.3	1	CL9314_0	G644_0	4.303	32.9
1VQK	x-ray diffraction	2.3	1	GLU217_C	G672_0	4.647	25.1
1VQK	x-ray diffraction	2.3	1	GLU71_L	A700_0	3.549	27.8
1VQK	x-ray diffraction	2.3	1	ASP158_E	C2565_0	3.935	20.1
1VQK	x-ray diffraction	2.3	1	GLU50_U	U2866_0	3.583	25.1
1UVJ	x-ray diffraction	1.9	1	ASP399_A	C7_D	3.437	32.2
1VQ9	x-ray diffraction	2.4	1	ASP30_2	C87_0	3.057	29.1
1VQ9	x-ray diffraction	2.4	1	GLU35_F	G246_0	4.442	38.8
1VQ9	x-ray diffraction	2.4	1	GLU13_M	A380_0	3.585	33.5
1VQ9	x-ray diffraction	2.4	1	CL9314_0	G644_0	4.435	30.4
1VQ9	x-ray diffraction	2.4	1	GLU217_C	G672_0	4.703	25.3
1VQ9	x-ray diffraction	2.4	1	GLU71_L	A700_0	3.368	30.7
1VQ9	x-ray diffraction	2.4	1	ASP158_E	C2565_0	4.099	18.6
1VQ9	x-ray diffraction	2.4	1	GLU50_U	U2866_0	3.549	18.4
1VQ9	x-ray diffraction	2.4	1	GLU53_H	A3093_9	4.318	35.0
1YHQ	x-ray diffraction	2.4	1	ASP30_2	C87_0	2.841	13.2
1YHQ	x-ray diffraction	2.4	1	GLU35_F	G246_0	4.297	36.0
1YHQ	x-ray diffraction	2.4	1	GLU13_M	A380_0	4.140	34.4
1YHQ	x-ray diffraction	2.4	1	CL8814_0	G644_0	4.420	35.6
1YHQ	x-ray diffraction	2.4	1	GLU217_C	G672_0	4.749	29.3
1YHQ	x-ray diffraction	2.4	1	GLU71_L	A700_0	3.821	33.0
1YHQ	x-ray diffraction	2.4	1	ASP158_E	C2565_0	3.937	16.0
1YHQ	x-ray diffraction	2.4	1	GLU50_U	U2866_0	3.581	16.5
1YHQ	x-ray diffraction	2.4	1	GLU56_H	A93_9	4.111	39.6
1VQP	x-ray diffraction	2.25	1	ASP30_2	C87_0	3.262	31.9
1VQP	x-ray diffraction	2.25	1	GLU35_F	G246_0	4.347	38.2
1VQP	x-ray diffraction	2.25	1	GLU13_M	A380_0	4.006	25.5
1VQP	x-ray diffraction	2.25	1	CL9314_0	G644_0	4.336	32.6
1VQP	x-ray diffraction	2.25	1	GLU217_C	G672_0	4.698	25.6
1VQP	x-ray diffraction	2.25	1	GLU71_L	A700_0	3.605	28.7
1VQP	x-ray diffraction	2.25	1	ASP158_E	C2565_0	3.942	19.6
1VQP	x-ray diffraction	2.25	1	GLU50_U	U2866_0	3.611	22.4
1VQ8	x-ray diffraction	2.2	1	ASP30_2	C87_0	2.891	24.1
1VQ8	x-ray diffraction	2.2	1	GLU35_F	G246_0	4.327	38.5
1VQ8	x-ray diffraction	2.2	1	GLU13_M	A380_0	3.750	31.3
1VQ8	x-ray diffraction	2.2	1	CL9314_0	G644_0	4.363	30.1
1VQ8	x-ray diffraction	2.2	1	GLU217_C	G672_0	4.773	24.6
1VQ8	x-ray diffraction	2.2	1	GLU71_L	A700_0	3.575	27.7
1VQ8	x-ray diffraction	2.2	1	ASP158_E	C2565_0	3.890	19.9
1VQ8	x-ray diffraction	2.2	1	GLU50_U	U2866_0	3.412	25.3
1UVI	x-ray diffraction	2.15	1	ASP399_C	C8_F	3.428	39.1
1VQN	x-ray diffraction	2.4	1	GLU35_F	G246_0	4.310	36.8
1VQN	x-ray diffraction	2.4	1	GLU13_M	A380_0	3.895	33.2
1VQN	x-ray diffraction	2.4	1	CL9314_0	G644_0	4.479	32.3
1VQN	x-ray diffraction	2.4	1	GLU217_C	G672_0	4.578	28.2
1VQN	x-ray diffraction	2.4	1	GLU71_L	A700_0	3.345	29.7
1VQN	x-ray diffraction	2.4	1	ASP158_E	C2565_0	3.914	20.9
1VQN	x-ray diffraction	2.4	1	GLU50_U	U2866_0	3.630	22.0
1UVL	x-ray diffraction	2.0	1	ASP399_A	C7_B	3.360	22.7
1VQL	x-ray diffraction	2.3	1	ASP30_2	C87_0	3.315	37.7
1VQL	x-ray diffraction	2.3	1	GLU35_F	G246_0	4.343	39.8
1VQL	x-ray diffraction	2.3	1	GLU13_M	A380_0	3.917	27.7
1VQL	x-ray diffraction	2.3	1	CL9314_0	G644_0	4.385	33.6
1VQL	x-ray diffraction	2.3	1	GLU217_C	G672_0	4.640	26.5
1VQL	x-ray diffraction	2.3	1	GLU71_L	A700_0	3.596	29.6
1VQL	x-ray diffraction	2.3	1	ASP158_E	C2565_0	3.977	17.2
1VQL	x-ray diffraction	2.3	1	GLU50_U	U2866_0	3.310	22.3
1YVP	x-ray diffraction	2.2	1	ASP439_B	A10_C	4.325	36.4
2XZL	x-ray diffraction	2.4	1	ASP297_A	U7_B	3.612	14.1
1VC0	x-ray diffraction	2.5	1	ASP92_A	C154_B	4.073	29.1
1VC7	x-ray diffraction	2.45	1	GLU19_A	U150_B	4.920	31.7
1VC7	x-ray diffraction	2.45	1	ASP92_A	C154_B	4.128	32.2
