# Supplementary material for: A thorough anion–π interaction study in biomolecules: on the importance of cooperativity effects
Source: Chem Sci. 2015 Jun 5;7(2):1038–50. doi: 10.1039/c5sc01386k (PMC5967298; doi:10.1039/c5sc01386k)
Supplement: Supplementary file 1 [file SC-007-C5SC01386K-s001.zip › ternary_rna_cation.tab]

PDB entry	Experimental method	Resolution	# model	Anion	Central aromatic system	Sandwich aromatic system	Distance to anion	Distance to sandwich aromatic system	Angle with anion	Angle with sandwich aromatic system	Angle 3 moieties
3CC2	x-ray diffraction	2.4	1	GLU71_L	A700_0	ARG115_L	3.575	3.697	31.0	12.5	147.4
1JJ2	x-ray diffraction	2.4	1	GLU71_K	A700_0	ARG115_K	3.492	3.597	31.2	12.8	148.7
1K8W	x-ray diffraction	1.85	1	SO4907_B	G412_B	ARG141_A	4.094	3.257	19.0	29.5	136.1
2QUX	x-ray diffraction	2.44	1	ASP87_E	A6_F	LYS58_D	4.358	4.778	35.7	34.5	167.6
1S72	x-ray diffraction	2.4	1	GLU71_L	A700_0	ARG115_L	3.529	3.620	30.7	12.9	148.5
1VQO	x-ray diffraction	2.2	1	GLU71_L	A700_0	ARG115_L	3.442	3.737	29.1	12.1	148.6
1VQ7	x-ray diffraction	2.5	1	GLU71_L	A700_0	ARG115_L	3.958	3.682	33.0	17.2	139.0
1VQM	x-ray diffraction	2.3	1	GLU71_L	A700_0	ARG115_L	3.574	3.813	30.5	20.0	139.4
1VQK	x-ray diffraction	2.3	1	GLU71_L	A700_0	ARG115_L	3.549	3.732	27.8	13.6	146.8
1VQ9	x-ray diffraction	2.4	1	GLU71_L	A700_0	ARG115_L	3.368	3.794	30.7	17.9	142.2
1YHQ	x-ray diffraction	2.4	1	GLU71_L	A700_0	ARG115_L	3.821	3.777	33.0	12.9	144.5
1VQP	x-ray diffraction	2.25	1	GLU71_L	A700_0	ARG115_L	3.605	3.788	28.7	15.8	144.9
1VQ8	x-ray diffraction	2.2	1	GLU71_L	A700_0	ARG115_L	3.575	3.774	27.7	18.0	145.2
1VQN	x-ray diffraction	2.4	1	GLU71_L	A700_0	ARG115_L	3.345	3.800	29.7	17.2	143.9
1VQL	x-ray diffraction	2.3	1	GLU71_L	A700_0	ARG115_L	3.596	3.798	29.6	19.4	140.9
