# Supplementary material for: A thorough anion–π interaction study in biomolecules: on the importance of cooperativity effects
Source: Chem Sci. 2015 Jun 5;7(2):1038–50. doi: 10.1039/c5sc01386k (PMC5967298; doi:10.1039/c5sc01386k)
Supplement: Supplementary file 1 [file SC-007-C5SC01386K-s001.zip › ternary_proteinsurface_cation.tab]

PDB entry	Experimental method	Resolution	# model	Anion	Central aromatic system	Sandwich aromatic system	Distance to anion	Distance to sandwich aromatic system	Angle with anion	Angle with sandwich aromatic system	Angle 3 moieties
3BK9	x-ray diffraction	2.15	1	GLU11_C	PHE262_D	ARG8_C	4.583	3.851	36.3	17.1	155.9
3BL7	x-ray diffraction	2.31	1	ASP126_B	PHE119_A	ARG122_B	4.840	3.750	22.4	7.3	156.6
3BL9	x-ray diffraction	1.8	1	ASP126_B	PHE119_A	ARG122_B	4.855	3.541	20.9	13.1	162.7
2CVP	x-ray diffraction	1.8	1	GLU94_A	TRP513_A	LYS466_B	4.512	3.826	28.1	28.4	139.0
3ABL	x-ray diffraction	2.1	1	ASP35_H	TYR56_H	LYS46_U	4.522	4.618	37.9	31.4	131.3
2FCJ	x-ray diffraction	1.3	1	GLU49_C	TYR81_A	ARG67_A	3.835	4.102	15.3	33.2	155.8
1FCB	x-ray diffraction	2.4	1	ASP379_B	PHE380_B	LYS420_A	4.747	3.382	35.8	8.8	148.1
2CXR	x-ray diffraction	1.7	1	GLU94_A	TRP513_A	LYS466_B	4.489	3.687	28.7	28.3	135.7
2CXT	x-ray diffraction	1.5	1	GLU94_A	TRP513_A	LYS466_B	4.402	3.695	29.4	20.7	144.0
2CXQ	x-ray diffraction	1.5	1	GLU94_A	TRP513_A	LYS466_B	4.379	3.668	28.1	24.3	141.2
2CXU	x-ray diffraction	1.65	1	GLU94_A	TRP513_A	LYS466_B	4.509	3.728	29.6	26.4	141.1
3CX5	x-ray diffraction	1.9	1	GLU118_F	HIS119_F	ARG86_H	3.743	3.552	33.6	15.7	161.9
2CXP	x-ray diffraction	1.7	1	GLU94_A	TRP513_A	LYS466_B	4.512	3.763	30.7	29.9	134.0
4ADL	x-ray diffraction	2.2	1	ASP294_B	PHE356_A	ARG185_B	4.152	4.152	11.2	18.5	168.5
2AD6	x-ray diffraction	1.5	1	GLU140_A	PHE66_B	ARG54_B	4.641	3.634	29.7	29.9	165.8
2AD7	x-ray diffraction	1.5	1	GLU140_A	PHE66_B	ARG54_B	4.637	3.624	18.0	29.6	156.0
3CXH	x-ray diffraction	2.5	1	GLU118_Q	HIS119_Q	ARG86_S	3.740	3.819	22.5	25.9	168.6
4ADM	x-ray diffraction	1.65	1	ASP294_B	PHE356_A	ARG185_B	4.219	4.102	11.6	19.5	167.6
4E45	x-ray diffraction	2.0	1	ASP677_E	PHE679_E	ARG18_C	4.404	3.665	36.5	29.7	158.0
4E45	x-ray diffraction	2.0	1	GLU735_E	TRP736_E	LYS72_D	4.586	4.961	33.5	29.1	154.8
2AD8	x-ray diffraction	1.6	1	GLU140_A	PHE66_B	ARG54_B	4.500	3.687	27.4	27.8	159.6
1E44	x-ray diffraction	2.4	1	ASP5_A	TYR21_A	LYS14_B	3.785	4.855	18.9	20.1	154.2
2CXS	x-ray diffraction	1.5	1	GLU94_A	TRP513_A	LYS466_B	4.462	3.718	30.3	24.1	141.4
2CXN	x-ray diffraction	1.4	1	GLU94_A	TRP513_A	LYS466_B	4.477	3.697	29.6	23.4	141.4
2CXO	x-ray diffraction	1.8	1	GLU94_A	TRP513_A	LYS466_B	4.458	3.712	29.3	28.5	133.2
4AE1	x-ray diffraction	2.08	1	ASP61_A	PHE140_A	LYS456_B	4.634	4.831	37.7	27.1	167.5
2D0J	x-ray diffraction	2.0	1	ASP317_B	TYR231_A	ARG215_A	4.164	3.200	18.1	14.5	167.8
1D2V	x-ray diffraction	1.75	1	ASP39_A	PHE41_A	ARG27_B	3.524	4.737	20.8	38.0	152.5
3D48	x-ray diffraction	2.5	1	ASP96_R	TYR99_R	ARG176_P	4.380	3.075	32.3	3.2	145.8
3E7Q	x-ray diffraction	2.2	1	GLU176_A	TYR134_B	ARG138_B	3.617	4.257	0.6	36.8	142.6
3D4A	x-ray diffraction	2.2	1	GLU43_A	HIS86_C	ARG71_C	3.469	4.154	27.9	29.5	178.3
3BWQ	x-ray diffraction	2.3	1	GLU60_B	HIS61_B	ARG169_C	4.650	4.223	38.6	29.7	171.1
2E99	x-ray diffraction	2.0	1	GLU198_A	PHE243_B	ARG242_B	4.666	4.936	36.2	32.7	169.1
1D5L	x-ray diffraction	1.9	1	ASP39_A	PHE41_A	ARG27_B	3.481	4.692	21.8	38.2	156.0
1D7W	x-ray diffraction	1.9	1	ASP39_A	PHE41_A	ARG27_B	3.571	4.560	22.0	37.7	144.6
3D7V	x-ray diffraction	2.03	1	GLU61_B	TRP57_B	LYS234_A	4.250	4.230	32.5	36.5	142.9
2A68	x-ray diffraction	2.5	1	GLU182_K	PHE934_M	ARG14_K	4.391	4.552	37.9	33.0	143.5
2A67	x-ray diffraction	2.0	1	GLU111_A	PHE112_A	ARG159_D	4.407	3.960	39.0	28.4	167.6
2A6Q	x-ray diffraction	2.05	1	GLU53_B	HIS33_B	LYS26_F	4.685	4.065	18.2	37.3	157.5
2AKC	x-ray diffraction	2.3	1	GLU179_B	PHE37_A	ARG182_B	4.852	3.310	34.3	9.1	137.1
3A75	x-ray diffraction	1.95	1	GLU319_A	TRP318_A	LYS537_B	4.215	3.413	38.7	6.9	135.6
3ALR	x-ray diffraction	2.1	1	GLU100_D	TYR121_D	ARG123_C	4.182	4.517	4.6	34.9	142.5
2A96	x-ray diffraction	2.5	1	GLU179_A	PHE37_B	ARG182_A	4.681	3.671	36.7	9.9	133.8
3EFL	x-ray diffraction	2.2	1	ASP832_A	PHE854_B	ARG833_B	4.825	3.696	34.9	22.3	138.2
2A9G	x-ray diffraction	2.3	1	ASP373_D	TRP47_C	ARG53_C	4.653	4.204	39.4	36.2	148.0
4AAH	x-ray diffraction	2.4	1	GLU140_A	PHE66_B	ARG54_B	4.271	3.672	22.4	14.3	164.2
2ANU	x-ray diffraction	2.4	1	GLU196_B	HIS22_B	LYS163_D	3.088	4.729	20.8	15.3	160.7
1EHI	x-ray diffraction	2.38	1	ASP610_B	TYR611_B	ARG297_A	3.772	3.444	10.9	16.6	169.4
2C7I	x-ray diffraction	2.1	1	GLU22_A	TYR73_A	ARG122_D	4.697	2.801	32.7	29.3	157.8
2C9I	x-ray diffraction	1.82	1	GLU91_F	TYR21_G	LYS179_F	4.197	4.508	14.1	17.6	148.9
4GKH	x-ray diffraction	1.86	1	GLU111_K	PHE107_K	LYS250_C	4.157	4.567	37.7	23.0	146.3
4GKI	x-ray diffraction	1.88	1	GLU111_G	PHE107_G	LYS250_E	4.126	4.711	39.2	25.1	145.8
4APA	x-ray diffraction	2.04	1	ASP294_B	PHE356_A	ARG185_B	4.113	4.116	14.0	23.9	167.9
4APB	x-ray diffraction	1.94	1	ASP294_B	PHE356_A	ARG185_B	4.164	4.145	12.6	18.8	168.3
3FRU	x-ray diffraction	2.2	1	GLU89_D	HIS251_A	ARG216_A	3.387	4.257	38.6	5.3	146.6
4FSL	x-ray diffraction	2.5	1	GLU412_A	PHE413_A	ARG253_B	4.573	3.678	30.0	15.4	137.1
3DHG	x-ray diffraction	1.85	1	GLU296_A	TRP297_A	ARG304_D	4.404	3.755	39.2	18.9	134.1
3EPN	x-ray diffraction	2.11	1	GLU480_A	HIS481_A	ARG524_B	4.243	4.014	4.4	5.0	179.1
3EPO	x-ray diffraction	2.1	1	GLU480_A	HIS481_A	ARG524_B	4.323	4.184	6.1	12.9	167.1
3DKS	x-ray diffraction	1.9	1	GLU38_B	TYR34_B	LYS98_C	4.788	4.630	29.2	39.6	142.8
4GQB	x-ray diffraction	2.06	1	GLU276_B	PHE299_B	ARG62_A	4.951	3.717	28.0	12.1	140.1
3DLE	x-ray diffraction	2.5	1	GLU89_A	TRP88_A	ARG143_B	4.810	3.562	24.1	9.8	149.4
4DL1	x-ray diffraction	2.0	1	ASP39_A	PHE41_A	ARG27_B	3.588	4.312	17.3	36.0	153.7
4ETQ	x-ray diffraction	2.1	1	ASP50_L	TYR32_L	LYS224_C	4.671	4.772	23.0	37.0	164.0
3ETD	x-ray diffraction	2.5	1	GLU142_B	PHE500_F	ARG66_C	3.126	4.816	27.5	32.7	140.5
3DLG	x-ray diffraction	2.2	1	GLU89_A	TRP88_A	ARG143_B	3.166	3.638	30.9	16.4	164.3
1DNW	x-ray diffraction	1.9	1	ASP39_A	PHE41_A	ARG27_B	3.597	4.618	20.9	37.5	155.8
4DN5	x-ray diffraction	2.5	1	GLU413_B	TRP464_A	ARG432_A	4.557	3.388	27.4	16.0	158.0
1DNU	x-ray diffraction	1.85	1	ASP39_A	PHE41_A	ARG27_B	3.546	4.593	21.3	39.8	141.8
4DNC	x-ray diffraction	2.05	1	ASP272_B	TYR193_B	LYS358_A	4.075	4.868	30.1	34.3	140.3
1FZ7	x-ray diffraction	1.96	1	GLU444_B	TYR47_F	ARG44_F	4.128	3.996	27.3	35.1	130.0
4EWI	x-ray diffraction	2.28	1	GLU17_B	TRP13_B	ARG92_A	4.160	3.199	24.4	6.0	161.1
3CDX	x-ray diffraction	2.1	1	ASP155_A	TRP217_A	ARG219_B	3.852	4.524	17.9	29.1	142.6
1DOF	x-ray diffraction	2.1	1	GLU246_B	TRP298_A	ARG245_D	3.770	3.153	20.1	10.0	152.0
2EXJ	x-ray diffraction	2.2	1	ASP147_A	HIS148_A	ARG516_D	4.892	3.889	30.0	23.0	130.5
1EZV	x-ray diffraction	2.3	1	ASP133_E	TYR27_X	ARG98_X	4.714	3.594	16.3	15.9	174.3
1CIC	x-ray diffraction	2.5	1	GLU98_D	TRP52_D	ARG30_A	4.684	4.963	37.7	26.4	163.9
3DUU	x-ray diffraction	1.95	1	ASP100_B	TYR32_A	LYS27_A	4.130	4.742	30.9	17.6	131.6
1B8G	x-ray diffraction	2.37	1	GLU125_B	PHE302_A	ARG150_B	3.591	4.288	3.4	38.9	140.6
2B9S	x-ray diffraction	2.27	1	ASP224_B	PHE270_A	LYS269_A	4.721	4.654	36.3	38.5	163.0
1G7K	x-ray diffraction	2.0	1	ASP196_B	PHE224_D	ARG216_B	4.957	3.682	32.3	22.0	133.4
1DYS	x-ray diffraction	1.6	1	GLU101_B	PHE57_A	ARG60_A	4.126	3.948	26.4	26.8	141.8
1H2A	x-ray diffraction	1.8	1	GLU29_S	PHE28_S	ARG224_L	4.664	4.307	32.8	35.1	130.5
4BBY	x-ray diffraction	1.9	1	GLU346_C	HIS142_A	ARG586_A	3.858	3.202	7.9	13.5	170.7
1HTM	x-ray diffraction	2.5	1	GLU74_F	TYR157_D	ARG76_D	4.379	4.159	32.0	25.2	148.5
2HT6	x-ray diffraction	2.4	1	ASP151_B	TYR75_B	ARG207_A	4.752	3.768	25.3	19.2	160.4
2G94	x-ray diffraction	1.86	1	GLU364_A	PHE365_A	ARG205_D	4.858	3.812	29.5	2.4	149.7
3E04	x-ray diffraction	1.95	1	ASP341_B	PHE403_C	ARG233_B	4.365	4.740	29.1	17.3	134.4
3E08	x-ray diffraction	1.9	1	GLU11_C	PHE262_D	ARG8_C	4.684	3.811	36.7	28.5	167.4
4BC7	x-ray diffraction	2.4	1	GLU346_C	HIS142_A	ARG586_A	3.848	3.907	11.7	26.6	151.9
4GAC	x-ray diffraction	1.64	1	GLU105_B	TYR106_A	ARG72_A	3.385	3.680	38.0	27.2	155.1
1KB9	x-ray diffraction	2.3	1	ASP133_E	TYR27_J	ARG98_J	4.816	3.577	18.5	14.4	172.1
1J3U	x-ray diffraction	2.5	1	ASP294_B	PHE356_A	ARG186_B	4.719	4.085	10.9	16.8	170.2
3H7X	x-ray diffraction	2.0	1	ASP339_C	PHE335_C	LYS334_A	4.726	3.592	27.7	18.2	136.3
4GEL	x-ray diffraction	1.76	1	GLU217_B	HIS169_A	LYS171_A	4.386	4.135	38.7	29.9	130.7
3H9U	x-ray diffraction	1.9	1	ASP278_B	TYR421_A	LYS161_B	3.771	4.821	19.0	13.0	148.1
3HA6	x-ray diffraction	2.36	1	GLU175_A	TYR8_B	LYS166_A	4.248	4.042	32.8	36.8	168.8
4GID	x-ray diffraction	2.0	1	GLU412_A	PHE413_A	ARG253_C	4.988	3.676	31.1	3.0	148.1
3GJR	x-ray diffraction	2.2	1	GLU190_B	PHE193_B	LYS156_A	4.860	4.976	20.6	20.4	141.6
4HGV	x-ray diffraction	2.09	1	ASP304_B	PHE366_A	ARG196_B	4.378	4.945	32.4	14.6	133.3
3LUF	x-ray diffraction	1.76	1	GLU232_B	PHE223_A	ARG236_A	4.434	4.516	35.0	16.0	130.3
3LUQ	x-ray diffraction	2.49	1	GLU96_D	HIS97_D	ARG90_C	4.729	4.573	27.1	39.4	163.1
1JKH	x-ray diffraction	2.5	1	GLU89_A	TRP88_A	ARG143_B	4.584	3.697	30.0	0.3	150.0
1N18	x-ray diffraction	2.0	1	GLU49_G	PHE50_G	LYS75_C	3.880	4.193	39.5	29.1	169.0
3HIM	x-ray diffraction	2.2	1	GLU193_B	PHE156_A	ARG197_B	4.782	4.312	36.9	29.2	139.1
3N27	x-ray diffraction	1.8	1	GLU20_A	TRP68_B	ARG71_B	4.633	3.474	27.2	20.3	134.6
3HLX	x-ray diffraction	1.3	1	GLU202_D	HIS254_A	ARG206_D	4.752	4.815	36.6	29.9	171.3
2I0F	x-ray diffraction	2.22	1	ASP92_A	TYR89_A	ARG85_E	4.758	4.795	5.7	38.7	139.7
3M1A	x-ray diffraction	2.0	1	ASP224_F	PHE278_C	ARG185_F	4.214	3.907	21.5	3.1	156.6
3HLK	x-ray diffraction	2.1	1	GLU374_A	HIS407_A	ARG403_B	4.796	3.846	28.3	27.2	150.8
3M49	x-ray diffraction	2.0	1	ASP192_B	TRP407_A	ARG197_B	4.750	4.030	36.8	37.0	150.7
3JVG	x-ray diffraction	2.2	1	ASP95_D	PHE98_D	ARG245_B	4.766	3.680	23.2	27.3	144.4
2HND	x-ray diffraction	2.5	1	GLU89_A	TRP88_A	ARG143_B	4.333	3.573	28.0	6.6	145.9
4HOV	x-ray diffraction	2.2	1	ASP114_B	PHE143_A	ARG55_B	4.021	3.669	14.9	13.6	163.2
3M8E	x-ray diffraction	2.0	1	GLU72_A	TYR65_A	ARG17_B	4.061	4.186	12.6	37.7	146.4
2HR0	x-ray diffraction	2.26	1	ASP113_A	TRP751_B	ARG126_A	4.717	3.933	24.6	12.5	164.2
4HR7	x-ray diffraction	2.5	1	GLU301_C	PHE363_A	ARG401_A	4.373	4.345	16.5	29.0	138.8
1HRD	x-ray diffraction	1.96	1	GLU55_A	TRP449_A	LYS182_B	4.562	4.340	37.2	17.1	152.7
3MF4	x-ray diffraction	1.8	1	GLU232_A	PHE223_B	ARG236_A	4.349	3.376	32.0	26.1	152.5
2I5R	x-ray diffraction	1.65	1	GLU49_C	TYR81_A	ARG67_A	4.729	3.846	33.7	19.2	154.2
3O3B	x-ray diffraction	1.9	1	GLU1_C	TRP167_A	ARG170_A	4.057	4.432	33.6	31.6	141.2
1MHL	x-ray diffraction	2.25	1	ASP39_A	PHE41_A	ARG27_B	3.706	4.141	20.9	33.4	160.9
3MI9	x-ray diffraction	2.1	1	GLU9_C	TRP11_C	ARG172_A	4.957	3.326	39.3	9.0	145.7
2NLL	x-ray diffraction	1.9	1	ASP300_B	TYR313_B	ARG186_A	4.064	3.608	34.4	12.4	152.5
2NL9	x-ray diffraction	1.55	1	GLU61_B	TRP57_B	LYS234_A	4.190	3.782	25.8	28.7	153.4
2NM2	x-ray diffraction	1.7	1	ASP46_D	HIS75_C	ARG79_C	3.681	4.210	36.9	38.8	130.3
3NO9	x-ray diffraction	2.48	1	ASP294_C	PHE356_A	ARG185_C	4.187	4.148	10.0	29.5	159.4
2O8J	x-ray diffraction	1.8	1	ASP925_C	TRP1024_B	ARG924_C	4.960	3.720	37.7	17.8	132.2
2O99	x-ray diffraction	1.7	1	GLU136_A	HIS137_A	ARG16_C	3.843	3.570	30.3	14.7	160.4
2O9A	x-ray diffraction	1.8	1	GLU136_A	HIS137_A	ARG16_C	3.822	3.606	30.9	17.0	161.4
3KZ0	x-ray diffraction	2.35	1	GLU9_C	TRP5_C	LYS234_A	4.871	3.449	32.8	7.4	141.0
2NS2	x-ray diffraction	2.2	1	ASP186_A	PHE69_B	LYS191_A	4.852	4.110	38.6	31.4	137.1
3MRQ	x-ray diffraction	2.2	1	GLU1_P	TRP167_A	ARG170_A	3.947	4.891	34.2	35.7	144.2
1IAR	x-ray diffraction	2.3	1	GLU9_A	TYR127_B	ARG85_A	3.992	4.161	36.4	13.2	143.8
2IBZ	x-ray diffraction	2.3	1	ASP133_E	TYR27_X	ARG98_X	4.784	3.555	18.2	15.7	173.5
1OBB	x-ray diffraction	1.9	1	GLU443_B	PHE252_A	ARG413_A	4.309	4.105	8.1	23.1	149.3
2OCC	x-ray diffraction	2.3	1	ASP35_H	TYR56_H	LYS46_U	4.678	4.900	33.8	35.2	134.7
1ICF	x-ray diffraction	2.0	1	GLU153_A	HIS140_A	LYS215_I	4.874	4.910	33.5	26.2	135.0
3OCF	x-ray diffraction	2.1	1	ASP269_A	TRP268_A	LYS289_D	4.974	3.552	32.7	30.7	154.1
2NV2	x-ray diffraction	2.12	1	GLU113_W	PHE114_W	ARG165_U	4.988	4.956	24.4	33.1	159.1
2NW3	x-ray diffraction	1.7	1	GLU1_C	TRP167_A	ARG170_A	4.480	4.012	12.1	39.1	141.3
3NXD	x-ray diffraction	2.0	1	GLU52_C	HIS53_C	ARG161_D	4.512	3.628	35.0	15.4	152.0
3NX3	x-ray diffraction	1.8	1	ASP274_A	HIS275_A	ARG17_B	4.966	3.927	23.3	39.7	139.9
3NXG	x-ray diffraction	1.95	1	GLU52_A	HIS53_A	ARG161_B	4.767	3.554	36.4	4.3	144.9
3IF6	x-ray diffraction	2.4	1	GLU91_B	PHE92_B	ARG180_C	4.666	4.860	33.8	34.1	154.9
1NY5	x-ray diffraction	2.4	1	GLU74_B	TYR96_B	LYS114_A	3.835	4.919	32.2	9.4	150.2
2IGI	x-ray diffraction	1.7	1	GLU123_A	PHE116_A	ARG113_B	3.816	3.461	39.4	11.3	133.0
2IGI	x-ray diffraction	1.7	1	ASP132_A	TYR130_B	ARG112_B	4.982	3.471	33.8	8.9	149.8
1L6L	x-ray diffraction	2.3	1	GLU37_C	PHE42_L	LYS46_L	4.630	4.214	13.3	39.9	145.0
3QKI	x-ray diffraction	1.92	1	GLU89_B	TRP534_B	LYS487_C	4.633	4.564	25.0	32.0	142.3
1IIL	x-ray diffraction	2.3	1	GLU339_G	TRP356_G	ARG210_F	3.655	4.087	35.8	20.8	164.8
3L9F	x-ray diffraction	1.8	1	ASP5_A	TYR82_A	ARG99_D	3.802	4.275	33.4	24.5	151.8
3QNR	x-ray diffraction	2.25	1	ASP114_B	PHE143_A	ARG55_B	3.964	3.620	14.7	11.7	166.3
1PKU	x-ray diffraction	2.5	1	GLU98_C	TRP97_C	LYS81_D	4.640	4.244	39.8	23.9	163.3
3PN9	x-ray diffraction	2.0	1	ASP36_B	HIS38_B	ARG130_D	3.920	3.716	23.3	2.9	155.7
3OHH	x-ray diffraction	2.01	1	GLU364_B	PHE365_B	ARG205_A	4.451	3.963	35.0	3.9	142.0
3OHF	x-ray diffraction	2.1	1	GLU364_A	PHE365_A	ARG205_B	4.352	4.015	35.1	8.9	144.4
3LIN	x-ray diffraction	1.96	1	ASP65_H	HIS66_E	LYS95_E	4.805	3.984	12.2	36.6	133.6
2QTV	x-ray diffraction	2.5	1	ASP373_A	TYR350_A	ARG82_B	4.986	4.108	26.1	23.4	152.3
3IRH	x-ray diffraction	2.4	1	ASP230_C	TYR199_B	ARG17_A	2.844	4.086	15.2	37.4	147.3
3RT0	x-ray diffraction	2.11	1	GLU376_A	TYR372_A	ARG422_B	4.404	3.740	33.9	11.9	156.9
3PR3	x-ray diffraction	2.45	1	GLU89_A	TRP534_A	LYS487_B	4.725	4.880	30.0	36.5	141.1
1QU1	x-ray diffraction	1.9	1	GLU74_B	TYR157_A	ARG76_A	3.765	3.936	22.2	28.0	169.3
3RUD	x-ray diffraction	2.3	1	ASP47_B	PHE49_B	LYS318_A	4.924	4.773	37.1	9.9	147.5
2QU6	x-ray diffraction	2.1	1	ASP832_A	PHE854_B	ARG833_B	4.549	3.739	39.5	10.2	142.5
3RUA	x-ray diffraction	2.1	1	ASP47_B	PHE49_B	LYS318_A	4.979	4.959	38.1	8.6	143.2
3RUC	x-ray diffraction	2.1	1	ASP47_B	PHE49_B	LYS318_A	4.827	4.973	39.1	9.5	141.1
3RU9	x-ray diffraction	2.21	1	ASP47_A	PHE49_A	LYS318_B	4.893	4.895	34.7	4.7	143.4
3RVW	x-ray diffraction	1.95	1	ASP28_C	TYR30_C	ARG156_A	3.533	4.002	11.4	36.7	148.5
3RVX	x-ray diffraction	2.5	1	ASP28_C	TYR30_C	ARG156_A	3.658	4.092	12.5	36.0	151.5
3PTZ	x-ray diffraction	2.5	1	GLU295_B	TYR309_A	ARG313_A	4.299	4.476	31.6	37.5	136.8
3ISS	x-ray diffraction	2.5	1	ASP283_A	HIS285_A	LYS152_D	3.709	3.775	28.2	27.7	141.0
3ISH	x-ray diffraction	2.43	1	GLU45_A	PHE140_A	ARG22_B	3.676	3.814	11.0	20.3	153.6
1RY9	x-ray diffraction	1.82	1	GLU87_B	PHE15_D	LYS105_B	4.181	4.221	26.3	20.5	170.0
3QWF	x-ray diffraction	1.88	1	ASP184_B	HIS111_A	LYS113_A	4.337	4.929	21.7	7.3	160.4
3QWI	x-ray diffraction	2.5	1	ASP184_B	HIS111_A	LYS113_A	4.421	4.424	14.8	13.4	151.8
3OMQ	x-ray diffraction	1.97	1	ASP378_A	TYR411_B	ARG329_B	4.937	3.597	30.6	26.2	136.5
3OMP	x-ray diffraction	2.05	1	ASP378_A	TYR411_B	ARG329_B	4.949	3.554	30.7	22.9	138.8
2OPS	x-ray diffraction	2.3	1	GLU89_A	TRP88_A	ARG143_B	4.964	3.731	34.7	4.6	140.7
1TD3	x-ray diffraction	2.37	1	ASP95_A	HIS97_A	LYS248_B	4.626	4.453	24.9	37.9	137.4
1TD3	x-ray diffraction	2.37	1	ASP495_C	HIS497_C	LYS48_A	4.595	4.228	25.1	38.8	137.4
3TEO	x-ray diffraction	2.4	1	GLU4_H	TYR5_H	ARG159_M	4.661	4.251	22.7	17.5	145.1
2Q0L	x-ray diffraction	1.45	1	GLU45_A	PHE140_A	ARG22_B	4.244	3.818	26.4	20.4	154.5
3S4O	x-ray diffraction	2.3	1	GLU38_A	HIS41_A	ARG45_B	4.638	3.494	32.3	20.2	165.2
3S4T	x-ray diffraction	1.9	1	GLU8_A	HIS218_A	ARG229_B	4.396	3.382	29.9	22.8	143.9
3S5L	x-ray diffraction	2.1	1	GLU3_A	PHE18_B	ARG23_B	4.475	3.881	25.0	11.3	144.0
3R6Q	x-ray diffraction	2.4	1	ASP294_B	PHE356_A	ARG186_B	4.544	4.182	14.8	15.8	168.4
3R66	x-ray diffraction	2.3	1	GLU101_B	PHE90_A	LYS86_B	3.910	4.574	33.0	23.0	135.5
1OSP	x-ray diffraction	1.95	1	ASP28_L	TYR30_L	LYS44_O	3.671	4.479	11.8	33.8	151.0
3Q1K	x-ray diffraction	2.2	1	ASP63_C	HIS66_C	ARG35_B	4.467	4.433	34.2	33.9	143.5
3R75	x-ray diffraction	2.1	1	GLU613_A	PHE456_A	LYS254_B	3.907	3.828	35.4	29.8	139.8
3S8P	x-ray diffraction	1.85	1	GLU317_B	PHE318_B	ARG286_A	4.317	3.897	32.9	26.7	146.7
2Q3S	x-ray diffraction	2.1	8	GLU174_C	PHE108_D	ARG38_D	3.600	4.851	20.8	28.3	171.1
1TMC	x-ray diffraction	2.3	1	GLU1_C	TRP167_A	ARG170_A	3.886	4.311	15.0	33.1	145.7
3SBR	x-ray diffraction	2.24	1	ASP263_A	PHE262_A	ARG632_B	4.974	3.507	30.6	7.9	142.1
3SBP	x-ray diffraction	2.1	1	ASP263_B	PHE262_B	ARG632_A	4.816	3.606	13.6	11.3	155.3
1SBB	x-ray diffraction	2.4	1	ASP48_D	PHE47_D	LYS140_A	4.997	3.773	23.6	20.0	171.2
3SBQ	x-ray diffraction	1.7	1	ASP263_A	PHE262_A	ARG632_B	4.720	3.357	17.5	22.2	140.8
1SCE	x-ray diffraction	2.2	1	GLU35_D	TYR36_D	LYS98_B	4.257	3.612	22.2	24.7	144.3
1Q5K	x-ray diffraction	1.94	1	ASP90_B	PHE93_B	LYS292_A	4.033	4.179	27.7	25.8	167.6
1TQJ	x-ray diffraction	1.6	1	GLU129_F	TYR130_F	LYS159_D	4.977	4.576	22.6	25.0	173.9
3SDL	x-ray diffraction	2.29	1	GLU101_B	PHE90_B	LYS86_A	4.066	4.337	22.6	16.2	143.4
2OWR	x-ray diffraction	2.3	1	ASP205_E	PHE195_F	ARG193_F	3.659	4.343	26.4	37.6	145.8
1SFC	x-ray diffraction	2.4	1	ASP231_J	TYR235_J	LYS253_F	4.991	4.345	34.3	15.7	149.2
1OXB	x-ray diffraction	2.3	1	GLU83_A	PHE1175_B	ARG90_A	4.307	3.970	25.9	28.0	139.6
1RD3	x-ray diffraction	2.5	1	ASP222_D	TRP215_B	ARG221_D	4.940	3.483	32.2	29.6	154.9
2OZ3	x-ray diffraction	2.0	1	ASP246_F	TRP274_E	ARG273_E	4.783	4.477	33.7	37.1	147.2
3SHD	x-ray diffraction	2.5	1	GLU139_A	HIS64_D	ARG135_D	4.751	2.839	29.2	38.3	134.5
2RFL	x-ray diffraction	2.35	1	GLU33_G	TRP19_E	ARG158_A	4.156	4.624	31.8	39.5	171.3
2P4Z	x-ray diffraction	2.1	1	ASP80_A	TYR79_A	ARG26_B	4.086	3.854	17.3	15.9	159.2
2P4J	x-ray diffraction	2.5	1	GLU364_A	PHE365_A	ARG205_D	4.642	4.153	31.3	16.7	138.8
1TWF	x-ray diffraction	2.3	1	ASP847_B	HIS167_C	LYS169_C	4.216	4.658	8.1	13.1	159.7
1RKE	x-ray diffraction	2.35	1	GLU186_A	HIS-1_A	ARG987_B	4.144	3.123	36.0	20.0	130.0
3SQN	x-ray diffraction	2.31	1	GLU415_A	TYR389_B	ARG423_B	4.597	3.719	37.3	14.4	133.8
1U0F	x-ray diffraction	1.6	1	GLU93_A	TRP512_A	LYS465_B	4.537	3.620	26.5	32.8	138.7
1ST0	x-ray diffraction	1.9	1	ASP126_B	PHE119_A	ARG122_B	4.740	3.673	22.8	16.3	145.4
1ST4	x-ray diffraction	2.02	1	ASP126_B	PHE119_A	ARG122_B	4.360	3.641	20.2	10.0	150.4
3QBP	x-ray diffraction	1.85	1	ASP299_C	PHE361_A	ARG190_C	4.069	4.205	10.6	24.8	163.2
3P9I	x-ray diffraction	1.85	1	GLU14_D	TYR350_C	LYS187_C	4.164	4.456	24.7	30.2	145.4
3P9K	x-ray diffraction	2.25	1	GLU14_D	TYR350_C	LYS187_C	4.038	4.463	27.1	27.0	144.9
3SWD	x-ray diffraction	2.5	1	ASP283_A	HIS285_A	LYS152_D	3.736	3.675	33.0	16.7	133.3
1VKI	x-ray diffraction	1.6	1	GLU36_B	PHE89_A	ARG91_A	4.109	3.557	36.3	2.4	144.5
2VKM	x-ray diffraction	2.05	1	GLU364_A	PHE365_A	ARG205_D	4.656	3.959	32.4	4.4	143.8
2VLG	x-ray diffraction	1.7	1	GLU90_A	TYR67_D	LYS110_A	3.744	4.096	32.3	24.4	154.1
3U95	x-ray diffraction	2.0	1	GLU433_B	PHE259_A	ARG403_A	4.488	4.133	5.3	31.2	153.2
3UJH	x-ray diffraction	2.1	1	GLU91_A	TRP513_A	LYS466_B	4.609	4.295	26.7	36.5	135.4
2ZC8	x-ray diffraction	1.95	1	ASP219_A	TYR218_A	ARG94_B	4.314	4.633	22.2	39.7	130.3
3UNO	x-ray diffraction	2.5	1	GLU155_W	PHE154_A	ARG148_W	4.755	4.557	38.2	34.2	151.1
1QFX	x-ray diffraction	2.4	1	ASP22_B	PHE20_A	LYS28_B	4.608	4.311	36.5	12.1	142.8
2QF7	x-ray diffraction	2.0	1	GLU310_B	PHE379_A	ARG418_A	4.273	4.534	28.5	33.3	134.8
1WXX	x-ray diffraction	1.8	1	ASP361_A	PHE360_A	ARG299_C	4.818	4.489	34.4	33.5	170.5
1VPX	x-ray diffraction	2.4	1	GLU57_B	PHE205_C	ARG132_B	3.876	4.946	13.2	34.5	152.4
2ZKY	x-ray diffraction	2.4	1	GLU49_G	PHE50_G	LYS75_C	4.052	4.116	37.7	24.3	161.9
1YAU	x-ray diffraction	2.4	1	GLU26_O	PHE22_O	ARG5_U	4.259	4.207	35.7	18.1	142.0
1YA7	x-ray diffraction	2.3	1	GLU26_P	PHE22_P	ARG5_O	3.953	4.022	31.9	18.3	154.1
1YAR	x-ray diffraction	1.9	1	GLU26_S	PHE22_S	ARG5_R	4.142	4.084	39.9	18.1	138.8
2X3E	x-ray diffraction	1.81	1	ASP189_A	PHE188_A	ARG92_B	4.549	4.298	23.8	35.6	152.9
1UP7	x-ray diffraction	2.4	1	ASP205_C	PHE200_C	ARG342_B	4.888	3.924	30.2	21.6	154.6
3ZS0	x-ray diffraction	2.3	1	ASP39_A	PHE41_A	ARG27_B	3.735	4.480	20.7	37.4	138.1
1ZSD	x-ray diffraction	1.7	1	GLU1_C	TRP167_A	ARG170_A	4.382	4.058	10.7	37.1	145.6
1VRT	x-ray diffraction	2.2	1	GLU89_A	TRP88_A	ARG143_B	4.740	3.687	23.5	4.5	152.2
1XIW	x-ray diffraction	1.9	1	ASP38_B	PHE13_B	ARG54_G	4.528	3.497	32.7	16.1	162.7
1XML	x-ray diffraction	2.0	1	ASP126_A	PHE119_B	ARG122_A	4.765	3.847	19.2	18.2	175.6
1XMM	x-ray diffraction	2.5	1	ASP126_B	PHE119_A	ARG122_B	4.549	3.885	24.7	15.9	163.5
1XN2	x-ray diffraction	1.9	1	GLU364_B	PHE365_B	ARG205_C	4.809	3.768	35.7	15.2	141.2
1YRE	x-ray diffraction	2.15	1	ASP179_A	HIS180_A	ARG168_D	3.930	3.407	12.9	20.8	159.3
2VXT	x-ray diffraction	1.49	1	ASP182_I	TYR32_H	ARG94_H	4.841	3.801	35.1	12.9	145.2
1YTA	x-ray diffraction	2.2	1	GLU123_A	PHE116_A	ARG113_B	3.578	3.125	36.7	12.5	150.1
3V0W	x-ray diffraction	1.73	1	GLU58_H	TYR94_L	ARG96_L	4.574	3.630	26.2	14.1	167.9
3V0V	x-ray diffraction	2.13	1	GLU58_A	TYR94_B	ARG96_B	4.924	4.645	21.6	30.5	166.7
1XTC	x-ray diffraction	2.4	1	ASP70_D	HIS233_C	ARG67_D	3.713	3.354	35.3	33.4	170.7
2W3P	x-ray diffraction	1.5	1	ASP193_A	HIS192_A	ARG438_B	4.834	4.354	5.4	35.2	147.8
1XU3	x-ray diffraction	2.3	1	GLU444_B	TYR47_F	ARG44_F	4.183	3.950	29.7	34.8	130.7
2XWT	x-ray diffraction	1.9	1	ASP50_B	TYR32_B	LYS129_C	3.974	4.952	35.6	5.7	141.0
1ZAN	x-ray diffraction	1.7	1	ASP58_H	TYR94_L	ARG96_L	4.046	3.775	23.2	14.4	150.5
1Y0G	x-ray diffraction	2.2	1	GLU186_A	HIS33_A	ARG87_B	4.619	3.679	39.3	39.3	157.7
1W62	x-ray diffraction	2.5	1	ASP383_B	PHE370_A	LYS368_A	4.320	4.893	24.4	36.9	165.3
1W61	x-ray diffraction	2.1	1	ASP383_B	PHE370_A	LYS368_A	4.163	4.750	22.5	28.5	172.7
2V9S	x-ray diffraction	2.0	1	ASP330_B	HIS446_C	ARG287_B	4.829	3.505	39.3	5.9	140.8
3VEG	x-ray diffraction	2.35	1	ASP114_B	PHE143_A	ARG55_B	3.930	3.557	13.3	12.5	156.1
3VED	x-ray diffraction	2.5	1	ASP114_B	PHE143_A	ARG55_B	4.050	3.595	12.5	14.8	154.3
3VEE	x-ray diffraction	2.4	1	ASP114_B	PHE143_A	ARG55_B	4.004	3.551	13.5	14.6	153.1
1WIW	x-ray diffraction	2.0	1	GLU200_B	TYR72_A	ARG185_A	4.271	3.337	24.2	11.3	154.6
1WSA	x-ray diffraction	2.2	1	ASP227_A	HIS224_A	ARG307_B	4.004	3.995	21.1	30.9	142.7
