# Supplementary material for: A thorough anion–π interaction study in biomolecules: on the importance of cooperativity effects
Source: Chem Sci. 2015 Jun 5;7(2):1038–50. doi: 10.1039/c5sc01386k (PMC5967298; doi:10.1039/c5sc01386k)
Supplement: Supplementary file 1 [file SC-007-C5SC01386K-s001.zip › ternary_proteinsurface_pipi.tab]

PDB entry	Experimental method	Resolution	# model	Anion	Central aromatic system	Sandwich aromatic system	Distance to anion	Distance to sandwich aromatic system	Angle with anion	Angle with sandwich aromatic system	Angle 3 moieties	Ring-to-ring angle
2BK6	x-ray diffraction	2.19	1	ASP58_B	HIS28_A	TYR50_A	3.966	3.443	24.5	22.1	133.7	5.6
2BK6	x-ray diffraction	2.19	1	ASP47_A	HIS43_A	TRP144_D	3.983	5.295	38.0	27.6	130.4	85.0
3BKJ	x-ray diffraction	1.59	1	GLU3_A	HIS27_L	HIS6_A	3.714	5.101	6.6	23.9	151.5	84.0
2BKL	x-ray diffraction	1.5	1	ASP190_A	TRP159_B	PHE137_B	4.324	4.873	37.6	10.3	151.9	76.7
2BLN	x-ray diffraction	1.2	1	ASP271_B	HIS250_B	PHE207_A	4.950	3.529	33.6	22.1	131.1	13.4
4ACF	x-ray diffraction	2.0	1	ASP54_F	TYR186_A	PHE187_A	4.903	3.856	15.2	23.0	147.0	17.5
4AEN	x-ray diffraction	2.2	1	ASP29_A	TRP153_B	PHE48_A	4.504	5.244	29.0	19.8	153.0	88.3
3CYP	x-ray diffraction	1.6	1	ASP246_E	HIS242_E	HIS242_B	3.375	4.013	35.1	23.2	153.3	18.8
3E5P	x-ray diffraction	2.5	1	ASP90_C	TYR93_C	HIS6_A	4.948	4.769	16.8	3.5	165.4	87.8
2D1P	x-ray diffraction	2.15	1	ASP42_H	TRP10_F	TYR43_F	4.166	4.938	38.1	14.9	138.5	81.3
4FGW	x-ray diffraction	2.45	1	GLU384_A	HIS228_B	TRP193_B	4.578	5.401	39.5	19.5	152.7	79.1
2D1C	x-ray diffraction	1.8	1	GLU478_B	HIS476_A	PHE395_A	2.867	3.986	7.1	20.9	155.3	8.9
2BTW	x-ray diffraction	2.0	1	GLU42_A	PHE55_B	PHE54_B	4.121	5.423	25.2	11.0	156.9	83.4
4AFH	x-ray diffraction	1.88	1	ASP174_A	PHE175_A	PHE102_E	3.711	5.420	15.4	22.9	171.3	82.1
2BU3	x-ray diffraction	1.4	1	GLU42_B	PHE55_A	PHE54_A	3.909	5.268	32.1	9.1	154.6	84.0
3E6E	x-ray diffraction	2.5	1	ASP69_A	HIS6_C	TYR93_A	3.659	4.688	22.2	25.8	133.1	19.3
3FG0	x-ray diffraction	1.85	1	GLU103_C	TRP493_D	PHE283_C	3.328	5.289	27.8	25.6	167.7	76.5
1E6Y	x-ray diffraction	1.6	1	GLU3231_C	PHE2291_B	TYR2289_B	4.506	4.902	37.3	15.1	149.8	71.0
1BVN	x-ray diffraction	2.5	1	GLU352_P	HIS305_P	TYR815_T	4.623	4.876	28.8	6.4	151.1	87.4
2FHZ	x-ray diffraction	1.15	1	ASP91_B	HIS8_A	PHE6_A	4.232	5.153	32.3	25.3	147.2	84.1
4AH2	x-ray diffraction	2.36	1	ASP29_A	TRP153_B	PHE48_A	4.778	5.171	26.1	22.6	150.3	77.8
3A3D	x-ray diffraction	1.6	1	ASP225_B	HIS152_A	TRP160_B	4.031	4.791	28.8	8.9	159.1	85.3
3A3I	x-ray diffraction	2.0	1	ASP225_B	HIS152_A	TRP160_B	4.093	4.764	30.7	9.2	158.5	82.9
2BVC	x-ray diffraction	2.1	1	ASP54_F	TYR186_A	PHE187_A	4.905	3.942	13.8	25.9	147.2	15.8
2D4E	x-ray diffraction	2.1	1	GLU343_B	PHE513_A	PHE295_B	4.849	5.055	28.4	17.9	160.5	85.1
2E8Z	x-ray diffraction	2.2	1	GLU446_A	HIS445_A	TYR646_B	4.137	3.889	29.5	20.8	130.0	15.9
2E8Y	x-ray diffraction	2.11	1	GLU446_A	HIS445_A	TYR646_B	3.789	3.857	24.2	22.1	134.3	14.6
3A3F	x-ray diffraction	2.1	1	ASP225_B	HIS152_A	TRP160_B	4.086	4.780	32.6	11.4	157.2	81.7
1D5X	x-ray diffraction	2.45	1	ASP29_A	TRP153_B	PHE48_A	4.627	5.098	23.9	21.1	155.0	76.1
1D5Z	x-ray diffraction	2.0	1	ASP29_A	TRP153_B	PHE48_A	4.740	4.973	25.0	20.2	151.8	82.1
3E8M	x-ray diffraction	1.1	1	GLU28_B	TYR22_B	PHE32_D	4.602	5.434	37.4	16.2	150.3	84.7
3E84	x-ray diffraction	1.85	1	GLU28_B	TYR22_B	PHE32_D	4.840	5.375	29.6	15.8	153.7	85.0
3E81	x-ray diffraction	1.63	1	GLU28_D	TYR22_D	PHE32_C	4.686	5.411	38.0	15.1	150.8	84.6
2A5V	x-ray diffraction	2.2	1	ASP63_A	HIS27_A	HIS27_B	4.673	3.464	27.2	5.6	147.5	5.4
2E9B	x-ray diffraction	2.3	1	GLU446_A	HIS445_A	TYR646_B	4.190	3.929	30.0	19.4	130.9	16.0
1D5M	x-ray diffraction	2.0	1	ASP29_A	TRP153_B	PHE48_A	4.803	4.874	26.0	20.9	151.3	74.4
1D6E	x-ray diffraction	2.45	1	ASP29_A	TRP153_B	PHE48_A	4.713	4.961	27.4	17.1	150.3	75.4
4A69	x-ray diffraction	2.06	1	ASP425_D	TYR198_A	PHE409_D	4.774	5.144	39.6	19.6	150.2	83.8
1EC8	x-ray diffraction	1.9	1	GLU331_C	TRP295_A	TRP317_A	3.966	5.281	30.7	19.7	130.8	83.6
4D9N	x-ray diffraction	2.5	1	GLU391_B	TYR352_A	HIS351_A	4.218	4.909	19.4	3.3	157.7	86.4
4D9K	x-ray diffraction	2.19	1	GLU391_A	TYR352_B	HIS351_B	4.341	4.684	17.5	1.7	161.6	81.1
4D9G	x-ray diffraction	2.45	1	GLU391_B	TYR352_A	HIS351_A	4.640	4.926	15.8	1.9	162.7	82.0
4D9M	x-ray diffraction	2.5	1	GLU391_B	TYR352_A	HIS351_A	4.351	4.720	17.2	5.1	159.7	84.8
4D9I	x-ray diffraction	2.0	1	GLU391_B	TYR352_A	HIS351_A	4.176	4.522	19.6	5.3	157.2	84.6
2FLO	x-ray diffraction	2.2	1	GLU130_C	PHE157_C	HIS327_A	4.338	3.765	21.1	18.3	140.9	1.7
2A8S	x-ray diffraction	2.45	1	ASP65_A	PHE64_A	PHE49_B	4.778	5.342	22.5	23.4	150.8	79.0
2A8T	x-ray diffraction	2.1	1	ASP65_A	PHE64_A	PHE49_B	4.766	5.131	11.4	21.9	158.2	76.9
2A8R	x-ray diffraction	2.45	1	ASP65_A	PHE64_A	PHE49_B	4.868	5.342	10.6	17.4	159.9	74.0
1EFU	x-ray diffraction	2.5	1	ASP80_B	PHE81_B	HIS118_A	4.135	4.596	24.0	16.8	139.2	89.8
3C4P	x-ray diffraction	1.75	1	ASP104_A	TYR143_B	PHE132_B	3.532	4.763	23.8	9.1	161.4	72.0
1DBR	x-ray diffraction	2.4	1	GLU209_C	HIS111_D	PHE137_D	4.918	5.019	14.4	4.8	162.5	87.7
3C5J	x-ray diffraction	1.8	1	ASP29_A	TRP153_B	PHE48_A	4.643	5.221	27.5	27.8	150.1	83.5
3DB2	x-ray diffraction	1.7	1	GLU221_B	PHE202_A	PHE200_A	4.284	5.015	32.8	10.3	143.3	84.3
1FNE	x-ray diffraction	1.9	1	ASP29_A	TRP153_B	PHE48_A	4.434	5.054	24.2	20.0	153.2	78.5
3C7V	x-ray diffraction	2.07	1	GLU104_A	TYR143_B	PHE132_B	3.303	4.787	14.7	8.6	168.9	73.0
3EHB	x-ray diffraction	2.32	1	GLU100_C	TYR101_C	TYR49_D	4.856	3.900	12.8	24.2	145.5	18.7
3C74	x-ray diffraction	2.38	1	GLU4079_D	TYR2163_B	PHE2162_B	4.995	5.076	4.9	13.1	171.3	71.2
3C74	x-ray diffraction	2.38	1	GLU2079_B	TYR4163_D	PHE4162_D	4.926	5.045	3.9	12.3	170.5	74.6
1FNG	x-ray diffraction	1.9	1	ASP29_A	TRP153_B	PHE48_A	4.468	5.039	24.5	21.6	153.8	80.4
3C7U	x-ray diffraction	2.2	1	GLU104_A	TYR143_B	PHE132_B	3.441	4.856	16.7	13.8	166.9	74.0
3FPZ	x-ray diffraction	1.82	1	GLU270_B	PHE40_A	PHE38_A	4.380	4.910	26.1	17.6	144.2	83.5
3C8V	x-ray diffraction	2.28	1	GLU134_D	HIS106_D	HIS76_A	3.987	3.779	32.5	2.0	147.9	8.1
3DEM	x-ray diffraction	2.3	1	GLU75_B	HIS45_B	PHE151_A	3.682	4.052	27.6	28.4	146.5	3.4
2DFX	x-ray diffraction	1.9	1	ASP99_E	HIS7_I	PHE5_I	4.268	5.138	32.1	26.5	149.0	83.1
3DFO	x-ray diffraction	1.94	1	GLU155_C	HIS156_C	HIS2_D	4.881	3.913	32.5	28.7	130.5	18.8
1AQD	x-ray diffraction	2.45	1	ASP29_A	TRP153_B	PHE48_A	4.689	5.031	16.9	23.5	157.4	83.5
3DFS	x-ray diffraction	2.03	1	GLU155_B	HIS156_B	HIS2_A	4.995	3.663	22.6	23.9	133.9	9.7
1ELR	x-ray diffraction	1.9	1	GLU2_B	PHE270_A	TYR275_A	4.182	5.335	21.2	13.1	158.5	75.9
1ELU	x-ray diffraction	1.55	1	ASP93_B	TYR248_A	TYR248_B	4.792	3.634	37.4	12.7	130.4	4.4
3ASP	x-ray diffraction	1.6	1	ASP346_B	TRP386_A	HIS332_A	4.236	3.782	38.5	17.2	134.5	16.7
3ASR	x-ray diffraction	1.6	1	ASP346_B	TRP386_A	HIS332_A	4.104	3.690	36.0	20.1	135.1	8.9
3GMD	x-ray diffraction	2.28	1	ASP132_D	PHE129_D	PHE193_C	3.714	5.092	33.5	1.4	147.9	85.1
2FUR	x-ray diffraction	1.8	1	ASP40_A	TYR45_A	PHE107_B	4.699	5.249	29.4	21.1	155.1	78.2
2AUA	x-ray diffraction	2.35	1	GLU62_A	HIS64_A	HIS64_B	4.070	3.838	25.0	29.0	170.5	9.8
4AUB	x-ray diffraction	2.05	1	ASP90_C	TRP103_B	TYR115_B	4.985	5.306	23.4	23.5	133.7	73.9
4DIL	x-ray diffraction	2.0	1	GLU87_A	TRP152_A	TRP351_B	4.146	5.028	20.8	18.5	149.6	83.1
1FV1	x-ray diffraction	1.9	1	ASP29_A	TRP153_B	PHE48_A	4.616	4.929	26.6	21.2	151.0	77.3
3FWV	x-ray diffraction	2.2	1	GLU2_C	PHE270_A	TYR275_A	3.942	5.350	24.7	12.7	155.8	74.9
3FWP	x-ray diffraction	1.86	1	GLU4079_F	TYR1163_A	PHE1162_A	4.998	4.878	4.4	14.4	169.1	71.0
3FWP	x-ray diffraction	1.86	1	GLU6079_B	TYR3163_D	PHE3162_D	4.973	4.897	3.5	14.2	169.1	75.4
3FWP	x-ray diffraction	1.86	1	GLU2079_C	TYR5163_E	PHE5162_E	4.974	4.867	4.9	15.4	168.1	76.1
3DIF	x-ray diffraction	2.4	1	GLU62_B	TYR33_D	TRP50_D	4.023	3.876	39.1	20.4	158.1	8.8
4DIK	x-ray diffraction	1.75	1	GLU87_A	TRP152_A	TRP351_B	4.302	4.850	22.2	17.0	147.2	80.7
4FXW	x-ray diffraction	2.29	1	GLU405_A	TRP22_B	PHE454_A	4.972	4.931	39.1	14.3	134.4	77.9
2AWD	x-ray diffraction	2.0	1	GLU70_A	PHE66_A	HIS63_B	4.478	5.329	32.5	20.7	138.0	89.6
3ESK	x-ray diffraction	2.05	1	GLU7_B	PHE270_A	TYR275_A	4.137	5.244	21.2	13.5	158.1	77.2
4GR2	x-ray diffraction	2.0	1	GLU12_B	PHE91_A	PHE23_A	4.303	5.112	35.6	12.5	140.1	80.4
1AX4	x-ray diffraction	2.1	1	GLU7_C	HIS426_A	TYR422_A	4.291	5.270	23.8	22.8	148.4	84.8
3AX2	x-ray diffraction	1.9	1	GLU73_G	PHE69_G	PHE119_C	4.797	5.153	35.8	16.3	135.4	73.6
3DMC	x-ray diffraction	1.65	1	ASP129_A	HIS50_B	TRP43_B	3.877	5.409	26.0	24.7	130.0	75.7
1EWD	x-ray diffraction	2.46	1	GLU155_D	HIS156_D	HIS2_C	4.240	4.185	39.0	17.3	158.0	2.7
1GTZ	x-ray diffraction	1.6	1	GLU114_D	PHE116_D	TYR121_E	4.962	5.430	37.4	16.4	159.0	75.4
3GUZ	x-ray diffraction	1.67	1	ASP165_B	HIS106_A	TYR99_A	4.127	4.846	21.5	7.3	159.4	89.4
1EYX	x-ray diffraction	2.25	1	GLU49_A	HIS48_A	TYR18_B	3.751	3.877	24.5	26.2	177.7	10.0
1GU1	x-ray diffraction	1.8	1	GLU114_K	PHE116_K	TYR121_L	4.926	5.466	35.1	17.0	161.2	80.1
3EYW	x-ray diffraction	2.4	1	GLU542_B	TYR538_B	TYR1036_A	4.172	4.624	37.1	2.9	143.6	72.3
1G1Q	x-ray diffraction	2.4	1	GLU154_C	TYR155_C	TYR37_D	4.908	5.244	31.1	14.5	145.6	72.4
3EZS	x-ray diffraction	2.19	1	GLU92_A	TYR261_A	TYR261_B	3.726	3.764	9.8	29.8	156.8	3.7
2G2U	x-ray diffraction	1.6	1	ASP104_A	TYR143_B	PHE132_B	4.677	4.841	29.8	6.0	155.7	73.0
3CGL	x-ray diffraction	2.09	1	ASP160_C	HIS162_A	HIS162_C	4.533	3.585	20.9	26.9	151.6	3.2
3G49	x-ray diffraction	2.5	1	GLU107_A	PHE104_A	PHE431_B	3.995	5.178	37.3	17.4	151.7	84.5
3G49	x-ray diffraction	2.5	1	GLU633_C	PHE630_C	PHE957_D	4.274	5.091	31.9	10.6	153.6	88.0
3G49	x-ray diffraction	2.5	1	GLU896_D	PHE893_D	PHE694_C	4.276	5.040	30.1	6.2	154.4	87.6
3G5L	x-ray diffraction	2.35	1	GLU215_B	PHE173_A	TYR172_A	4.582	5.323	39.2	7.1	141.8	88.5
1B8D	x-ray diffraction	1.9	1	GLU49_A	HIS48_A	TYR18_B	3.714	3.798	14.6	19.2	166.2	15.2
3DWF	x-ray diffraction	2.2	1	GLU132_A	PHE129_A	PHE193_B	3.278	4.929	37.0	9.7	141.4	88.4
4G6J	x-ray diffraction	2.03	1	GLU64_A	TYR50_L	HIS34_L	3.606	4.893	15.9	15.3	153.4	87.9
3G7J	x-ray diffraction	2.2	1	GLU65_B	PHE104_A	PHE104_B	4.316	4.063	25.8	25.3	147.4	5.4
3F63	x-ray diffraction	1.8	1	GLU65_B	PHE104_A	PHE104_B	4.423	4.156	22.2	28.5	145.5	14.7
3F68	x-ray diffraction	1.75	1	ASP55_I	PHE56_I	PHE34_H	4.646	4.925	19.0	18.4	170.7	71.9
3F6D	x-ray diffraction	1.7	1	GLU65_B	PHE104_A	PHE104_B	4.429	4.148	21.4	27.9	145.9	10.4
1F6F	x-ray diffraction	2.3	1	ASP187_B	HIS188_B	HIS177_A	3.166	4.705	16.4	17.3	150.5	76.1
3G7I	x-ray diffraction	2.05	1	GLU65_B	PHE104_A	PHE104_B	4.373	4.238	23.0	26.8	149.6	17.1
4BAA	x-ray diffraction	2.5	1	GLU404_A	TYR405_A	TYR405_D	4.843	4.043	25.8	26.5	168.7	7.7
3BAE	x-ray diffraction	1.59	1	GLU3_A	HIS27_L	HIS6_A	3.580	5.118	19.7	23.9	146.4	86.1
1F77	x-ray diffraction	2.4	1	ASP167_A	HIS206_A	TRP115_B	3.393	3.525	38.2	18.5	153.7	3.4
4F9C	x-ray diffraction	2.08	1	ASP337_B	PHE338_B	PHE58_A	3.971	5.110	3.2	8.3	168.5	70.3
2F9R	x-ray diffraction	1.85	1	ASP2_B	TYR62_C	TRP60_C	3.870	4.988	20.6	16.0	152.6	89.2
4HTC	x-ray diffraction	2.3	1	ASP55_I	PHE56_I	PHE34_H	4.640	5.137	25.4	12.6	164.1	76.6
1HTM	x-ray diffraction	2.5	1	GLU69_B	PHE70_D	PHE70_F	3.813	4.839	13.3	5.4	163.3	76.2
4F9B	x-ray diffraction	2.5	1	ASP337_D	PHE338_D	PHE58_C	4.091	5.186	10.1	17.7	172.2	71.9
2G9H	x-ray diffraction	2.0	1	ASP29_A	TRP153_B	PHE48_A	4.586	5.040	23.6	22.2	151.5	86.0
4FAJ	x-ray diffraction	1.9	1	GLU423_A	PHE6_B	PHE531_A	3.779	5.058	8.3	7.7	169.1	83.5
4E1V	x-ray diffraction	2.15	1	GLU1079_D	TYR1163_C	PHE1162_C	4.903	5.154	7.9	13.9	172.8	70.9
3GAS	x-ray diffraction	1.8	1	GLU191_A	HIS8_F	HIS12_F	4.385	4.858	39.5	16.9	130.8	71.8
2H61	x-ray diffraction	1.9	1	GLU89_E	HIS85_E	PHE70_F	4.493	4.458	29.7	27.5	147.6	13.3
5GDS	x-ray diffraction	2.1	1	ASP16_I	TYR17_I	PHE34_H	4.148	5.487	11.8	16.8	166.3	81.0
3H96	x-ray diffraction	2.0	1	GLU27_C	TYR78_B	TYR77_B	4.943	4.849	10.3	11.8	164.1	71.1
1J8H	x-ray diffraction	2.4	1	ASP29_A	TRP153_B	PHE48_A	4.544	5.040	24.1	24.2	150.7	83.8
2GFI	x-ray diffraction	2.29	1	GLU281_A	PHE411_B	PHE362_A	4.414	4.729	2.3	13.4	168.1	70.4
3LLW	x-ray diffraction	2.3	1	ASP247_D	PHE169_B	TYR168_B	4.059	4.992	34.7	14.6	132.8	87.2
1JDF	x-ray diffraction	2.0	1	GLU331_C	TRP295_A	TRP317_A	3.967	5.159	31.9	19.9	130.4	83.8
1JE1	x-ray diffraction	1.8	1	GLU163_A	PHE160_A	HIS5_D	4.951	5.210	23.1	8.3	155.9	84.1
2JFB	x-ray diffraction	2.5	1	GLU116_E	PHE115_A	TYR66_E	4.978	5.372	26.3	8.2	148.4	83.0
1HFB	x-ray diffraction	1.9	1	ASP125_B	PHE132_B	HIS223_A	4.573	3.838	20.9	28.8	139.7	10.3
1LQF	x-ray diffraction	2.5	1	GLU601_A	HIS560_A	HIS560_C	3.617	3.724	26.1	13.7	151.5	7.2
3HG0	x-ray diffraction	2.1	1	GLU87_B	HIS164_A	HIS166_A	4.848	5.410	38.5	14.3	134.1	71.3
1JKV	x-ray diffraction	1.39	1	GLU211_A	PHE212_A	PHE173_F	4.307	5.096	34.4	18.4	150.3	74.4
1JK8	x-ray diffraction	2.4	1	ASP29_A	TRP153_B	PHE48_A	4.301	5.109	23.4	19.8	174.1	72.7
1JLY	x-ray diffraction	2.2	1	ASP249_A	TYR28_B	TYR20_B	3.438	5.478	11.9	28.4	145.1	89.9
3HHE	x-ray diffraction	2.3	1	ASP196_A	HIS125_A	PHE161_B	4.407	3.564	35.8	18.2	130.6	9.1
3LWV	x-ray diffraction	2.5	1	GLU62_C	HIS221_A	PHE35_B	4.936	5.031	36.1	3.5	147.5	86.1
1N1D	x-ray diffraction	2.0	1	GLU53_B	HIS54_B	TRP15_A	4.250	3.721	31.0	27.4	131.7	12.6
4HI7	x-ray diffraction	1.25	1	ASP67_B	TYR101_A	TYR101_B	4.191	3.654	36.6	26.1	160.2	0.5
1N2T	x-ray diffraction	2.0	1	ASP93_B	TYR248_A	TYR248_B	4.779	3.638	37.6	12.4	130.5	5.0
1LX7	x-ray diffraction	2.0	1	GLU79_B	TYR163_A	PHE162_A	4.965	4.841	9.8	15.7	168.3	71.6
3HJW	x-ray diffraction	2.35	1	GLU62_C	HIS221_A	PHE35_B	4.878	5.200	30.4	3.0	152.5	83.3
4HYR	x-ray diffraction	1.84	1	GLU327_B	TRP291_A	TRP313_A	3.783	5.318	28.2	21.6	131.2	83.3
3LZ6	x-ray diffraction	1.84	1	GLU107_A	PHE104_A	PHE431_B	4.054	5.148	33.5	8.8	152.4	89.4
3LZ6	x-ray diffraction	1.84	1	GLU370_B	PHE367_B	PHE168_A	3.864	5.033	32.1	5.2	149.5	84.1
3LZ6	x-ray diffraction	1.84	1	GLU633_C	PHE630_C	PHE957_D	3.906	4.937	24.6	6.3	153.2	89.4
3LZ6	x-ray diffraction	1.84	1	GLU896_D	PHE893_D	PHE694_C	4.244	4.949	34.4	8.8	150.1	89.3
1KLG	x-ray diffraction	2.4	1	ASP29_A	TRP153_B	PHE48_A	4.822	4.908	27.1	23.6	154.8	71.4
8KME	x-ray diffraction	2.1	1	ASP355_3	PHE356_3	PHE34_2	4.993	5.382	29.7	25.6	171.5	70.8
3N4I	x-ray diffraction	1.56	1	GLU104_A	TYR143_B	PHE132_B	3.423	4.758	13.4	10.0	169.1	71.6
3N4G	x-ray diffraction	2.44	1	GLU114_B	TRP101_A	HIS62_A	3.787	4.807	23.3	28.4	173.3	87.2
1JSU	x-ray diffraction	2.3	1	GLU78_C	TYR19_A	PHE62_C	3.679	4.790	31.3	12.8	137.7	81.5
3N58	x-ray diffraction	2.39	1	GLU462_C	HIS463_C	HIS463_D	4.251	3.394	39.9	13.2	132.0	3.9
3N6J	x-ray diffraction	2.4	1	GLU332_C	TRP296_D	TRP318_D	3.978	4.988	30.8	25.5	133.2	85.1
1JTG	x-ray diffraction	1.73	1	GLU104_A	TYR143_B	PHE132_B	3.551	4.794	13.6	11.5	168.2	73.0
3N6H	x-ray diffraction	2.3	1	GLU332_B	TRP296_A	TRP318_A	4.230	5.297	28.5	19.6	133.5	88.6
3N7A	x-ray diffraction	2.0	1	GLU109_G	PHE111_G	TYR116_F	4.873	5.329	33.0	8.2	153.0	85.4
2HN9	x-ray diffraction	2.12	1	GLU4079_F	TYR1163_A	PHE1162_A	4.986	4.953	7.5	13.9	170.4	70.1
2HN9	x-ray diffraction	2.12	1	GLU3079_D	TYR6163_B	PHE6162_B	4.962	4.968	6.9	13.8	172.0	71.9
2HN9	x-ray diffraction	2.12	1	GLU2079_C	TYR5163_E	PHE5162_E	4.988	4.946	5.1	15.2	169.4	70.6
1M5H	x-ray diffraction	2.0	1	ASP3126_D	TYR2213_C	PHE3123_D	4.533	4.929	31.8	21.3	141.2	81.1
1M5H	x-ray diffraction	2.0	1	ASP2126_C	TYR3213_D	PHE2123_C	4.779	4.746	35.6	12.8	146.2	85.0
1M5H	x-ray diffraction	2.0	1	ASP4126_E	TYR5213_F	PHE4123_E	4.738	5.008	34.1	18.8	138.4	81.9
1M5H	x-ray diffraction	2.0	1	ASP7126_H	TYR6213_G	PHE7123_H	4.630	4.520	38.7	9.9	147.1	74.4
1M5H	x-ray diffraction	2.0	1	ASP6126_G	TYR7213_H	PHE6123_G	4.663	4.846	36.4	15.8	137.0	82.4
1JWU	x-ray diffraction	2.3	1	ASP29_A	TRP153_B	PHE48_A	4.744	4.990	23.9	23.6	157.0	74.9
3N8N	x-ray diffraction	2.5	1	GLU109_A	PHE111_A	TYR116_L	4.885	4.971	35.1	7.4	145.0	80.9
3N86	x-ray diffraction	1.9	1	GLU109_D	PHE111_D	TYR116_G	4.863	5.176	35.9	4.2	147.3	79.7
3N87	x-ray diffraction	2.4	1	GLU109_I	PHE111_I	TYR116_H	4.966	5.443	33.1	9.5	156.2	73.7
3N9U	x-ray diffraction	1.92	1	GLU88_B	HIS89_B	TRP92_I	4.168	3.580	23.7	5.7	152.3	4.6
1N9K	x-ray diffraction	2.2	1	GLU205_A	HIS22_A	HIS22_B	4.986	3.822	32.2	6.8	154.3	10.3
3HPX	x-ray diffraction	2.03	1	GLU317_B	HIS379_A	TYR410_A	4.623	3.784	36.9	11.1	141.7	11.9
2HQL	x-ray diffraction	2.0	1	ASP100_A	TYR101_A	PHE91_E	4.240	5.347	29.1	24.2	174.4	79.2
3NBW	x-ray diffraction	2.34	1	ASP70_B	HIS67_B	PHE71_A	4.364	5.391	24.1	25.6	160.8	77.5
1I3R	x-ray diffraction	2.4	1	ASP29_A	TRP179_B	PHE48_A	4.295	5.187	22.4	25.6	152.6	76.6
3HRZ	x-ray diffraction	2.2	1	ASP559_A	TRP765_B	TRP733_B	4.753	5.393	34.7	8.6	153.7	78.7
4I4T	x-ray diffraction	1.8	1	GLU434_C	TYR506_B	TYR262_C	4.462	4.506	33.6	12.4	148.5	14.1
2HRD	x-ray diffraction	1.7	1	GLU4079_F	TYR1163_A	PHE1162_A	4.957	4.850	6.6	15.4	169.0	70.0
2HRD	x-ray diffraction	1.7	1	GLU1079_A	TYR4163_F	PHE4162_F	4.983	4.785	5.0	15.3	168.4	70.5
1NEY	x-ray diffraction	1.2	1	GLU77_A	PHE102_B	TYR101_B	3.848	4.811	25.6	16.2	139.5	73.3
1KTD	x-ray diffraction	2.4	1	ASP29_A	TRP180_B	PHE48_A	4.264	5.108	24.3	25.3	156.8	82.3
1KTT	x-ray diffraction	2.1	1	ASP255_C	PHE256_C	PHE34_B	4.612	5.133	29.1	18.2	152.6	70.2
3MGM	x-ray diffraction	1.8	1	ASP52_A	PHE51_A	PHE36_B	4.952	5.216	5.6	16.7	161.4	84.1
3MHS	x-ray diffraction	1.89	1	GLU18_E	TYR19_E	TYR15_B	4.068	5.076	18.6	24.9	141.1	77.5
3KVV	x-ray diffraction	1.8	1	GLU79_D	TYR163_C	PHE162_C	4.991	4.912	7.3	15.3	170.7	72.0
3MJZ	x-ray diffraction	2.4	1	ASP54_C	PHE59_C	PHE118_A	4.936	5.088	22.4	5.5	153.6	82.1
1K2D	x-ray diffraction	2.2	1	ASP29_A	TRP153_B	PHE48_A	4.246	5.451	28.8	16.3	157.0	75.8
2NNA	x-ray diffraction	2.1	1	ASP29_A	TRP153_B	PHE48_A	4.308	5.186	24.2	21.2	176.3	79.5
2I8A	x-ray diffraction	1.64	1	GLU4079_D	TYR1163_A	PHE1162_A	4.915	4.852	6.5	13.9	171.4	72.4
1O9I	x-ray diffraction	1.33	1	GLU211_A	PHE212_A	PHE173_F	4.262	5.024	34.1	21.5	148.9	72.7
2NRY	x-ray diffraction	2.15	1	GLU172_D	TYR171_C	PHE170_C	4.048	5.407	25.6	6.1	151.6	88.5
1MQK	x-ray diffraction	1.28	1	GLU100_H	TYR101_H	TYR49_L	4.681	3.939	20.0	12.6	150.0	17.7
3NSR	x-ray diffraction	2.2	1	GLU1079_E	TYR1163_A	PHE1162_A	3.857	5.017	9.8	15.7	155.4	76.6
1IAK	x-ray diffraction	1.9	1	ASP29_A	TRP153_B	PHE48_A	4.553	5.420	25.8	8.9	159.5	73.4
2NT0	x-ray diffraction	1.79	1	GLU349_B	TRP348_B	TYR244_A	4.232	5.338	32.4	22.8	135.3	76.3
3NUZ	x-ray diffraction	2.3	1	ASP198_B	TYR46_A	TYR216_B	3.996	5.349	34.2	25.0	170.6	75.9
2NVL	x-ray diffraction	2.36	1	GLU243_C	TYR242_C	TRP214_D	3.413	4.734	37.7	18.6	160.7	73.8
3K7P	x-ray diffraction	1.4	1	ASP92_A	HIS91_A	HIS91_B	4.113	4.189	13.7	29.7	157.0	4.9
1OCR	x-ray diffraction	2.35	1	GLU18_B	TYR51_I	PHE50_I	4.760	5.210	39.1	2.5	139.7	73.5
2ICW	x-ray diffraction	2.41	1	ASP29_A	TRP153_B	PHE48_A	4.720	5.204	27.8	21.3	139.3	82.6
2ODY	x-ray diffraction	2.35	1	ASP79_E	PHE80_E	PHE34_B	4.447	5.122	13.3	7.5	162.8	86.9
3PDO	x-ray diffraction	1.95	1	ASP29_A	TRP153_B	PHE48_A	4.445	5.135	26.4	24.5	150.4	85.0
1IEA	x-ray diffraction	2.3	1	ASP29_A	TRP153_B	PHE48_A	4.413	5.051	24.4	23.2	151.7	74.4
2IEJ	x-ray diffraction	1.8	1	GLU698_B	TYR166_A	HIS201_A	4.554	4.735	37.6	12.2	132.7	82.7
2OEC	x-ray diffraction	2.19	1	GLU1079_D	TYR1163_C	PHE1162_C	4.889	4.883	5.7	14.6	169.4	74.9
3PD4	x-ray diffraction	2.4	1	GLU134_A	PHE81_B	PHE42_B	3.846	5.118	34.4	26.3	133.0	74.6
3L53	x-ray diffraction	2.1	1	GLU151_E	PHE156_E	PHE156_A	3.956	5.166	6.4	7.5	169.4	85.2
3IFL	x-ray diffraction	1.5	1	GLU3_P	HIS31_L	HIS6_P	3.575	5.055	10.6	27.1	142.7	84.0
1L5S	x-ray diffraction	2.1	1	ASP61_A	PHE37_B	HIS36_B	4.752	4.614	39.4	11.7	139.0	86.9
2PGA	x-ray diffraction	1.74	1	GLU4079_F	TYR1163_A	PHE1162_A	4.988	4.863	5.5	14.7	169.6	71.1
2PGA	x-ray diffraction	1.74	1	GLU3079_D	TYR6163_B	PHE6162_B	4.997	4.831	3.6	14.4	169.1	71.3
2PGA	x-ray diffraction	1.74	1	GLU6079_B	TYR3163_D	PHE3162_D	4.954	4.876	2.9	14.3	168.4	75.6
2PGA	x-ray diffraction	1.74	1	GLU2079_C	TYR5163_E	PHE5162_E	4.994	4.851	7.8	16.1	167.3	72.4
1L6L	x-ray diffraction	2.3	1	GLU69_H	TYR66_H	PHE67_G	3.782	4.131	19.9	25.5	138.8	4.8
3L6F	x-ray diffraction	2.1	1	ASP29_A	TRP153_B	PHE48_A	4.735	5.091	24.6	23.4	154.1	76.7
1OFO	x-ray diffraction	1.85	1	ASP125_A	PHE132_A	HIS223_B	4.684	3.807	12.8	28.7	151.5	4.1
1IHO	x-ray diffraction	1.7	1	ASP165_B	HIS106_A	TYR99_A	4.200	4.964	14.5	18.8	147.3	75.4
2IID	x-ray diffraction	1.8	1	ASP205_A	HIS314_C	PHE441_C	4.292	5.268	24.6	4.0	157.1	76.1
1LDN	x-ray diffraction	2.5	1	ASP64_B	TYR248_C	PHE30_C	4.628	4.401	4.2	29.3	152.9	12.7
3PNS	x-ray diffraction	2.0	1	GLU83_D	TYR167_C	PHE166_C	4.974	4.925	7.1	12.8	170.2	76.8
3PO1	x-ray diffraction	1.65	1	GLU232_C	TRP86_B	TYR83_B	4.777	5.103	32.6	24.7	167.2	82.2
3QPE	x-ray diffraction	1.8	1	GLU238_B	HIS237_B	HIS237_A	3.916	3.635	37.1	20.3	163.1	8.3
3LGE	x-ray diffraction	2.2	1	GLU155_C	HIS156_C	HIS2_D	4.723	3.542	27.6	24.9	140.3	10.7
3QPB	x-ray diffraction	1.82	1	GLU82_B	TYR166_A	PHE165_A	4.603	5.210	29.5	15.6	155.8	73.8
2IPK	x-ray diffraction	2.3	1	ASP29_A	TRP153_B	PHE48_A	4.824	4.915	24.9	22.2	154.9	74.4
2IPU	x-ray diffraction	1.65	1	GLU3_Q	HIS27_L	HIS6_Q	3.440	4.926	8.6	28.8	142.7	86.2
3PQD	x-ray diffraction	2.38	1	ASP49_B	TYR233_C	PHE15_C	4.583	4.868	23.8	27.8	163.1	12.6
3IQ5	x-ray diffraction	2.05	1	GLU81_A	HIS77_A	HIS59_C	4.041	3.875	35.5	22.4	155.1	4.4
3RV1	x-ray diffraction	1.98	1	GLU238_B	PHE235_A	TYR160_B	4.695	3.928	21.3	13.7	145.1	17.0
3RV0	x-ray diffraction	2.29	1	GLU238_B	PHE235_A	TYR160_B	4.694	3.894	19.4	15.9	144.8	19.9
1T5W	x-ray diffraction	2.4	1	ASP29_A	TRP153_B	PHE48_A	4.703	4.861	24.1	21.4	154.4	82.5
1T5X	x-ray diffraction	2.5	1	ASP29_A	TRP153_B	PHE48_A	4.845	4.904	26.4	22.0	156.1	71.3
1RXC	x-ray diffraction	2.35	1	GLU79_A	TYR163_B	PHE162_B	4.913	5.006	7.1	12.9	172.3	80.2
1OKT	x-ray diffraction	1.9	1	GLU120_B	PHE10_A	PHE35_A	4.673	5.412	11.3	5.3	172.3	89.1
1PW9	x-ray diffraction	1.6	1	GLU232_A	TYR228_C	PHE225_A	4.945	5.456	39.2	29.3	141.3	71.1
3OMX	x-ray diffraction	2.34	1	GLU147_A	PHE154_C	PHE26_C	4.380	4.970	39.4	4.7	139.0	70.2
3QXD	x-ray diffraction	2.3	1	ASP29_A	TRP153_B	PHE48_A	4.682	4.982	25.9	23.1	154.7	76.7
2PXY	x-ray diffraction	2.23	1	ASP29_C	TRP153_D	PHE48_C	4.467	5.272	25.7	13.5	157.7	72.1
2IU8	x-ray diffraction	2.2	1	ASP240_B	PHE190_A	TYR192_A	3.853	5.332	33.9	20.8	148.2	83.8
3QY9	x-ray diffraction	1.8	1	GLU169_A	HIS168_A	TYR165_C	4.190	3.615	38.3	24.1	132.5	9.9
3S05	x-ray diffraction	2.2	1	ASP156_C	HIS158_D	HIS158_C	4.933	3.490	21.5	20.3	166.4	1.2
1S0W	x-ray diffraction	2.3	1	GLU104_A	TYR1143_C	PHE1132_C	4.070	4.747	29.1	9.3	159.0	79.5
3TA4	x-ray diffraction	2.35	1	GLU239_F	TYR240_F	TYR240_E	4.595	4.845	38.9	2.5	143.6	76.6
3ON7	x-ray diffraction	2.2	1	ASP84_A	TYR263_D	TYR268_D	4.627	5.086	36.1	6.6	150.3	80.3
2R0W	x-ray diffraction	2.5	1	GLU3_Q	HIS27_L	HIS6_Q	3.496	5.038	18.9	17.0	144.1	88.3
2R1Z	x-ray diffraction	2.1	1	GLU740_B	HIS685_B	TRP680_A	4.197	5.286	28.8	22.7	131.8	89.7
1TFW	x-ray diffraction	2.2	1	GLU244_B	HIS240_B	TRP374_A	3.861	4.973	39.0	5.1	136.0	72.6
1R5V	x-ray diffraction	2.5	1	ASP29_A	TRP180_B	PHE48_A	4.382	5.238	23.2	25.4	154.5	81.0
1TGY	x-ray diffraction	2.2	1	GLU79_B	TYR163_A	PHE162_A	4.927	4.940	7.3	14.2	168.8	72.0
1TGV	x-ray diffraction	2.2	1	GLU79_B	TYR163_A	PHE162_A	4.992	4.944	4.5	14.5	167.1	74.2
3S4S	x-ray diffraction	2.4	1	ASP29_A	TRP153_B	PHE48_A	4.501	5.139	24.1	20.8	152.2	88.1
3OR1	x-ray diffraction	1.76	1	GLU15_F	TYR84_D	HIS98_D	4.929	5.230	20.0	29.8	168.7	82.7
2IY4	x-ray diffraction	2.31	1	ASP58_D	HIS28_B	TYR50_B	4.504	3.896	28.5	27.4	131.9	15.2
3S5L	x-ray diffraction	2.1	1	ASP29_A	TRP153_B	PHE48_A	4.584	4.986	25.2	20.9	153.2	79.7
3OR2	x-ray diffraction	2.05	1	GLU15_C	TYR84_A	HIS98_A	4.959	5.183	29.5	29.6	161.6	89.4
1OS4	x-ray diffraction	2.25	1	GLU17_A	PHE1_L	PHE1_B	3.986	5.306	21.0	24.1	137.3	84.2
2Q14	x-ray diffraction	2.2	1	ASP386_D	TRP219_A	TYR218_A	4.669	4.839	18.2	9.6	156.2	89.4
2R78	x-ray diffraction	1.6	1	GLU21_B	HIS22_B	HIS105_A	4.145	3.665	34.7	20.5	163.6	8.4
1TKP	x-ray diffraction	2.2	1	ASP161_A	HIS165_A	PHE60_D	4.041	5.498	38.2	18.4	141.7	75.7
2Q4O	x-ray diffraction	1.95	6	ASP148_A	TYR30_A	PHE166_B	4.114	5.425	25.7	18.2	172.3	75.8
1SB3	x-ray diffraction	2.2	1	ASP469_A	PHE468_A	TYR217_D	4.474	4.892	22.5	10.8	152.6	85.4
3TPC	x-ray diffraction	2.34	1	GLU95_A	HIS104_A	PHE121_D	3.505	4.972	20.4	19.6	163.0	86.8
2SEB	x-ray diffraction	2.5	1	ASP29_A	TRP153_B	PHE48_A	4.782	4.925	25.4	21.8	147.7	85.7
2OWN	x-ray diffraction	2.0	1	GLU42_B	TYR19_A	TYR20_A	4.205	5.362	14.4	19.5	158.1	82.3
2Q6W	x-ray diffraction	2.25	1	ASP29_A	TRP153_B	PHE48_A	4.502	4.850	25.2	22.9	152.1	78.7
3RET	x-ray diffraction	1.79	1	GLU89_A	TRP85_A	PHE74_B	4.870	4.046	35.2	29.0	142.8	2.1
3REM	x-ray diffraction	1.95	1	GLU89_A	TRP85_A	PHE74_B	4.251	3.650	39.0	19.2	144.3	3.9
1SJH	x-ray diffraction	2.25	1	ASP29_A	TRP153_B	PHE48_A	4.817	5.002	25.8	19.8	154.7	71.4
2P24	x-ray diffraction	2.15	1	ASP29_A	TRP253_B	PHE48_A	4.414	5.351	25.5	10.5	154.8	72.8
1SJE	x-ray diffraction	2.45	1	ASP29_A	TRP153_B	PHE48_A	4.773	4.968	23.9	18.0	156.4	72.3
3P3B	x-ray diffraction	1.65	1	GLU238_A	HIS237_A	HIS237_B	3.963	3.635	36.0	20.6	164.6	7.5
3TV3	x-ray diffraction	1.29	1	ASP100_H	TRP100_H	TRP95_L	4.971	5.205	17.6	23.5	167.2	83.5
2RH0	x-ray diffraction	1.95	1	GLU107_A	TYR108_A	TRP18_B	4.581	5.105	35.0	14.9	130.6	75.1
3TY6	x-ray diffraction	2.5	1	GLU149_C	HIS150_C	HIS150_E	3.979	3.172	30.1	9.6	141.1	3.8
1TYO	x-ray diffraction	2.15	1	ASP174_A	HIS173_A	TRP247_B	4.214	4.907	26.1	15.2	153.1	76.9
1TYO	x-ray diffraction	2.15	1	GLU188_A	PHE184_A	PHE184_B	4.835	3.788	39.9	19.5	147.2	1.8
3P6Z	x-ray diffraction	1.7	1	GLU666_I	PHE668_I	PHE382_H	3.818	4.994	32.6	7.0	149.1	89.5
3TZB	x-ray diffraction	2.19	1	ASP163_A	TYR166_A	PHE228_B	4.775	3.603	25.1	22.6	139.4	14.9
2RL0	x-ray diffraction	2.0	1	GLU171_B	TYR164_D	TRP170_D	3.982	3.830	30.4	28.6	178.2	2.6
3SR7	x-ray diffraction	2.04	1	ASP258_A	HIS255_A	TYR223_D	3.910	4.246	32.9	23.5	150.8	16.6
3P8U	x-ray diffraction	2.25	1	ASP156_C	HIS158_A	HIS158_C	4.596	3.660	8.1	15.6	167.8	11.9
3RMS	x-ray diffraction	2.13	1	GLU73_C	TRP69_C	PHE52_A	4.757	4.901	31.1	14.8	159.0	71.2
1U1F	x-ray diffraction	2.3	1	GLU79_B	TYR163_A	PHE162_A	4.933	4.969	9.2	15.0	168.4	70.8
1RM6	x-ray diffraction	1.6	1	ASP469_A	PHE468_A	TYR217_D	4.403	4.928	22.8	11.2	152.4	86.6
1U1C	x-ray diffraction	2.2	1	GLU79_C	TYR163_D	PHE162_D	4.960	4.997	4.9	13.1	170.2	71.0
1U1E	x-ray diffraction	2.0	1	GLU79_A	TYR163_B	PHE162_B	4.966	5.000	8.0	13.9	167.3	72.7
3SS6	x-ray diffraction	1.7	1	ASP141_A	TYR123_A	HIS128_B	4.628	4.867	34.6	16.3	161.7	70.6
1U1D	x-ray diffraction	2.0	1	GLU79_F	TYR163_E	PHE162_E	4.897	4.941	5.9	12.9	168.5	71.7
1U20	x-ray diffraction	2.1	1	ASP65_A	PHE64_A	PHE49_B	4.796	5.241	13.3	18.9	159.6	71.6
3P9W	x-ray diffraction	2.41	1	GLU64_C	HIS86_E	PHE36_A	4.558	3.754	28.2	18.5	133.6	10.5
1U3H	x-ray diffraction	2.42	1	ASP29_C	TRP153_D	PHE48_C	4.582	5.365	25.7	13.2	160.0	70.5
1UFV	x-ray diffraction	2.05	1	ASP159_A	PHE98_B	TYR94_B	4.335	4.754	30.0	11.9	161.6	73.3
1VLQ	x-ray diffraction	2.1	1	ASP101_F	HIS100_F	PHE104_E	4.352	5.087	33.6	22.1	134.3	82.4
1WT5	x-ray diffraction	2.1	1	ASP58_C	TYR54_C	TYR103_A	4.448	4.987	34.6	5.3	141.3	76.8
1Y2M	x-ray diffraction	1.6	1	ASP378_B	HIS381_A	HIS36_A	4.408	5.146	33.8	27.5	136.1	82.4
3VMZ	x-ray diffraction	1.55	1	GLU247_A	PHE243_A	HIS240_D	4.317	3.892	27.8	26.5	171.9	13.4
3VMY	x-ray diffraction	1.47	1	GLU247_A	PHE243_A	HIS240_D	4.343	3.904	29.2	27.6	168.9	12.5
3VMX	x-ray diffraction	1.45	1	GLU247_A	PHE243_A	HIS240_D	4.304	3.796	28.9	26.0	170.7	9.2
1VME	x-ray diffraction	1.8	1	GLU87_A	TRP152_A	TRP351_B	4.289	4.818	23.1	15.5	146.2	78.9
2QDK	x-ray diffraction	1.62	1	GLU79_D	TYR163_A	PHE162_A	4.983	4.896	5.9	14.5	170.4	72.2
3VN0	x-ray diffraction	1.37	1	GLU247_A	PHE243_A	HIS240_D	4.370	3.927	29.9	27.9	164.6	9.9
2VNV	x-ray diffraction	1.7	1	GLU109_A	TYR116_A	PHE99_B	4.904	3.783	33.1	21.9	130.5	5.3
1ZCZ	x-ray diffraction	1.88	1	GLU205_B	PHE312_A	PHE187_B	3.892	4.991	8.8	19.0	152.8	78.5
1WWA	x-ray diffraction	2.5	1	GLU295_Y	TRP299_X	PHE378_X	4.271	5.271	36.2	24.2	143.8	84.2
1WX0	x-ray diffraction	2.27	1	ASP143_D	HIS176_H	HIS179_H	4.904	3.870	7.0	24.3	152.1	14.0
2WYH	x-ray diffraction	1.9	1	ASP475_A	TYR476_A	TRP764_B	4.905	5.244	34.7	21.4	131.2	78.7
1WYV	x-ray diffraction	2.4	1	GLU119_A	PHE471_B	TYR470_B	4.731	5.216	37.1	17.3	160.2	86.1
1WYT	x-ray diffraction	2.4	1	GLU119_C	PHE471_D	TYR470_D	4.835	5.102	37.0	13.4	154.7	88.5
1ZL2	x-ray diffraction	1.85	1	GLU6079_B	TYR3163_D	PHE3162_D	4.956	4.854	3.8	13.5	170.0	72.5
1UQR	x-ray diffraction	1.7	1	GLU108_A	PHE110_A	TYR115_B	4.823	5.126	36.4	8.1	151.6	74.8
2YCP	x-ray diffraction	2.0	1	GLU6_A	HIS416_D	TYR412_D	3.747	5.261	23.9	29.6	150.4	81.7
3VQR	x-ray diffraction	2.01	1	ASP357_A	PHE356_A	PHE356_B	4.462	4.041	36.5	26.2	131.1	1.6
2YIP	x-ray diffraction	2.14	1	GLU79_A	HIS80_A	TRP108_B	4.450	3.671	34.5	22.2	142.1	2.4
2YII	x-ray diffraction	2.18	1	GLU404_A	TYR405_A	TYR405_D	4.351	3.837	26.3	20.6	169.7	2.9
1XB2	x-ray diffraction	2.2	1	ASP139_B	PHE140_B	HIS164_A	4.202	4.598	17.7	16.7	146.9	83.1
1XBW	x-ray diffraction	1.9	1	GLU21_D	TYR24_D	TYR103_C	4.621	4.682	29.5	0.6	150.5	71.8
3ZXR	x-ray diffraction	2.15	1	ASP54_F	TYR186_A	PHE187_A	4.791	3.841	12.9	21.4	150.2	18.7
3ZXV	x-ray diffraction	2.26	1	ASP54_F	TYR186_A	PHE187_A	4.796	3.863	12.7	22.8	149.4	18.5
2YIL	x-ray diffraction	1.95	1	GLU79_A	HIS80_A	TRP108_B	4.666	3.634	36.8	19.4	138.9	5.1
1XGV	x-ray diffraction	2.2	1	ASP174_A	HIS173_A	TRP247_B	4.053	5.123	26.7	19.6	148.5	82.2
2UYG	x-ray diffraction	2.2	1	GLU107_B	PHE109_B	TYR82_C	4.567	3.864	36.6	22.5	159.3	12.0
1XKD	x-ray diffraction	2.3	1	ASP174_B	HIS173_B	TRP247_A	3.864	5.306	25.8	17.7	141.3	76.9
1YKI	x-ray diffraction	1.7	1	GLU165_B	PHE124_A	PHE123_A	4.432	5.213	25.8	3.9	156.8	88.6
2XN9	x-ray diffraction	2.3	1	ASP29_D	TRP153_E	PHE48_D	4.478	5.076	29.2	28.7	152.5	86.1
2YNO	x-ray diffraction	1.8	1	ASP75_B	TYR99_B	HIS306_A	3.484	3.855	6.0	27.3	149.9	7.9
2XOL	x-ray diffraction	1.35	1	GLU114_B	PHE75_A	PHE127_A	3.946	5.153	28.6	6.2	152.4	78.6
3VWX	x-ray diffraction	1.8	1	ASP67_D	TYR101_A	TYR101_D	4.233	3.640	36.6	22.0	161.1	7.2
1YUM	x-ray diffraction	1.7	1	GLU143_A	HIS118_C	TYR84_C	4.943	4.021	26.4	29.0	164.7	13.6
1XSE	x-ray diffraction	2.5	1	GLU132_A	PHE129_A	PHE193_B	4.192	4.924	28.5	8.7	152.5	88.0
2XXM	x-ray diffraction	1.65	1	ASP166_A	TYR10_T	TYR9_T	4.314	4.876	35.4	10.1	139.2	84.4
1XX1	x-ray diffraction	1.75	1	ASP2_B	TYR62_C	TRP60_C	3.661	4.812	15.8	19.4	150.1	85.1
3V5C	x-ray diffraction	1.53	1	GLU238_A	HIS237_A	HIS237_B	3.916	3.646	33.2	26.8	173.6	1.8
3V58	x-ray diffraction	1.85	1	GLU49_C	HIS48_C	TYR18_D	4.443	3.805	34.4	24.8	164.1	7.3
3V77	x-ray diffraction	2.1	1	GLU151_E	PHE156_E	PHE156_A	4.005	5.150	7.2	6.6	171.8	85.9
2V7Q	x-ray diffraction	2.1	1	GLU454_D	PHE34_J	TYR33_J	4.153	4.900	31.7	8.8	156.5	77.2
1V94	x-ray diffraction	2.28	1	ASP174_A	HIS173_A	TRP247_B	4.210	5.260	24.7	13.4	152.5	82.6
3VBJ	x-ray diffraction	1.8	1	ASP46_A	PHE47_A	PHE47_C	4.952	5.448	32.1	28.7	152.3	75.2
3VBP	x-ray diffraction	2.3	1	ASP46_E	PHE47_E	PHE47_A	4.843	5.497	27.6	23.5	150.2	81.6
3VBI	x-ray diffraction	1.8	1	ASP46_E	PHE47_E	PHE47_A	4.936	5.422	28.5	23.5	149.4	83.7
3VBK	x-ray diffraction	2.2	1	ASP46_A	PHE47_A	PHE47_C	4.935	5.374	35.5	28.0	152.6	73.1
3VBM	x-ray diffraction	1.9	1	ASP46_A	PHE47_A	PHE47_C	4.912	5.500	32.2	27.7	152.1	73.1
3VBN	x-ray diffraction	2.5	1	ASP46_E	PHE47_E	PHE47_A	4.730	5.440	23.9	19.2	148.0	77.5
2VC7	x-ray diffraction	2.05	1	ASP141_A	TYR99_A	PHE104_B	4.120	5.128	32.3	17.4	137.3	71.2
1VCV	x-ray diffraction	2.0	1	GLU121_A	TYR124_A	TYR13_B	4.929	5.219	33.4	17.9	134.0	82.4
3VCC	x-ray diffraction	1.64	1	GLU238_A	HIS237_A	HIS237_B	3.946	3.543	39.4	21.1	161.6	6.4
3VH7	x-ray diffraction	2.02	1	GLU-1_A	PHE0_C	PHE0_E	4.688	4.861	19.3	21.8	151.7	81.4
2WHI	x-ray diffraction	2.2	1	ASP54_F	TYR186_A	PHE187_A	4.829	3.857	13.6	24.0	148.0	16.5
1VJ2	x-ray diffraction	1.65	1	GLU59_B	PHE36_A	PHE36_B	3.709	4.116	13.9	30.0	145.7	9.5
2WR9	x-ray diffraction	1.75	1	GLU109_C	TYR116_C	PHE99_D	4.969	3.702	36.1	19.1	132.3	5.0
