# Supplementary material for: A thorough anion–π interaction study in biomolecules: on the importance of cooperativity effects
Source: Chem Sci. 2015 Jun 5;7(2):1038–50. doi: 10.1039/c5sc01386k (PMC5967298; doi:10.1039/c5sc01386k)
Supplement: Supplementary file 1 [file SC-007-C5SC01386K-s001.zip › binary_protein_non_redundant.tab]

PDB entry	Experimental method	Resolution	# model	Anion	Aromatic system	Distance	Angle
173L	x-ray diffraction	1.7	1	GLU64_A	PHE4_A	4.473	27.3
174L	x-ray diffraction	2.3	1	GLU64_A	PHE4_A	4.492	22.8
3BKM	x-ray diffraction	1.6	1	GLU148_H	TYR175_H	4.808	21.6
176L	x-ray diffraction	2.2	1	ASP20_B	TYR24_B	4.175	33.4
4ABE	x-ray diffraction	1.3	1	CL1256_A	TRP215_A	4.988	13.2
1BKC	x-ray diffraction	2	1	ASP324_A	HIS297_A	3.847	23.3
1BKC	x-ray diffraction	2	1	GLU463_A	TYR459_A	4.236	17.7
1BKC	x-ray diffraction	2	1	ASP268_E	TYR459_E	3.96	30.1
4AB1	x-ray diffraction	2.2	1	GLU183_A	HIS184_A	4.096	37.9
4AB1	x-ray diffraction	2.2	1	GLU354_A	PHE426_A	4.364	9.2
4AB1	x-ray diffraction	2.2	1	GLU220_A	HIS468_A	3.561	15.9
1AB6	x-ray diffraction	2.2	1	ASP64_B	TRP58_B	4.735	15
3CT5	x-ray diffraction	1.37	1	GLU13_A	TYR3_A	4.797	34
1CTU	x-ray diffraction	2.3	1	ASP50_A	HIS148_A	3.951	31.7
1CTU	x-ray diffraction	2.3	1	ASP169_A	PHE165_A	4.478	32.2
1CTU	x-ray diffraction	2.3	1	ASP253_A	TYR254_A	3.933	34
13PK	x-ray diffraction	2.5	1	GLU345_A	PHE344_A	4.047	38.5
13PK	x-ray diffraction	2.5	1	GLU196_B	PHE167_B	4.084	36
1CTT	x-ray diffraction	2.2	1	ASP50_A	HIS148_A	3.896	37.1
1CTT	x-ray diffraction	2.2	1	ASP169_A	PHE165_A	4.407	32.1
1CTT	x-ray diffraction	2.2	1	ASP253_A	TYR254_A	3.883	35.3
3CT8	x-ray diffraction	2.1	1	GLU13_A	HIS11_A	3.186	17.1
3CT8	x-ray diffraction	2.1	1	ASP93_A	TRP21_A	4.755	39.7
3CTK	x-ray diffraction	1.8	1	ASP68_A	TYR70_A	3.479	17.1
3CTK	x-ray diffraction	1.8	1	GLU195_A	TYR114_A	4.369	39.5
3CTK	x-ray diffraction	1.8	1	ASP76_A	HIS143_A	4.954	27.2
3CTK	x-ray diffraction	1.8	1	GLU175_A	TYR171_A	4.486	34.5
189L	x-ray diffraction	2.5	1	GLU5_A	PHE4_A	4.999	36.5
150L	x-ray diffraction	2.2	1	GLU64_A	PHE4_A	4.541	37
151L	x-ray diffraction	2.2	1	GLU64_A	PHE4_A	4.491	22.4
3CT4	x-ray diffraction	2.5	1	GLU239_A	TYR215_A	4.792	14.2
3CT4	x-ray diffraction	2.5	1	ASP86_C	TYR145_B	4.657	33.9
155C	x-ray diffraction	2.5	1	GLU9_A	PHE113_A	4.731	39.8
155C	x-ray diffraction	2.5	1	ASP117_A	PHE113_A	3.999	31
19HC	x-ray diffraction	1.8	1	ASP122_A	TRP126_A	3.237	4.7
456C	x-ray diffraction	2.4	1	ASP174_A	HIS172_A	3.412	40
456C	x-ray diffraction	2.4	1	GLU171_B	PHE175_B	4.322	34.6
456C	x-ray diffraction	2.4	1	ASP202_B	PHE178_B	4.785	39.8
4A0P	x-ray diffraction	1.9	1	GLU994_A	PHE935_A	4.186	33.2
4A0P	x-ray diffraction	1.9	1	CL1356_A	PHE1098_A	4.036	14.5
4A0P	x-ray diffraction	1.9	1	ASP1171_A	TRP1156_A	4.809	13.3
258L	x-ray diffraction	1.8	1	ASP20_A	HIS21_A	4.57	27.1
117E	x-ray diffraction	2.15	1	ASP102_A	TRP100_A	4.636	38.6
117E	x-ray diffraction	2.15	1	ASP1102_B	TRP1100_B	4.72	33.5
3CT7	x-ray diffraction	2.5	1	ASP207_A	PHE21_A	4.354	37.3
3A09	x-ray diffraction	1.4	1	GLU189_A	TRP208_A	4.426	34.2
35C8	x-ray diffraction	2	1	GLU150_H	TYR185_H	4.779	32.6
4A07	x-ray diffraction	1.85	1	GLU130_A	PHE157_A	4.465	19.9
4A07	x-ray diffraction	1.85	1	CL890_A	TYR170_A	4.05	28.9
4A07	x-ray diffraction	1.85	1	GLU179_A	PHE306_A	4.494	36.7
25C8	x-ray diffraction	2	1	ASP52_H	TYR33_H	4.884	39.4
25C8	x-ray diffraction	2	1	GLU150_H	TYR185_H	4.309	29.7
15C8	x-ray diffraction	2.5	1	GLU150_H	TYR185_H	4.907	28.3
1A0G	x-ray diffraction	2	1	GLU263_A	TRP264_A	4.979	35.9
262L	x-ray diffraction	2.5	1	ASP20_B	TYR24_B	4.112	34.7
262L	x-ray diffraction	2.5	1	GLU22_B	TYR24_B	3.058	30.7
3CT0	x-ray diffraction	1.77	1	GLU13_A	TYR3_A	4.795	33.8
11AS	x-ray diffraction	2.5	1	GLU103_B	HIS110_B	4.677	28.7
11AS	x-ray diffraction	2.5	1	GLU148_B	PHE160_B	4.21	33.4
1CT1	x-ray diffraction	2.3	1	GLU51_D	TRP88_D	4.795	38.7
721P	x-ray diffraction	2	1	GLU62_A	TYR64_A	3.465	26.9
621P	x-ray diffraction	2.4	1	GLU62_A	TYR64_A	3.43	27.4
621P	x-ray diffraction	2.4	1	GLU98_A	HIS94_A	4.132	34.3
16PK	x-ray diffraction	1.6	1	GLU383_A	TYR38_A	4.04	26
16PK	x-ray diffraction	1.6	1	GLU196_A	PHE167_A	3.699	24.5
172L	x-ray diffraction	1.9	1	GLU64_A	PHE4_A	4.978	26
3CTL	x-ray diffraction	2.2	1	ASP207_A	PHE21_A	4.362	35.3
12AS	x-ray diffraction	2.2	1	GLU103_B	HIS110_B	4.429	34.6
12AS	x-ray diffraction	2.2	1	GLU154_B	PHE155_B	4.634	27.2
12CA	x-ray diffraction	2.4	1	GLU106_A	HIS96_A	3.43	10.4
12CA	x-ray diffraction	2.4	1	ASP190_A	PHE260_A	4.98	35
1.20E+09	x-ray diffraction	1.9	1	GLU148_H	TYR175_H	4.216	37
2.00E+28	x-ray diffraction	2.4	1	GLU43_A	HIS44_A	4.812	24.7
2.00E+28	x-ray diffraction	2.4	1	GLU97_A	HIS76_A	3.056	17.5
2.00E+28	x-ray diffraction	2.4	1	GLU223_A	PHE194_A	2.68	27.9
830C	x-ray diffraction	1.6	1	ASP202_A	PHE178_A	4.418	39.6
830C	x-ray diffraction	1.6	1	ASP231_A	HIS232_A	4.301	31.8
830C	x-ray diffraction	1.6	1	ASP174_B	HIS172_B	3.627	35.2
830C	x-ray diffraction	1.6	1	GLU171_B	PHE175_B	4.333	17.4
3CTY	x-ray diffraction	2.35	1	ASP105_A	HIS114_A	4.204	40
3CTY	x-ray diffraction	2.35	1	GLU193_A	TYR196_A	3.987	26.9
134L	x-ray diffraction	1.77	1	GLU115_A	TRP34_A	4.542	38.5
135L	x-ray diffraction	1.3	1	ASP119_A	HIS121_A	4.112	33
1FBO	x-ray diffraction	2.3	1	ASP230_A	TYR323_A	3.958	11.4
1FBO	x-ray diffraction	2.3	1	GLU424_A	PHE327_A	3.592	13.6
3FBW	x-ray diffraction	1.23	1	ASP26_A	HIS13_A	4.869	26.1
3FBW	x-ray diffraction	1.23	1	ASP266_A	TRP240_A	3.834	28.4
2A06	x-ray diffraction	2.1	1	GLU48_A	TYR185_A	4.707	39.7
2A06	x-ray diffraction	2.1	1	GLU39_B	TYR41_B	4.437	37.4
2A06	x-ray diffraction	2.1	1	GLU246_B	HIS158_B	3.818	30.5
2A06	x-ray diffraction	2.1	1	ASP185_D	PHE171_D	4.353	36.1
2A06	x-ray diffraction	2.1	1	ASP12_E	TYR13_E	4.892	12.5
2A06	x-ray diffraction	2.1	1	ASP34_F	TYR89_F	4.264	13
2A06	x-ray diffraction	2.1	1	GLU48_J	HIS54_J	3.39	7
2A06	x-ray diffraction	2.1	1	GLU93_N	HIS94_N	4.709	39.1
2BKC	x-ray diffraction	2.3	1	ASP47_A	HIS31_A	4.075	37.5
2BKC	x-ray diffraction	2.3	1	ASP58_D	HIS28_B	4.752	22.2
2BKC	x-ray diffraction	2.3	1	GLU52_K	PHE53_K	4.954	35.1
4A05	x-ray diffraction	1.9	1	ASP201_A	TRP216_A	3.857	22.3
4A05	x-ray diffraction	1.9	1	GLU215_A	TRP216_A	3.882	16.9
4A05	x-ray diffraction	1.9	1	ASP201_A	TYR229_A	4.51	25.2
4A05	x-ray diffraction	1.9	1	ASP442_A	TYR443_A	4.801	26
4A0X	x-ray diffraction	2.4	1	ASP34_A	HIS30_A	3.485	39.1
4A03	x-ray diffraction	1.65	1	GLU225_A	HIS154_A	3.354	29.1
2FBZ	x-ray diffraction	2.1	1	GLU220_X	HIS225_X	4.108	36.6
2FBZ	x-ray diffraction	2.1	1	GLU220_X	PHE352_X	4.415	37
1CT9	x-ray diffraction	2	1	ASP138_A	HIS139_A	4.712	39.3
1CT9	x-ray diffraction	2	1	GLU151_A	HIS152_A	4.523	29.5
1CT9	x-ray diffraction	2	1	ASP199_C	TYR198_C	4.773	39
1CT9	x-ray diffraction	2	1	GLU512_C	TYR486_C	4.915	19.5
1CT9	x-ray diffraction	2	1	ASP138_D	PHE121_D	4.976	24
4FBX	x-ray diffraction	2.33	1	CL403_A	TYR26_A	4.825	38.6
4FBX	x-ray diffraction	2.33	1	GLU139_A	PHE135_A	4.363	29.8
4FBX	x-ray diffraction	2.33	1	ASP308_A	HIS309_A	4.338	7.6
1CTN	x-ray diffraction	2.3	1	ASP246_A	TRP245_A	4.333	25.8
4FBQ	x-ray diffraction	2.5	1	ASP1244_A	PHE1216_A	4.649	27
1FBY	x-ray diffraction	2.25	1	GLU401_A	PHE415_A	4.456	35.8
1FBY	x-ray diffraction	2.25	1	GLU1401_B	PHE1415_B	4.452	35.6
2FBL	x-ray diffraction	1.9	1	GLU62_A	PHE47_A	4.478	33.9
2FBJ	x-ray diffraction	1.95	1	ASP148_H	HIS147_H	4.121	22.5
2FBJ	x-ray diffraction	1.95	1	ASP207_H	HIS206_H	4.029	24.9
3BK9	x-ray diffraction	2.15	1	GLU230_A	PHE272_A	4.254	34.5
3BK9	x-ray diffraction	2.15	1	GLU11_C	PHE262_D	4.583	36.3
2FB1	x-ray diffraction	2.5	1	ASP87_A	PHE129_A	4.566	30.7
1FBN	x-ray diffraction	1.6	1	GLU217_A	HIS220_A	4.067	21
2BK6	x-ray diffraction	2.19	1	ASP58_B	HIS28_A	3.966	24.5
2BK6	x-ray diffraction	2.19	1	ASP47_A	HIS43_A	3.983	38
2BK6	x-ray diffraction	2.19	1	GLU52_E	PHE53_E	4.928	31.1
2FB9	x-ray diffraction	1.9	1	GLU65_A	HIS66_A	4.1	39.9
2FB9	x-ray diffraction	1.9	1	GLU16_A	HIS85_A	4.974	34.1
3BKZ	x-ray diffraction	1.65	1	ASP82_A	TRP89_A	4.151	37.5
1BK0	x-ray diffraction	1.3	1	ASP245_A	TYR43_A	4.754	16.8
3CTT	x-ray diffraction	2.1	1	ASP495_A	PHE109_A	4.483	37.3
3CTT	x-ray diffraction	2.1	1	ASP336_A	PHE337_A	4.788	34.9
3CTT	x-ray diffraction	2.1	1	GLU427_A	PHE337_A	4.693	37.7
3CTT	x-ray diffraction	2.1	1	ASP542_A	PHE575_A	3.566	17.2
1CTQ	x-ray diffraction	1.26	1	GLU63_A	TYR64_A	4.53	14.4
2BKG	x-ray diffraction	1.9	1	ASP48_A	HIS52_A	3.644	27.7
2BKG	x-ray diffraction	1.9	1	ASP77_A	HIS52_A	4.574	30
2BKG	x-ray diffraction	1.9	1	ASP110_A	HIS85_A	4.993	35.2
3FBE	x-ray diffraction	2.4	1	GLU123_A	HIS49_A	4.466	29.2
3FBE	x-ray diffraction	2.4	1	GLU108_D	PHE65_D	4.581	27.9
2A0W	x-ray diffraction	2.28	1	GLU183_A	TRP178_A	4.595	21.5
3BKJ	x-ray diffraction	1.59	1	GLU3_A	HIS27_L	3.714	6.6
3BKJ	x-ray diffraction	1.59	1	ASP54_H	TRP53_H	4.861	31.3
3BKJ	x-ray diffraction	1.59	1	GLU148_H	TYR175_H	4.843	26.8
2A0S	x-ray diffraction	2.2	1	GLU168_A	HIS50_A	4.032	39.7
2A0S	x-ray diffraction	2.2	1	GLU45_B	HIS36_B	4.508	38.1
3BKU	x-ray diffraction	2.1	1	ASP93_A	HIS92_A	3.875	11.1
3BKU	x-ray diffraction	2.1	1	GLU97_C	HIS87_C	3.515	35.6
3BKU	x-ray diffraction	2.1	1	ASP114_D	HIS110_D	3.92	32.3
3A0T	x-ray diffraction	1.91	1	ASP678_A	TYR680_A	4.838	38.6
3BKP	x-ray diffraction	1.8	1	GLU41_A	HIS99_A	4.955	19.9
3A07	x-ray diffraction	1.19	1	GLU131_A	TYR116_A	4.888	18.4
2BKL	x-ray diffraction	1.5	1	GLU34_A	TRP26_A	4.186	30.2
2BKL	x-ray diffraction	1.5	1	GLU106_A	TYR97_A	4.056	29.6
2BKL	x-ray diffraction	1.5	1	GLU577_A	PHE456_A	4.349	16
2BKL	x-ray diffraction	1.5	1	ASP495_A	HIS494_A	4.589	32.2
2BKL	x-ray diffraction	1.5	1	ASP190_A	TRP159_B	4.324	37.6
2BKL	x-ray diffraction	1.5	1	GLU372_B	TRP280_B	4.619	35.6
3CTQ	x-ray diffraction	1.95	1	ASP168_A	HIS148_A	4.683	27.1
1CTM	x-ray diffraction	2.3	1	ASP247_A	PHE143_A	4.522	23.9
3CTH	x-ray diffraction	2.3	1	GLU1150_A	HIS1052_A	4.712	24.5
2A0K	x-ray diffraction	1.8	1	ASP74_A	PHE104_A	4.14	31.8
1A0Z	x-ray diffraction	2	1	GLU22_B	HIS117_B	4.014	23.4
2BKH	x-ray diffraction	2.4	1	ASP14_A	HIS11_A	3.758	23.3
2BKH	x-ray diffraction	2.4	1	GLU373_A	TYR374_A	4.654	34
2BKH	x-ray diffraction	2.4	1	ASP433_A	HIS430_A	4.959	25.2
2BKH	x-ray diffraction	2.4	1	GLU211_A	PHE451_A	4.254	17.2
1.00E+27	x-ray diffraction	2.2	1	GLU55_A	TYR59_A	4.807	31.5
1.00E+27	x-ray diffraction	2.2	1	ASP119_A	TYR118_A	3.905	25.6
3BKC	x-ray diffraction	1.9	1	GLU148_H	TYR175_H	4.78	17.9
3BKH	x-ray diffraction	2.5	1	GLU174_A	TYR147_A	4.195	26.2
4.00E+21	x-ray diffraction	2.3	1	ASP116_A	HIS185_A	4.488	26.3
1BKJ	x-ray diffraction	1.8	1	ASP96_A	PHE97_A	4.786	34.3
2BK4	x-ray diffraction	1.9	1	GLU179_A	TYR401_A	4.963	35.4
3CTA	x-ray diffraction	2.2	1	GLU79_A	TYR8_A	4.701	25.9
3CT9	x-ray diffraction	2.31	1	GLU43_A	TYR39_A	4.472	30.2
3CT9	x-ray diffraction	2.31	1	GLU136_A	HIS73_A	3.263	14.2
3CT9	x-ray diffraction	2.31	1	CL359_A	HIS187_A	4.495	25.1
3CT9	x-ray diffraction	2.31	1	GLU257_A	PHE276_A	4.22	36.2
3CT9	x-ray diffraction	2.31	1	CL361_A	PHE276_A	4.578	33.2
3BKL	x-ray diffraction	2.18	1	ASP364_A	PHE359_A	4.1	22.6
3BKL	x-ray diffraction	2.18	1	ASP358_A	TYR360_A	4.52	22.1
3BKL	x-ray diffraction	2.18	1	ASP358_A	PHE391_A	4.263	37.5
3BKL	x-ray diffraction	2.18	1	GLU230_A	TRP469_A	4.297	35.2
3BKL	x-ray diffraction	2.18	1	GLU403_A	PHE570_A	4.196	9.2
3CTP	x-ray diffraction	1.41	1	ASP267_A	PHE74_A	4.455	24.3
3CTP	x-ray diffraction	1.41	1	GLU321_A	TYR276_A	4.934	34.2
2BKQ	x-ray diffraction	2	1	ASP29_A	HIS30_A	3.853	10.4
2BKQ	x-ray diffraction	2	1	ASP46_A	HIS45_A	4.656	21.2
2BKQ	x-ray diffraction	2	1	ASP92_A	HIS128_A	3.46	23
1BK4	x-ray diffraction	2.3	1	ASP251_A	TYR244_A	4.112	26.4
2E2B	x-ray diffraction	2.2	1	GLU258_A	PHE317_A	4.999	28.1
2E2B	x-ray diffraction	2.2	1	ASP381_A	HIS361_A	4.274	28.4
6CTS	x-ray diffraction	2.5	1	GLU389_A	TYR194_A	4.371	36.4
2BKS	x-ray diffraction	2.2	1	GLU118_A	TYR10_A	4.816	38.8
2BKS	x-ray diffraction	2.2	1	GLU319_A	PHE183_A	4.591	10.2
3A0G	x-ray diffraction	2.5	1	ASP85_A	HIS89_A	4.079	33.4
2CTS	x-ray diffraction	2	1	GLU389_A	TYR194_A	4.249	36.9
2BKK	x-ray diffraction	2.15	1	ASP47_A	TRP85_A	4.692	31.7
2BKK	x-ray diffraction	2.15	1	ASP144_A	PHE46_B	4.792	33.2
2BKK	x-ray diffraction	2.15	1	ASP143_B	PHE145_B	3.443	23.3
2BKK	x-ray diffraction	2.15	1	ASP150_C	TYR50_C	4.323	22
2BKK	x-ray diffraction	2.15	1	GLU101_C	TYR102_C	4.838	28.8
2BKK	x-ray diffraction	2.15	1	ASP110_D	HIS85_D	4.924	39.6
2BKK	x-ray diffraction	2.15	1	GLU122_D	TYR114_D	3.757	18.4
2BKT	x-ray diffraction	2.3	1	GLU118_A	TYR10_A	3.462	28.5
2BKT	x-ray diffraction	2.3	1	GLU319_A	PHE183_A	4.928	20
1BKA	x-ray diffraction	2.4	1	GLU187_A	TYR189_A	4.789	39.5
2BKR	x-ray diffraction	1.9	1	ASP29_A	HIS30_A	4.168	18.5
1BK9	x-ray diffraction	2	1	ASP99_A	PHE5_A	4.203	30.9
2E2K	x-ray diffraction	2.5	1	ASP147_A	TYR115_A	4.113	35.8
2E2K	x-ray diffraction	2.5	1	ASP224_D	TRP251_A	3.975	25.1
2E2K	x-ray diffraction	2.5	1	GLU60_B	TYR61_B	3.818	36.9
2E2K	x-ray diffraction	2.5	1	GLU273_B	TRP270_B	4.623	26.3
2E2K	x-ray diffraction	2.5	1	ASP224_C	TYR228_C	4.631	29.3
2E2K	x-ray diffraction	2.5	1	GLU252_C	HIS247_C	3.422	38.1
2E2K	x-ray diffraction	2.5	1	GLU232_F	HIS247_D	3.514	24.2
3.00E+23	x-ray diffraction	1.6	1	SO4223_A	PHE194_A	3.914	25.6
4E2K	x-ray diffraction	2.15	1	ASP412_A	HIS369_A	4.445	39.5
3E2K	x-ray diffraction	2.1	1	GLU73_D	TRP105_A	4.664	26.3
2CTC	x-ray diffraction	1.4	1	GLU270_A	HIS196_A	4.688	40
2CTC	x-ray diffraction	1.4	1	ASP273_A	TYR198_A	4.65	32.9
3E2V	x-ray diffraction	1.5	1	ASP177_A	HIS176_A	4.275	26.4
3E2V	x-ray diffraction	1.5	1	GLU373_A	TYR375_A	4.935	29.9
3CTO	x-ray diffraction	2.5	1	GLU57_C	HIS23_A	4.654	37.4
3BKQ	x-ray diffraction	2.05	1	GLU325_X	HIS329_X	4.289	34.7
4E2H	x-ray diffraction	2.36	1	GLU164_C	PHE269_C	4.689	28.8
3BKK	x-ray diffraction	2.17	1	ASP364_A	PHE359_A	4.182	24.9
3BKK	x-ray diffraction	2.17	1	ASP358_A	TYR360_A	4.523	17.8
3BKK	x-ray diffraction	2.17	1	ASP358_A	PHE391_A	4.109	35.9
3BKK	x-ray diffraction	2.17	1	GLU230_A	TRP469_A	4.321	33.9
3BKK	x-ray diffraction	2.17	1	GLU403_A	PHE570_A	4.046	10.5
4E2A	x-ray diffraction	2	1	GLU93_A	TRP129_A	4.5	39.9
2BKX	x-ray diffraction	1.4	1	ASP67_A	PHE141_A	3.935	19.7
2BKJ	x-ray diffraction	2.08	1	ASP96_A	PHE97_A	4.753	29.5
1BK5	x-ray diffraction	2.2	1	GLU311_A	HIS310_A	3.466	11
3BKX	x-ray diffraction	1.85	1	GLU158_A	TRP132_A	4.649	25.1
3CT1	x-ray diffraction	1.51	1	GLU13_A	TYR3_A	4.799	33.6
3BKT	x-ray diffraction	1.5	1	ASP114_A	HIS110_A	4.081	31.5
3BK5	x-ray diffraction	2	1	GLU46_A	TRP17_A	4.693	31.7
3BK5	x-ray diffraction	2	1	GLU111_A	TYR150_A	3.964	29.7
3BK5	x-ray diffraction	2	1	GLU9_A	TYR162_A	3.929	27.8
3CTZ	x-ray diffraction	1.6	1	ASP305_A	HIS306_A	3.421	25.6
3CTZ	x-ray diffraction	1.6	1	GLU343_A	PHE369_A	4.826	39.2
3CTZ	x-ray diffraction	1.6	1	ASP522_A	HIS451_A	3.408	3.6
3CTZ	x-ray diffraction	1.6	1	ASP482_A	TYR483_A	4.604	29.1
2E2U	x-ray diffraction	1.68	1	GLU104_A	HIS65_A	4.551	27.8
2E2U	x-ray diffraction	1.68	1	GLU143_A	TYR144_A	3.851	35.3
2E2U	x-ray diffraction	1.68	1	ASP165_A	PHE162_A	4.271	37.8
2E2U	x-ray diffraction	1.68	1	ASP161_A	HIS170_A	3.872	36.8
2E2U	x-ray diffraction	1.68	1	ASP173_A	PHE195_A	4.47	1.8
2E2U	x-ray diffraction	1.68	1	ASP581_A	PHE446_A	4.071	35.1
2E2U	x-ray diffraction	1.68	1	GLU550_A	TYR570_A	4.114	34.8
2E2U	x-ray diffraction	1.68	1	ASP246_B	PHE12_B	4.723	38.1
2E2U	x-ray diffraction	1.68	1	GLU147_B	TYR178_B	4.431	39.8
1CT8	x-ray diffraction	2.2	1	ASP98_B	TYR97_B	4.317	29.6
1CT8	x-ray diffraction	2.2	1	GLU148_B	TYR175_B	4.682	20.9
1CT8	x-ray diffraction	2.2	1	ASP165_C	HIS41_C	4.62	27
4.00E+25	x-ray diffraction	2.21	1	GLU140_A	TRP141_A	4.643	38.8
4.00E+25	x-ray diffraction	2.21	1	ASP9_B	HIS6_B	4.5	9
4.00E+25	x-ray diffraction	2.21	1	ASP230_B	PHE284_B	4.379	34
3CTB	x-ray diffraction	2	1	GLU339_A	HIS336_A	4.18	28.4
3E2M	x-ray diffraction	2	1	ASP131_A	PHE183_A	4.6	9.7
3E2M	x-ray diffraction	2	1	ASP156_A	PHE299_A	4.719	30.1
3E2M	x-ray diffraction	2	1	GLU272_B	HIS275_B	3.478	35.8
3E2M	x-ray diffraction	2	1	GLU284_B	PHE285_B	4.101	38.6
2E2X	x-ray diffraction	2.5	1	GLU1766_B	TYR1763_B	4.854	35.9
3E2C	x-ray diffraction	1.8	1	GLU47_A	HIS130_A	3.575	25.9
3E2C	x-ray diffraction	1.8	1	GLU137_A	TRP133_A	4.603	34.1
1BKS	x-ray diffraction	2.2	1	GLU202_A	TYR203_A	4.978	37.3
1BKS	x-ray diffraction	2.2	1	GLU11_B	PHE12_B	4.422	35.3
1BKS	x-ray diffraction	2.2	1	GLU135_A	TYR16_B	4.221	21.2
1BKS	x-ray diffraction	2.2	1	GLU182_B	TYR181_B	4.782	23.8
1BKS	x-ray diffraction	2.2	1	ASP329_B	HIS260_B	4.373	35.1
5CTS	x-ray diffraction	1.9	1	GLU389_A	TYR194_A	4.344	37
2CTB	x-ray diffraction	1.5	1	GLU163_A	TRP126_A	4.97	22.6
2CTB	x-ray diffraction	1.5	1	ASP273_A	TYR198_A	4.735	33.8
3ABA	x-ray diffraction	1.8	1	GLU289_A	HIS72_A	4.544	31.5
3ABA	x-ray diffraction	1.8	1	ASP386_A	HIS385_A	4.448	3.6
1FBH	x-ray diffraction	2.5	1	ASP251_A	TYR244_A	4.467	24.8
3CUK	x-ray diffraction	2.49	1	GLU121_A	PHE133_A	4.933	39.8
3ABB	x-ray diffraction	2.3	1	ASP46_A	PHE45_A	4.408	13.5
2E2L	x-ray diffraction	2.29	1	ASP147_A	TYR115_A	4.088	35.6
2E2L	x-ray diffraction	2.29	1	GLU273_A	TRP270_A	3.919	23.2
2E2L	x-ray diffraction	2.29	1	GLU60_B	TYR61_B	3.887	39.8
1FB2	x-ray diffraction	1.95	1	ASP99_A	PHE5_A	3.936	18.1
1FB2	x-ray diffraction	1.95	1	GLU4_A	TYR73_A	4.734	21.7
2FB3	x-ray diffraction	2.35	1	ASP7_A	TRP309_A	4.778	35.9
2FB3	x-ray diffraction	2.35	1	GLU236_B	TYR233_B	4.858	38.7
3E2L	x-ray diffraction	1.87	1	GLU73_C	TRP105_A	4.758	27
3E2L	x-ray diffraction	1.87	1	GLU73_C	TRP112_C	4.805	39.9
3BKW	x-ray diffraction	1.6	1	GLU144_A	HIS117_A	4.355	34.6
3BKW	x-ray diffraction	1.6	1	GLU30_A	PHE235_A	4.375	32.6
2BKV	x-ray diffraction	1.5	1	ASP67_A	PHE141_A	3.54	24.1
1A05	x-ray diffraction	2	1	ASP10_A	TRP78_A	4.322	31
1A05	x-ray diffraction	2	1	GLU148_B	PHE157_B	4.356	36.6
1BKP	x-ray diffraction	1.7	1	GLU24_A	PHE25_A	4.062	31.9
2BK5	x-ray diffraction	1.83	1	GLU179_A	TYR401_A	4.956	34.8
3CUS	x-ray diffraction	2.2	1	ASP68_A	HIS5_A	3.584	33.9
3CUS	x-ray diffraction	2.2	1	GLU197_A	PHE211_A	4.928	22.7
3CUS	x-ray diffraction	2.2	1	ASP41_Q	TRP43_Q	4.283	29.3
3CUS	x-ray diffraction	2.2	1	GLU65_C	HIS61_C	4.719	36.7
1BKY	x-ray diffraction	2	1	ASP259_A	PHE200_A	4.285	25.3
1BKB	x-ray diffraction	1.75	1	ASP95_A	PHE79_A	4.145	31.1
1BK2	x-ray diffraction	2.01	1	GLU22_A	TRP41_A	3.929	39.6
4.00E+23	x-ray diffraction	2.2	1	ASP9_B	HIS6_B	3.626	36.1
2.00E+27	x-ray diffraction	1.7	1	ASP100_H	TYR1001_H	4.561	11.4
2E2N	x-ray diffraction	1.9	1	GLU266_B	TYR262_B	4.985	37
2FBW	x-ray diffraction	2.1	1	GLU266_A	HIS253_A	4.871	32
2FBW	x-ray diffraction	2.1	1	GLU307_A	PHE283_A	4.748	35.6
2FBW	x-ray diffraction	2.1	1	GLU552_A	PHE483_A	4.087	30.1
2FBW	x-ray diffraction	2.1	1	GLU560_A	HIS578_A	4.995	23.9
2FBW	x-ray diffraction	2.1	1	GLU201_B	TYR198_B	4.624	38.2
2FBW	x-ray diffraction	2.1	1	GLU65_C	HIS69_C	4.329	14.6
2BKB	x-ray diffraction	1.7	1	GLU24_A	TYR25_A	4.459	29.4
2BKB	x-ray diffraction	1.7	1	ASP156_A	TYR76_A	4.96	17.7
2BKB	x-ray diffraction	1.7	1	ASP156_A	TRP122_A	3.967	21.9
2BKB	x-ray diffraction	1.7	1	GLU69_A	TRP158_A	3.985	32.1
2BKB	x-ray diffraction	1.7	1	GLU175_A	HIS176_A	4.843	29.1
2BKB	x-ray diffraction	1.7	1	ASP356_B	TRP322_B	3.869	21.8
2BKB	x-ray diffraction	1.7	1	GLU269_B	TRP358_B	4.129	32.1
2BKB	x-ray diffraction	1.7	1	GLU224_D	TYR225_D	4.394	29.9
2BKB	x-ray diffraction	1.7	1	ASP356_D	TYR276_D	4.983	20.5
2BKB	x-ray diffraction	1.7	1	GLU375_D	HIS376_D	4.549	38.2
2BKY	x-ray diffraction	1.7	1	GLU71_X	TYR80_X	4.687	33.3
2E2V	x-ray diffraction	1.8	1	GLU104_A	HIS65_A	4.679	36.6
2E2V	x-ray diffraction	1.8	1	GLU143_A	TYR144_A	3.805	31.5
2E2V	x-ray diffraction	1.8	1	ASP161_A	HIS170_A	4.011	35.9
2E2V	x-ray diffraction	1.8	1	GLU147_A	TYR178_A	4.568	36.3
2E2V	x-ray diffraction	1.8	1	ASP173_A	PHE195_A	4.492	1.9
2E2V	x-ray diffraction	1.8	1	GLU550_A	TYR570_A	4.099	35.9
2E2V	x-ray diffraction	1.8	1	GLU453_B	PHE593_A	4.956	39.1
2E2V	x-ray diffraction	1.8	1	ASP246_B	PHE12_B	4.731	40
2E2V	x-ray diffraction	1.8	1	ASP165_B	PHE162_B	4.179	38.8
2E2V	x-ray diffraction	1.8	1	ASP581_B	PHE446_B	3.837	22.2
2E2V	x-ray diffraction	1.8	1	ASP581_B	TYR546_B	4.893	39.5
1.00E+24	x-ray diffraction	2.35	1	GLU373_A	TRP365_A	4.421	34.9
3BKI	x-ray diffraction	1.87	1	ASP216_P	PHE146_P	4.872	36.3
3BK2	x-ray diffraction	2.1	1	GLU63_A	HIS64_A	4.381	36.4
2E2R	x-ray diffraction	1.6	1	GLU365_A	HIS407_A	4.233	38.1
1ABF	x-ray diffraction	1.9	1	GLU124_A	TYR249_A	4.022	26.9
1E2K	x-ray diffraction	1.7	1	GLU225_B	HIS58_B	3.53	25.2
4ABT	x-ray diffraction	2.22	1	ASP276_A	TYR247_A	4.192	24.3
1BKZ	x-ray diffraction	1.9	1	GLU73_B	PHE109_B	4.521	34.6
3FBK	x-ray diffraction	2	1	ASP78_B	TRP119_A	4.742	32.8
3FBK	x-ray diffraction	2	1	GLU157_A	HIS158_A	4.639	30.5
4FBJ	x-ray diffraction	1.6	1	ASP202_A	HIS181_A	3.726	28.3
4FBJ	x-ray diffraction	1.6	1	GLU291_A	TYR287_A	4.513	36.1
2ABK	x-ray diffraction	1.85	1	GLU106_A	PHE130_A	4.389	35
2ABK	x-ray diffraction	1.85	1	GLU170_A	PHE171_A	4.771	31.1
2ABK	x-ray diffraction	1.85	1	ASP174_A	TRP178_A	4.814	35.6
1CUN	x-ray diffraction	2	1	GLU82_B	PHE12_B	4.918	36.4
1CUN	x-ray diffraction	2	1	GLU18_C	TRP21_C	4.874	38.6
3CUI	x-ray diffraction	1.5	1	ASP138_A	HIS85_A	4.369	32.7
3CUI	x-ray diffraction	1.5	1	ASP170_A	TYR171_A	4.435	39.7
3CUI	x-ray diffraction	1.5	1	GLU233_A	TRP273_A	3.96	8.4
3FBT	x-ray diffraction	2.1	1	GLU341_A	TYR101_A	4.313	26
3FBT	x-ray diffraction	2.1	1	GLU190_A	TYR170_A	3.455	40
3FBT	x-ray diffraction	2.1	1	GLU258_A	PHE259_A	4.605	23.5
3FBT	x-ray diffraction	2.1	1	GLU362_C	PHE358_C	4.755	30.1
3CU3	x-ray diffraction	2	1	GLU50_A	PHE49_A	3.763	20.9
4FBL	x-ray diffraction	1.99	1	GLU266_A	PHE67_A	4.992	36
4FBL	x-ray diffraction	1.99	1	GLU226_B	TYR256_B	4.706	38.8
1FB6	x-ray diffraction	2.1	1	GLU93_A	PHE85_A	4.599	33.4
2ABJ	x-ray diffraction	2.2	1	GLU63_D	PHE64_D	4.424	38.4
1AB9	x-ray diffraction	1.6	1	GLU49_B	PHE114_B	4.38	30.6
1AB9	x-ray diffraction	1.6	1	GLU70_B	TRP141_B	4.904	23.9
3FB2	x-ray diffraction	2.3	1	ASP1337_A	HIS1336_A	4.719	24.2
3FB2	x-ray diffraction	2.3	1	ASP1337_B	HIS1408_B	4.663	18.9
1FBS	x-ray diffraction	2	1	GLU211_A	HIS215_A	3.633	24.1
1CUL	x-ray diffraction	2.4	1	ASP440_A	PHE400_A	4.51	38.6
1CUL	x-ray diffraction	2.4	1	ASP454_A	HIS457_A	4.44	37
1CUL	x-ray diffraction	2.4	1	ASP141_C	PHE140_C	4.591	25
4ABU	x-ray diffraction	1.86	1	GLU72_A	HIS90_A	4.049	13.1
3CUH	x-ray diffraction	1.89	1	ASP138_A	HIS85_A	4.344	35.1
3CUH	x-ray diffraction	1.89	1	ASP170_A	TYR171_A	4.4	35.5
3CUH	x-ray diffraction	1.89	1	GLU233_A	TRP273_A	4.133	11
2ABB	x-ray diffraction	1	1	GLU208_A	TYR255_A	4.945	32.9
2ABB	x-ray diffraction	1	1	GLU272_A	TYR281_A	4.596	16.9
2ABB	x-ray diffraction	1	1	ASP360_A	TYR361_A	4.746	31.7
2AB8	x-ray diffraction	1.75	1	GLU36_A	PHE37_A	4.251	37.3
4ABA	x-ray diffraction	1.25	1	SO41247_A	TRP215_A	3.987	12
3FB0	x-ray diffraction	1.6	1	ASP43_A	TRP55_A	4.532	27.7
3FB0	x-ray diffraction	1.6	1	ASP57_A	PHE62_A	4.317	15.2
3FB0	x-ray diffraction	1.6	1	GLU160_A	PHE281_A	4.243	38.1
3FB0	x-ray diffraction	1.6	1	GLU302_A	TYR296_A	4.173	22.6
3ABH	x-ray diffraction	2	1	ASP256_B	TYR267_A	3.99	34.9
3ABH	x-ray diffraction	2	1	GLU209_B	PHE301_A	4.552	19.9
7ABP	x-ray diffraction	1.67	1	GLU124_A	TYR249_A	4.089	25.9
1FB0	x-ray diffraction	2.26	1	GLU93_A	PHE85_A	4.669	34.5
2FBV	x-ray diffraction	2.4	1	GLU84_A	TRP200_A	4.207	34.7
1FBZ	x-ray diffraction	2.4	1	GLU54_A	HIS26_A	3.462	30.2
1FBZ	x-ray diffraction	2.4	1	ASP247_B	PHE248_B	3.81	34.2
1CU1	x-ray diffraction	2.5	1	ASP423_A	HIS364_A	4.823	25.7
1CU1	x-ray diffraction	2.5	1	ASP543_A	PHE546_A	3.868	24.8
1CU1	x-ray diffraction	2.5	1	GLU493_A	PHE557_A	4.494	36.2
1CU1	x-ray diffraction	2.5	1	ASP1543_B	PHE1546_B	3.762	24.7
1CU1	x-ray diffraction	2.5	1	GLU1493_B	PHE1557_B	4.676	23.1
4FB7	x-ray diffraction	1.3	1	GLU22_A	TYR126_A	4.314	38.2
4FB7	x-ray diffraction	1.3	1	GLU174_A	HIS170_A	3.942	33.3
2.00E+20	x-ray diffraction	2.4	1	GLU251_A	TRP247_A	4.568	22.3
2.00E+20	x-ray diffraction	2.4	1	ASP220_A	HIS311_A	3.815	15.3
2ABW	x-ray diffraction	1.62	1	ASP66_A	TYR69_A	4.504	38.9
2ABW	x-ray diffraction	1.62	1	GLU16_B	PHE15_B	3.714	29.2
2ABW	x-ray diffraction	1.62	1	GLU160_A	HIS226_B	4.047	39.5
4ABK	x-ray diffraction	1.6	1	ASP1242_A	TYR1323_A	4.909	39.3
3BL7	x-ray diffraction	2.31	1	ASP126_B	PHE119_A	4.84	22.4
3BL7	x-ray diffraction	2.31	1	ASP205_A	TYR217_A	4.082	28.6
3BL7	x-ray diffraction	2.31	1	GLU236_A	HIS237_A	4.44	34.8
3BL7	x-ray diffraction	2.31	1	GLU185_A	PHE108_B	3.801	30
3BL7	x-ray diffraction	2.31	1	ASP261_B	HIS262_B	4.668	30.1
2CUZ	x-ray diffraction	1.98	1	ASP123_A	TYR122_A	4.521	19.8
2CUZ	x-ray diffraction	1.98	1	GLU259_A	TRP255_A	4.687	38.8
2CUZ	x-ray diffraction	1.98	1	GLU343_A	TYR347_A	4.387	23
1FBQ	x-ray diffraction	2	1	GLU211_A	HIS215_A	4.009	26.6
3BLI	x-ray diffraction	2.5	1	ASP147_A	HIS111_A	3.369	30.5
3BLI	x-ray diffraction	2.5	1	GLU169_A	HIS165_A	4.395	34.5
2BLG	x-ray diffraction	2.46	1	ASP98_A	TYR102_A	4.106	38.9
3BL9	x-ray diffraction	1.8	1	ASP126_B	PHE119_A	4.855	20.9
3BL9	x-ray diffraction	1.8	1	ASP205_A	TYR217_A	3.978	35.1
3BL9	x-ray diffraction	1.8	1	GLU236_A	HIS237_A	4.394	35
3BL9	x-ray diffraction	1.8	1	GLU185_A	PHE108_B	3.98	28.8
3BL2	x-ray diffraction	2.3	1	GLU101_A	TYR97_A	4.558	36.5
2FBA	x-ray diffraction	1.1	1	ASP202_A	TRP201_A	4.763	24.1
2FBA	x-ray diffraction	1.1	1	ASP310_A	HIS299_A	3.75	25.8
2FBA	x-ray diffraction	1.1	1	ASP349_A	TYR346_A	4.417	30.6
2FBA	x-ray diffraction	1.1	1	GLU456_A	TRP362_A	3.879	36.9
1BLX	x-ray diffraction	1.9	1	ASP80_B	PHE39_A	4.143	35.4
1BLX	x-ray diffraction	1.9	1	ASP233_A	HIS255_A	3.268	28.9
1BLX	x-ray diffraction	1.9	1	ASP104_B	HIS79_B	4.791	34.8
3FBU	x-ray diffraction	1.8	1	GLU19_A	TRP18_A	4.614	39.8
2BLL	x-ray diffraction	2.3	1	GLU579_A	PHE600_A	4.152	33.5
1BLI	x-ray diffraction	1.9	1	GLU385_A	HIS35_A	4.496	34.1
1BLI	x-ray diffraction	1.9	1	GLU113_A	HIS140_A	4.456	27.7
1BLI	x-ray diffraction	1.9	1	ASP60_A	PHE143_A	3.97	31.4
1BLI	x-ray diffraction	1.9	1	GLU261_A	PHE284_A	4.663	32.2
1BLI	x-ray diffraction	1.9	1	ASP328_A	HIS327_A	3.932	27.1
3BLE	x-ray diffraction	2	1	GLU169_A	HIS165_A	4.501	28.6
3BLE	x-ray diffraction	2	1	GLU30_A	PHE278_A	4.853	37.7
3BLS	x-ray diffraction	2.3	1	GLU228_A	TYR40_A	4.957	26.1
3BLS	x-ray diffraction	2.3	1	GLU219_A	PHE170_A	4.579	35.6
2E2G	x-ray diffraction	2.4	1	ASP20_B	HIS21_B	4.571	32.5
1E2I	x-ray diffraction	1.9	1	GLU225_B	HIS58_B	4.559	37.3
2E2Q	x-ray diffraction	2	1	ASP95_A	HIS94_A	3.242	19.8
3CUR	x-ray diffraction	2.4	1	ASP68_A	HIS5_A	3.612	34.6
3CUR	x-ray diffraction	2.4	1	GLU197_A	PHE211_A	4.765	18.1
3CUR	x-ray diffraction	2.4	1	ASP41_H	TRP43_H	4.203	32.7
3CUR	x-ray diffraction	2.4	1	ASP541_H	HIS118_H	3.851	34
3CUR	x-ray diffraction	2.4	1	ASP526_H	HIS188_H	4.858	32.6
3CUZ	x-ray diffraction	1.04	1	ASP190_A	PHE118_A	4.742	28.9
3CUZ	x-ray diffraction	1.04	1	GLU99_A	TYR146_A	4.79	35.7
3CUZ	x-ray diffraction	1.04	1	GLU174_A	PHE189_A	4.774	15.4
3CUZ	x-ray diffraction	1.04	1	ASP362_A	PHE325_A	4.558	18.9
3CUZ	x-ray diffraction	1.04	1	GLU430_A	PHE504_A	4.103	26.9
3BL3	x-ray diffraction	2.25	1	ASP224_A	PHE14_A	4.847	37.9
3BL3	x-ray diffraction	2.25	1	GLU235_A	TYR161_A	4.77	21.1
3BL3	x-ray diffraction	2.25	1	GLU208_A	PHE246_A	4.617	26.3
3BL3	x-ray diffraction	2.25	1	ASP277_A	HIS257_A	4.08	34.4
3CUX	x-ray diffraction	1.7	1	GLU398_A	PHE63_A	4.373	39.4
3CUX	x-ray diffraction	1.7	1	ASP187_A	PHE115_A	4.458	33.5
3CUX	x-ray diffraction	1.7	1	GLU214_A	HIS250_A	4.056	35.6
3CUX	x-ray diffraction	1.7	1	GLU448_A	PHE278_A	4.178	35.5
2CU2	x-ray diffraction	2.2	1	GLU325_A	TRP322_A	4.508	39.5
3ABK	x-ray diffraction	2	1	ASP14_A	TRP6_A	4.057	17.1
3ABK	x-ray diffraction	2	1	GLU242_A	PHE67_A	4.918	23.1
3ABK	x-ray diffraction	2	1	ASP442_A	TYR443_A	4.279	5.9
3ABK	x-ray diffraction	2	1	ASP445_A	PHE111_D	3.832	39.5
3ABK	x-ray diffraction	2	1	ASP35_H	TYR56_H	4.46	37.4
3ABK	x-ray diffraction	2	1	ASP7_G	TYR179_N	4.313	37.6
3ABK	x-ray diffraction	2	1	GLU99_Q	PHE459_N	4.287	34.1
3ABK	x-ray diffraction	2	1	GLU88_R	TYR84_R	4.512	38.9
4ABM	x-ray diffraction	1.8	1	GLU90_B	PHE42_D	3.848	35.2
4ABL	x-ray diffraction	1.15	1	ASP1242_A	TYR1323_A	4.86	36.7
3BLZ	x-ray diffraction	1.75	1	ASP92_D	TYR6_A	4.142	24.6
2BLS	x-ray diffraction	2	1	GLU228_A	TYR40_A	4.88	13.7
2BLS	x-ray diffraction	2	1	GLU219_A	PHE170_A	4.786	36.6
3BLL	x-ray diffraction	1.26	1	ASP224_A	PHE14_A	4.932	37.5
3BLL	x-ray diffraction	1.26	1	GLU235_A	TYR161_A	4.761	19.3
3BLL	x-ray diffraction	1.26	1	GLU208_A	PHE246_A	4.602	30.3
3BLL	x-ray diffraction	1.26	1	ASP277_A	HIS257_A	4.074	34.7
2BLO	x-ray diffraction	1.33	1	ASP102_A	TRP94_A	3.907	17.3
3BLT	x-ray diffraction	2.2	1	ASP300_A	PHE302_A	4.998	2.5
3CU2	x-ray diffraction	1.91	1	ASP104_B	HIS103_B	3.716	29.2
2BLN	x-ray diffraction	1.2	1	ASP271_B	HIS250_B	4.95	33.6
1E2S	x-ray diffraction	2.35	1	ASP30_P	HIS229_P	3.629	34.4
2ABA	x-ray diffraction	1.05	1	GLU272_A	TYR281_A	4.609	19.7
2ABA	x-ray diffraction	1.05	1	ASP360_A	TYR361_A	4.749	31.8
4ABF	x-ray diffraction	1.3	1	CL1254_A	TRP215_A	4.972	13.5
3CU0	x-ray diffraction	1.9	1	GLU244_A	TRP243_A	4.535	35
3FBS	x-ray diffraction	2.15	1	GLU138_A	HIS45_A	3.474	13.1
3FBS	x-ray diffraction	2.15	1	GLU67_A	TRP74_A	4.71	4.7
3CUV	x-ray diffraction	1.93	1	GLU195_A	PHE196_A	4.422	30.9
3CUV	x-ray diffraction	1.93	1	ASP339_A	HIS341_A	4.513	33
3CUV	x-ray diffraction	1.93	1	GLU730_A	TYR731_A	4.818	19.2
2FBX	x-ray diffraction	2.2	1	GLU84_A	TRP200_A	4.276	35.7
2CU0	x-ray diffraction	2.1	1	GLU62_A	TRP61_A	4.628	39.3
2CU0	x-ray diffraction	2.1	1	GLU466_A	HIS470_A	3.357	7.5
2CU0	x-ray diffraction	2.1	1	ASP342_B	PHE17_B	4.707	35.1
3ABQ	x-ray diffraction	2.05	1	GLU333_A	TYR334_A	4.691	37.2
3ABQ	x-ray diffraction	2.05	1	ASP187_A	PHE427_A	4.933	23.9
2FBY	x-ray diffraction	2	1	GLU84_A	TRP200_A	4.5	30.5
1FBW	x-ray diffraction	2	1	ASP230_A	TYR323_A	3.944	17.3
1FBW	x-ray diffraction	2	1	GLU424_A	PHE327_A	3.626	13
1FBT	x-ray diffraction	2	1	ASP103_A	PHE99_A	4.017	11.8
1FBT	x-ray diffraction	2	1	GLU93_B	HIS169_A	4.201	32.8
1FBT	x-ray diffraction	2	1	GLU93_B	HIS94_B	3.937	39
4FBW	x-ray diffraction	2.2	1	ASP244_A	PHE216_A	4.795	24.3
2FBT	x-ray diffraction	2.05	1	GLU84_A	TRP200_A	4.335	33
1FBA	x-ray diffraction	1.9	1	GLU224_A	TYR222_A	3.936	33.3
1FBA	x-ray diffraction	1.9	1	GLU189_C	HIS361_C	4.771	23.9
2BLF	x-ray diffraction	1.8	1	GLU553_B	PHE549_B	4.467	33.9
4FB4	x-ray diffraction	1.85	1	GLU192_A	PHE175_A	3.765	24.3
1BLS	x-ray diffraction	2.3	1	GLU300_A	TRP260_A	4.871	37.2
3BLP	x-ray diffraction	1.6	1	ASP432_X	TRP434_X	4.043	35
2FB2	x-ray diffraction	2.25	1	ASP7_A	TRP309_A	4.986	36.7
2FBR	x-ray diffraction	1.46	1	GLU72_A	HIS90_A	3.717	17
1FBU	x-ray diffraction	2	1	GLU211_A	HIS215_A	4.211	23.4
4FBD	x-ray diffraction	2.35	1	ASP135_A	TYR78_A	3.896	30.2
3FBO	x-ray diffraction	1.92	1	ASP43_A	TRP55_A	4.537	30.7
3FBO	x-ray diffraction	1.92	1	ASP57_A	PHE62_A	4.319	16
3FBO	x-ray diffraction	1.92	1	ASP72_A	TYR76_A	4.481	39.6
3FBO	x-ray diffraction	1.92	1	GLU302_A	TYR296_A	4.271	27.9
3A0S	x-ray diffraction	1.47	1	ASP518_A	PHE494_A	4.061	37.9
2CU9	x-ray diffraction	1.8	1	GLU106_A	PHE155_A	4.566	36.4
3CUW	x-ray diffraction	2	1	ASP339_A	HIS341_A	4.514	35.7
3CUW	x-ray diffraction	2	1	GLU730_A	TYR731_A	4.856	21.7
3CU9	x-ray diffraction	1.06	1	ASP289_A	TRP266_A	4.554	37.5
3A06	x-ray diffraction	2	1	GLU78_A	HIS75_A	3.95	14.3
3A06	x-ray diffraction	2	1	ASP142_A	HIS145_A	3.456	27.5
3CUU	x-ray diffraction	2.3	1	ASP339_A	HIS341_A	4.379	35.1
3CUU	x-ray diffraction	2.3	1	GLU552_A	TYR548_A	4.841	36.3
1ABO	x-ray diffraction	2	1	GLU101_B	TRP110_B	4.567	34.9
3A0F	x-ray diffraction	2.5	1	ASP89_A	TYR90_A	4.671	39.6
3A0F	x-ray diffraction	2.5	1	GLU269_A	HIS282_A	4.197	32.9
3A0F	x-ray diffraction	2.5	1	ASP343_A	TYR332_A	4.267	38.4
3A0F	x-ray diffraction	2.5	1	ASP486_A	PHE487_A	4.648	22.7
3CUG	x-ray diffraction	1.68	1	ASP138_A	HIS85_A	4.386	33.6
3CUG	x-ray diffraction	1.68	1	ASP170_A	TYR171_A	4.402	35.4
3CUG	x-ray diffraction	1.68	1	GLU233_A	TRP273_A	4.124	10.2
1A0Q	x-ray diffraction	2.3	1	GLU148_H	TYR175_H	4.477	24.1
3ABX	x-ray diffraction	1.4	1	GLU111_A	PHE112_A	4.171	31.1
9ABP	x-ray diffraction	1.97	1	ASP257_A	PHE23_A	4.907	23.8
9ABP	x-ray diffraction	1.97	1	GLU124_A	TYR249_A	4.013	24.7
5ABP	x-ray diffraction	1.8	1	GLU124_A	TYR249_A	4.1	25.1
2CU5	x-ray diffraction	1.84	1	GLU78_A	HIS76_A	3.022	22.5
1CUO	x-ray diffraction	1.6	1	ASP11_A	HIS38_A	3.605	30.3
3CUJ	x-ray diffraction	1.7	1	ASP138_A	HIS85_A	4.443	32.6
3CUJ	x-ray diffraction	1.7	1	ASP170_A	TYR171_A	4.377	35.2
3CUJ	x-ray diffraction	1.7	1	GLU233_A	TRP273_A	3.978	7.6
3AB3	x-ray diffraction	2.4	1	GLU203_B	HIS200_B	4.159	22.7
3AB3	x-ray diffraction	2.4	1	ASP253_C	PHE252_C	4.748	14.5
4ABN	x-ray diffraction	2.05	1	GLU49_A	PHE26_A	4.757	12.3
4ABN	x-ray diffraction	2.05	1	GLU242_A	HIS234_A	3.882	24.1
2ABX	x-ray diffraction	2.5	1	ASP30_A	PHE32_A	3.449	32.3
3CUY	x-ray diffraction	2.3	1	ASP207_A	HIS208_A	4.468	35.3
3CUY	x-ray diffraction	2.3	1	ASP312_A	TYR328_A	4.604	33.4
3AB8	x-ray diffraction	1.7	1	ASP111_B	HIS172_A	4.325	38.4
4A0E	x-ray diffraction	2.04	1	GLU41_A	PHE88_A	4.043	11.5
3CUF	x-ray diffraction	1.67	1	ASP138_A	HIS85_A	4.384	34
3CUF	x-ray diffraction	1.67	1	ASP170_A	TYR171_A	4.403	35.1
3CUF	x-ray diffraction	1.67	1	GLU233_A	TRP273_A	4.111	10.8
1BLZ	x-ray diffraction	1.45	1	ASP245_A	TYR43_A	4.905	17.4
3BLO	x-ray diffraction	1.6	1	ASP224_A	PHE14_A	4.886	34.6
3BLO	x-ray diffraction	1.6	1	GLU235_A	TYR161_A	4.648	14.2
3BLO	x-ray diffraction	1.6	1	GLU208_A	PHE246_A	4.389	21.5
3BLO	x-ray diffraction	1.6	1	ASP277_A	HIS257_A	4.01	34.4
2BLC	x-ray diffraction	2.25	1	GLU70_A	TRP74_A	4.924	21.1
2BLE	x-ray diffraction	1.9	1	ASP11_A	PHE12_A	3.99	25.2
2BLE	x-ray diffraction	1.9	1	ASP56_A	HIS77_A	4.926	8
3CUT	x-ray diffraction	2.3	1	ASP339_A	HIS341_A	4.399	32.7
3CUT	x-ray diffraction	2.3	1	GLU730_A	TYR731_A	4.807	25.8
2CUN	x-ray diffraction	2.1	1	GLU111_A	PHE115_A	4.37	24.2
2CUN	x-ray diffraction	2.1	1	GLU177_A	PHE149_A	4.078	33.3
2CUN	x-ray diffraction	2.1	1	GLU335_B	PHE336_B	4.535	17.2
2CUA	x-ray diffraction	1.6	1	ASP54_B	TYR152_A	4.838	39.1
3BLD	x-ray diffraction	1.19	1	ASP224_A	PHE14_A	4.862	35
3BLD	x-ray diffraction	1.19	1	GLU235_A	TYR161_A	4.869	18.6
3BLD	x-ray diffraction	1.19	1	GLU208_A	PHE246_A	4.513	24.4
3BLD	x-ray diffraction	1.19	1	ASP277_A	HIS257_A	4.038	33
3AB4	x-ray diffraction	2.47	1	ASP25_B	PHE52_B	2.985	21.7
3AB4	x-ray diffraction	2.47	1	ASP60_H	PHE301_G	4.955	30.9
3AB4	x-ray diffraction	2.47	1	GLU363_K	PHE405_K	4.799	37.9
3BL0	x-ray diffraction	1.9	1	GLU106_A	HIS96_A	3.303	15
3BL0	x-ray diffraction	1.9	1	ASP190_A	PHE260_A	4.987	34.1
2CVK	x-ray diffraction	2	1	ASP58_A	TRP27_A	4.138	26.2
2CVK	x-ray diffraction	2	1	GLU47_A	TYR48_A	4.192	35.5
3E2N	x-ray diffraction	1.3	1	ASP234_A	TYR237_A	4.438	36.2
2CVP	x-ray diffraction	1.8	1	ASP539_B	PHE30_A	4.191	21.6
2CVP	x-ray diffraction	1.8	1	GLU94_A	TRP513_A	4.512	28.1
1CVB	x-ray diffraction	2.4	1	GLU106_A	HIS96_A	3.328	27.4
2CVQ	x-ray diffraction	2.08	1	GLU275_A	PHE287_A	4.681	37.4
4A0T	x-ray diffraction	1.9	1	ASP520_B	PHE516_A	3.875	36.2
3E2B	x-ray diffraction	2	1	GLU45_A	TYR41_A	4.465	34.4
3E2B	x-ray diffraction	2	1	GLU69_A	HIS72_A	4.649	34.9
1CVZ	x-ray diffraction	1.7	1	GLU50_A	PHE28_A	4.376	37.2
4A0U	x-ray diffraction	2	1	ASP520_C	PHE516_A	3.909	36.4
2A0Z	x-ray diffraction	2.4	1	GLU203_A	PHE227_A	4.485	38.4
2A0Z	x-ray diffraction	2.4	1	GLU434_A	HIS410_A	4.245	23.9
2A0Z	x-ray diffraction	2.4	1	ASP437_A	TYR462_A	4.372	21.6
2A0Z	x-ray diffraction	2.4	1	GLU460_A	TYR462_A	3.936	37.5
4E2G	x-ray diffraction	1.86	1	ASP115_A	TYR116_A	4.213	25.9
4E2G	x-ray diffraction	1.86	1	GLU8_C	PHE9_C	4.422	34
3.00E+24	x-ray diffraction	2.3	1	ASP190_A	TRP179_A	4.552	34.8
3.00E+24	x-ray diffraction	2.3	1	ASP185_B	PHE187_B	3.168	19.7
2CV0	x-ray diffraction	2.4	1	ASP123_A	TYR122_A	4.49	26.9
2CV0	x-ray diffraction	2.4	1	GLU208_A	TRP209_A	4.82	30.6
2CV0	x-ray diffraction	2.4	1	GLU343_A	TYR347_A	3.284	27.5
2CV0	x-ray diffraction	2.4	1	GLU142_B	PHE106_B	3.583	32.4
2CV0	x-ray diffraction	2.4	1	GLU259_B	TRP255_B	4.313	37.7
2CV0	x-ray diffraction	2.4	1	GLU413_B	PHE448_B	4.517	36.7
1CVD	x-ray diffraction	2.2	1	GLU106_A	HIS96_A	3.164	23.2
1CVD	x-ray diffraction	2.2	1	ASP190_A	PHE260_A	4.942	36.9
3CV0	x-ray diffraction	2	1	GLU395_A	TYR567_A	4.483	14.2
3CV0	x-ray diffraction	2	1	GLU397_A	TYR572_A	4.317	37.2
3CV0	x-ray diffraction	2	1	GLU3_B	PHE619_A	4.846	22.7
2A01	x-ray diffraction	2.4	1	GLU111_A	TRP108_A	4.257	35.3
2A01	x-ray diffraction	2.4	1	ASP28_B	TYR29_B	3.789	39.3
2A01	x-ray diffraction	2.4	1	ASP48_B	HIS155_B	4.848	29
4E2O	x-ray diffraction	2.1	1	GLU36_A	TRP33_A	4.822	13.5
4E2O	x-ray diffraction	2.1	1	GLU208_A	TRP204_A	4.245	39.3
4E2O	x-ray diffraction	2.1	1	ASP314_A	HIS313_A	3.6	18.7
4E2O	x-ray diffraction	2.1	1	GLU472_A	TYR474_A	4.867	31.2
4BLC	x-ray diffraction	2.3	1	ASP388_C	PHE325_A	3.673	34.2
4BLC	x-ray diffraction	2.3	1	GLU255_B	HIS254_B	3.692	30.2
4BLC	x-ray diffraction	2.3	1	GLU412_B	HIS413_B	4.966	31.6
4BLC	x-ray diffraction	2.3	1	ASP263_C	TYR259_C	4.765	32.3
1BLL	x-ray diffraction	2.4	1	GLU59_E	HIS58_E	3.6	24
1BLL	x-ray diffraction	2.4	1	ASP60_E	PHE61_E	4.721	32.6
1BLL	x-ray diffraction	2.4	1	GLU87_E	TRP82_E	4.114	30.8
3BL1	x-ray diffraction	2.1	1	GLU106_A	HIS96_A	3.45	6.7
2BL9	x-ray diffraction	1.9	1	GLU70_A	TRP74_A	3.722	33.2
2BL9	x-ray diffraction	1.9	1	GLU211_A	PHE209_A	4.886	31.1
2BLR	x-ray diffraction	1.4	1	GLU168_A	TYR169_A	4.584	25.8
4A01	x-ray diffraction	2.35	1	ASP218_A	HIS319_A	4.049	16.4
3CV5	x-ray diffraction	1.6	1	GLU130_A	TRP128_A	4.376	26.9
3CV5	x-ray diffraction	1.6	1	GLU349_A	PHE344_A	4.436	17.4
2BL0	x-ray diffraction	1.75	1	ASP146_C	TYR145_C	4.831	32.3
2BLQ	x-ray diffraction	1.33	1	ASP102_A	TRP94_A	3.891	17.3
1E2V	x-ray diffraction	1.85	1	GLU614_C	TYR1_A	4.946	29.8
2E2A	x-ray diffraction	2.1	1	GLU52_B	TYR16_B	3.394	19.3
2CVE	x-ray diffraction	1.6	1	GLU65_A	HIS47_A	3.714	32.9
2E2P	x-ray diffraction	2	1	GLU266_B	TYR262_B	4.975	37.6
1FBL	x-ray diffraction	2.5	1	ASP158_A	TRP109_A	4.894	37.7
1FBL	x-ray diffraction	2.5	1	ASP209_A	TYR210_A	4.699	31.9
1FBL	x-ray diffraction	2.5	1	GLU418_A	PHE419_A	4.931	35.5
1FBL	x-ray diffraction	2.5	1	GLU383_A	PHE449_A	4.29	31.5
4FBK	x-ray diffraction	2.38	1	ASP1065_A	HIS1134_A	3.664	25.8
4FBK	x-ray diffraction	2.38	1	ASP1244_A	PHE1216_A	4.572	24.8
4FBK	x-ray diffraction	2.38	1	SO41501_B	HIS1131_B	4.152	34.2
4FB2	x-ray diffraction	1.37	1	ASP15_A	HIS16_A	4.761	29
4FB2	x-ray diffraction	1.37	1	ASP257_A	TRP256_A	4.818	28.5
3ABO	x-ray diffraction	2.1	1	GLU274_A	PHE275_A	3.949	38.3
3ABO	x-ray diffraction	2.1	1	GLU333_A	TYR334_A	4.658	35.7
3ABO	x-ray diffraction	2.1	1	ASP187_A	PHE427_A	4.9	24.3
3CVS	x-ray diffraction	2.4	1	GLU43_A	TYR44_A	3.839	14.7
3CVS	x-ray diffraction	2.4	1	GLU115_A	PHE155_A	4.264	31.8
1CV7	x-ray diffraction	2.5	1	ASP82_A	TYR74_A	3.675	38.5
2FBN	x-ray diffraction	1.63	1	GLU43_A	PHE39_A	4.719	36.2
2FBN	x-ray diffraction	1.63	1	ASP109_A	HIS110_A	3.67	15.1
2FBN	x-ray diffraction	1.63	1	GLU56_B	PHE48_B	4.677	27
3FBX	x-ray diffraction	2.4	1	GLU81_A	HIS85_A	3.701	21.7
3FBX	x-ray diffraction	2.4	1	ASP470_A	TYR486_A	4.882	22
3CVT	x-ray diffraction	2.5	1	GLU115_A	PHE155_A	4.109	35
1CVM	x-ray diffraction	2.4	1	GLU211_A	TYR159_A	3.431	20.4
1CVM	x-ray diffraction	2.4	1	ASP146_A	TYR195_A	4.413	39.5
3FB4	x-ray diffraction	2	1	GLU119_A	PHE141_A	4.685	38.4
3CVM	x-ray diffraction	2.02	1	GLU225_B	PHE236_B	4.979	36.3
3CVI	x-ray diffraction	1.8	1	GLU54_L	TRP106_H	4.913	18.2
3CVI	x-ray diffraction	1.8	1	GLU155_H	TYR182_H	4.235	39.6
3CVI	x-ray diffraction	1.8	1	ASP27_L	TYR29_L	3.388	7.2
5FBP	x-ray diffraction	2.1	1	ASP251_A	TYR244_A	4.518	23
2CVD	x-ray diffraction	1.45	1	GLU30_A	HIS32_A	4.899	36.2
1CVF	x-ray diffraction	2.25	1	GLU106_A	HIS96_A	3.358	13.2
1CVF	x-ray diffraction	2.25	1	ASP190_A	PHE260_A	4.918	36.9
1FBP	x-ray diffraction	2.5	1	ASP251_A	TYR244_A	4.376	25.8
2FB0	x-ray diffraction	2.1	1	ASP39_A	PHE41_A	4.314	28.1
1CVC	x-ray diffraction	2.3	1	GLU106_A	HIS96_A	3.355	10.1
2CVI	x-ray diffraction	1.5	1	GLU77_A	HIS78_A	4.147	16.7
2CVW	x-ray diffraction	2.4	1	GLU302_A	HIS253_A	4.307	0.3
3.00E+27	x-ray diffraction	2.2	1	GLU67_A	PHE70_A	4.352	30.4
3BLK	x-ray diffraction	2	1	ASP300_A	HIS299_A	4.045	39.5
3BLK	x-ray diffraction	2	1	ASP432_A	TRP434_A	4.031	33.3
3CVL	x-ray diffraction	2.15	1	GLU395_A	TYR567_A	4.729	22.5
3CVL	x-ray diffraction	2.15	1	GLU397_A	TYR572_A	4.288	33.7
2CVY	x-ray diffraction	2.4	1	GLU302_A	HIS253_A	4.188	4.7
3E2Y	x-ray diffraction	2.26	1	ASP161_A	TYR160_A	3.825	17.2
3E2Y	x-ray diffraction	2.26	1	ASP418_A	PHE176_A	4.026	28.1
3E2Y	x-ray diffraction	2.26	1	ASP369_A	HIS258_A	3.255	36.7
3BLY	x-ray diffraction	1.9	1	GLU215_A	TRP407_A	4.743	28.3
3.00E+29	x-ray diffraction	2.4	1	ASP67_A	TYR68_A	4.567	27.6
1.00E+22	x-ray diffraction	2.43	1	GLU373_A	TRP365_A	4.41	34.8
4E2P	x-ray diffraction	2.36	1	GLU275_A	PHE327_A	4.972	25.6
4E2P	x-ray diffraction	2.36	1	ASP361_A	HIS362_A	4.571	12.7
4E2P	x-ray diffraction	2.36	1	ASP385_A	PHE384_A	4.938	30.1
2BLI	x-ray diffraction	1.7	1	GLU83_A	HIS82_A	4.868	38.6
2CV1	x-ray diffraction	2.41	1	ASP123_A	TYR122_A	4.537	22.7
2CV1	x-ray diffraction	2.41	1	GLU208_A	TRP209_A	4.548	25.6
2CV1	x-ray diffraction	2.41	1	GLU343_A	TYR347_A	3.222	11.4
2CV1	x-ray diffraction	2.41	1	GLU142_B	PHE106_B	3.814	38.7
2CV1	x-ray diffraction	2.41	1	GLU259_B	TRP255_B	4.259	39
1BL3	x-ray diffraction	2	1	GLU170_C	HIS171_C	4.089	39.6
1BL3	x-ray diffraction	2	1	GLU198_C	TYR194_C	4.557	34.2
1BL5	x-ray diffraction	2.5	1	ASP392_A	TYR391_A	4.55	23.8
2BLU	x-ray diffraction	1.4	1	GLU168_A	TYR169_A	4.589	25.4
3CVO	x-ray diffraction	1.8	1	GLU165_A	PHE166_A	4.254	35.7
2BLA	x-ray diffraction	2.5	1	GLU70_A	TRP74_A	4.323	36.1
2BLA	x-ray diffraction	2.5	1	GLU211_A	PHE209_A	3.334	16
3BLJ	x-ray diffraction	2.2	1	CL703_A	HIS537_A	4.732	22.7
3BLJ	x-ray diffraction	2.2	1	CL703_A	TYR582_A	4.545	32.3
3ABI	x-ray diffraction	2.44	1	ASP18_A	PHE301_A	3.931	26.8
3ABI	x-ray diffraction	2.44	1	GLU96_B	PHE75_B	4.608	37.7
3CV2	x-ray diffraction	1.4	1	ASP190_A	PHE118_A	4.784	28.4
3CV2	x-ray diffraction	1.4	1	GLU99_A	TYR146_A	4.922	27.1
3CV2	x-ray diffraction	1.4	1	GLU174_A	PHE189_A	4.813	13.5
3CV2	x-ray diffraction	1.4	1	GLU452_A	PHE281_A	4.128	39.1
3CV2	x-ray diffraction	1.4	1	ASP362_A	PHE325_A	4.646	22.4
3CV2	x-ray diffraction	1.4	1	GLU356_A	HIS361_A	4.747	29.6
3CV2	x-ray diffraction	1.4	1	GLU430_A	PHE504_A	4.068	27.5
2CVB	x-ray diffraction	1.8	1	GLU77_A	TYR76_A	4.181	21.1
2CVB	x-ray diffraction	1.8	1	GLU60_A	PHE97_A	4.519	39.9
2CVB	x-ray diffraction	1.8	1	GLU151_A	HIS148_A	4.725	36.1
3BLB	x-ray diffraction	1.3	1	GLU130_A	TRP128_A	4.401	28.2
3BLB	x-ray diffraction	1.3	1	GLU349_A	PHE344_A	4.373	16.9
3AB1	x-ray diffraction	2.39	1	ASP160_B	TYR152_B	4.063	34.9
3AB1	x-ray diffraction	2.39	1	GLU277_B	TYR276_B	4.427	28.1
1CVN	x-ray diffraction	2.3	1	GLU87_A	TRP182_A	4.22	31.1
2BM2	x-ray diffraction	2.2	1	ASP102_A	PHE94_A	4.325	35.4
2BM2	x-ray diffraction	2.2	1	GLU128_B	PHE130_B	3.873	21.2
2BMK	x-ray diffraction	2.3	1	GLU58_B	TYR94_A	3.983	15.9
2BMK	x-ray diffraction	2.3	1	ASP72_H	TYR79_B	3.31	1
2BMK	x-ray diffraction	2.3	1	GLU148_B	TYR175_B	4.998	23.5
1ABJ	x-ray diffraction	2.4	1	GLU80_H	TYR76_H	3.843	36.8
2CVO	x-ray diffraction	2.2	1	GLU340_A	PHE341_A	4.742	28.2
2CVO	x-ray diffraction	2.2	1	GLU283_C	HIS280_C	4.43	34
3CVN	x-ray diffraction	2	1	GLU395_A	TYR567_A	4.852	19.7
1CVU	x-ray diffraction	2.4	1	GLU416_A	HIS417_A	4.311	35
1CVU	x-ray diffraction	2.4	1	GLU380_A	TYR460_A	4.992	14.5
1CVU	x-ray diffraction	2.4	1	GLU2416_B	HIS2417_B	4.29	36
1CVU	x-ray diffraction	2.4	1	GLU2380_B	TYR2460_B	4.95	14.2
3CV9	x-ray diffraction	1.7	1	ASP47_A	TYR46_A	4.757	25.4
1CV8	x-ray diffraction	1.75	1	GLU135_A	TYR90_A	4.254	30.3
3BM3	x-ray diffraction	1.7	1	GLU71_A	PHE92_A	4.335	38.2
2BMD	x-ray diffraction	1.8	1	GLU32_A	HIS28_A	2.535	16.8
4A0G	x-ray diffraction	2.5	1	GLU482_A	TYR498_A	4.12	30.6
4A0G	x-ray diffraction	2.5	1	GLU581_A	HIS585_A	4.733	36.6
4A0G	x-ray diffraction	2.5	1	ASP476_B	HIS677_A	4.798	29.2
3CVC	x-ray diffraction	1.72	1	GLU1_A	PHE3_A	4.219	36.2
3CVP	x-ray diffraction	2	1	GLU395_A	TYR567_A	4.399	19.1
1E2A	x-ray diffraction	2.3	1	GLU52_C	TYR16_C	4.571	18.8
3CV3	x-ray diffraction	2.25	1	ASP312_A	TYR328_A	4.551	31.1
2CV9	x-ray diffraction	2.5	1	ASP46_A	HIS70_A	4.64	37.1
2CV9	x-ray diffraction	2.5	1	GLU37_C	HIS66_C	4.047	32.5
2CV9	x-ray diffraction	2.5	1	ASP69_D	HIS70_D	4.594	39.1
2CVZ	x-ray diffraction	1.8	1	GLU42_A	PHE43_A	4.25	39
2CVZ	x-ray diffraction	1.8	1	ASP113_A	HIS162_A	4.066	31.8
2CVZ	x-ray diffraction	1.8	1	GLU51_B	TYR79_B	3.987	36.6
2E2O	x-ray diffraction	1.65	1	ASP95_A	HIS94_A	3.317	23.2
1CVW	x-ray diffraction	2.28	1	GLU125_H	TYR101_L	4.295	36.5
1CVW	x-ray diffraction	2.28	1	GLU80_H	HIS76_H	3.518	30.6
1CVW	x-ray diffraction	2.28	1	ASP79_H	HIS117_H	3.404	12.8
1CVE	x-ray diffraction	2.25	1	GLU106_A	HIS96_A	3.421	20.2
3E2T	x-ray diffraction	1.9	1	ASP160_A	TYR156_A	4.782	33.1
3E2T	x-ray diffraction	1.9	1	GLU193_A	PHE380_A	4.351	36.8
3CV1	x-ray diffraction	1.68	1	ASP190_A	PHE118_A	4.859	28.2
3CV1	x-ray diffraction	1.68	1	GLU99_A	TYR146_A	4.999	32.7
3CV1	x-ray diffraction	1.68	1	GLU174_A	PHE189_A	4.737	16.9
3CV1	x-ray diffraction	1.68	1	ASP362_A	PHE325_A	4.576	16.1
3CV1	x-ray diffraction	1.68	1	GLU430_A	PHE504_A	4.188	28.8
4A06	x-ray diffraction	2	1	CL800_A	PHE84_A	4.622	11.8
4A06	x-ray diffraction	2	1	CL810_A	TYR108_A	4.612	32.6
4A06	x-ray diffraction	2	1	CL810_A	TYR146_A	4.954	31.9
4A06	x-ray diffraction	2	1	GLU130_A	PHE157_A	4.638	12.9
4A06	x-ray diffraction	2	1	CL820_A	TYR299_A	4.287	21.9
4A06	x-ray diffraction	2	1	GLU179_A	PHE306_A	4.596	31.9
2CVX	x-ray diffraction	2.2	1	GLU302_A	HIS253_A	4.312	1.7
2CVX	x-ray diffraction	2.2	1	ASP573_A	PHE572_A	4.335	38.1
1E2R	x-ray diffraction	1.59	1	ASP290_A	TYR289_A	4.179	33
1E2R	x-ray diffraction	1.59	1	GLU136_B	TYR294_A	4.449	36.1
1E2R	x-ray diffraction	1.59	1	ASP370_A	TYR355_A	4.725	39.6
1E2R	x-ray diffraction	1.59	1	ASP346_A	HIS388_A	3.229	10.6
1E2R	x-ray diffraction	1.59	1	ASP411_A	HIS408_A	4.188	38
1E2R	x-ray diffraction	1.59	1	ASP217_B	TYR197_B	4.389	39.9
1A00	x-ray diffraction	2	1	GLU22_B	HIS117_B	3.716	20.5
2BM8	x-ray diffraction	2.5	1	GLU178_A	HIS153_A	3.534	13.1
2BM8	x-ray diffraction	2.5	1	ASP159_A	HIS162_A	3.679	25.4
2BM8	x-ray diffraction	2.5	1	GLU146_D	HIS147_D	4.515	21.2
2BM8	x-ray diffraction	2.5	1	ASP75_E	HIS74_E	4.534	20.4
2BMY	x-ray diffraction	2.5	1	ASP35_B	HIS54_A	4.435	38.4
2BMV	x-ray diffraction	2.11	1	ASP33_A	PHE8_A	4.47	35.3
3FBB	x-ray diffraction	2.4	1	GLU108_C	PHE65_C	4.752	39.7
4FBP	x-ray diffraction	2.5	1	ASP251_A	TYR244_A	4.371	25
4FBE	x-ray diffraction	1.88	1	GLU190_A	HIS137_A	3.963	16.1
4FBE	x-ray diffraction	1.88	1	ASP188_A	TYR138_A	4.124	21.6
4FBE	x-ray diffraction	1.88	1	GLU255_B	TYR280_B	4.018	37.6
1A0T	x-ray diffraction	2.4	1	ASP201_R	PHE204_R	4.512	38.4
3ABM	x-ray diffraction	1.95	1	ASP14_A	TRP6_A	4.159	20.3
3ABM	x-ray diffraction	1.95	1	GLU242_A	PHE67_A	4.873	26.8
3ABM	x-ray diffraction	1.95	1	ASP7_T	TYR179_A	4.526	32
3ABM	x-ray diffraction	1.95	1	ASP442_A	TYR443_A	4.503	7.2
3ABM	x-ray diffraction	1.95	1	GLU506_A	HIS503_A	4.912	39.2
3ABM	x-ray diffraction	1.95	1	GLU99_D	TYR104_D	4.172	39
3ABM	x-ray diffraction	1.95	1	ASP445_A	PHE111_D	3.869	37.9
3ABM	x-ray diffraction	1.95	1	ASP35_H	TYR56_H	4.547	37.4
3ABM	x-ray diffraction	1.95	1	GLU5_L	HIS2_L	4.43	29.7
2CV4	x-ray diffraction	2.3	1	ASP215_B	TYR205_B	4.445	38.8
2CV4	x-ray diffraction	2.3	1	GLU243_D	TYR242_D	3.391	21.5
2CV3	x-ray diffraction	1.9	1	ASP108_A	TRP98_A	3.988	23.9
4AB4	x-ray diffraction	1.5	1	ASP345_A	TYR346_A	4.917	29.1
4AB4	x-ray diffraction	1.5	1	GLU250_B	TYR246_B	4.95	38.1
2AB4	x-ray diffraction	2.4	1	ASP81_A	PHE41_A	4.317	31
1ABE	x-ray diffraction	1.7	1	GLU124_A	TYR249_A	4.117	25.3
4FCK	x-ray diffraction	1.9	1	GLU263_A	TYR259_A	4.419	37.6
3BMA	x-ray diffraction	2.24	1	ASP66_A	HIS37_A	4.058	25.5
3BMA	x-ray diffraction	2.24	1	GLU279_A	TYR275_A	3.596	24
3BMA	x-ray diffraction	2.24	1	ASP376_A	PHE276_A	3.424	22.2
3BMA	x-ray diffraction	2.24	1	GLU425_D	PHE426_D	3.765	29.9
3BMA	x-ray diffraction	2.24	1	GLU425_E	TYR419_E	4.122	23.1
1BM3	x-ray diffraction	2	1	ASP185_H	PHE158_H	4.867	31.5
1BM3	x-ray diffraction	2	1	GLU160_H	TYR187_H	4.879	16.1
3E2D	x-ray diffraction	1.4	1	GLU339_B	HIS91_A	3.429	3.2
3E2D	x-ray diffraction	1.4	1	ASP64_B	PHE352_A	4.635	26
3E2D	x-ray diffraction	1.4	1	ASP280_A	TYR368_A	3.848	13.2
3ABS	x-ray diffraction	2.25	1	GLU333_A	TYR334_A	4.548	38
3ABS	x-ray diffraction	2.25	1	ASP187_A	PHE427_A	4.972	30
2E2T	x-ray diffraction	2.05	1	GLU147_A	TYR144_A	4.671	35.5
2E2T	x-ray diffraction	2.05	1	ASP165_A	PHE162_A	4.225	39.3
2E2T	x-ray diffraction	2.05	1	GLU147_A	TYR178_A	4.652	33.6
2E2T	x-ray diffraction	2.05	1	ASP173_A	PHE195_A	4.72	3.9
2E2T	x-ray diffraction	2.05	1	ASP581_A	PHE446_A	4.054	35
2E2T	x-ray diffraction	2.05	1	GLU550_A	TYR570_A	4.044	35
3BM7	x-ray diffraction	1.35	1	GLU-6_A	HIS-9_A	4.969	25.3
3BM7	x-ray diffraction	1.35	1	ASP93_A	PHE-2_A	4.099	32
3BM1	x-ray diffraction	2	1	GLU106_A	TRP105_A	4.322	39.1
1CVA	x-ray diffraction	2.25	1	GLU106_A	HIS96_A	3.176	24.8
3CV6	x-ray diffraction	2.1	1	ASP59_A	HIS60_A	3.7	25.2
3CV6	x-ray diffraction	2.1	1	ASP112_B	PHE80_B	4.971	24.9
2.00E+26	x-ray diffraction	2	1	ASP1960_A	PHE1962_A	4.045	28.5
2.00E+26	x-ray diffraction	2	1	GLU2135_A	TYR2138_A	4.677	30.5
2.00E+26	x-ray diffraction	2	1	ASP2172_A	PHE2174_A	4.104	29.3
2.00E+26	x-ray diffraction	2	1	ASP2326_A	PHE2328_A	4.626	28.9
2.00E+26	x-ray diffraction	2	1	ASP2521_A	PHE2523_A	4.259	26.4
2.00E+26	x-ray diffraction	2	1	ASP2616_A	TYR2615_A	4.668	22.1
3CV8	x-ray diffraction	2	1	ASP47_A	TYR46_A	4.816	29.4
2BME	x-ray diffraction	1.57	1	GLU32_A	HIS28_A	4.511	32.4
2BME	x-ray diffraction	1.57	1	GLU5_A	TYR58_A	4.665	25.8
2CVH	x-ray diffraction	2.2	1	ASP87_A	PHE88_A	4.161	24.6
2CVH	x-ray diffraction	2.2	1	ASP178_A	HIS198_A	3.481	30.7
2CVH	x-ray diffraction	2.2	1	GLU220_B	TYR208_B	4.086	29.3
2ABQ	x-ray diffraction	2.1	1	GLU111_A	HIS112_A	4.795	17.9
1BM8	x-ray diffraction	1.71	1	GLU64_A	TRP33_A	4.772	38.3
1BM8	x-ray diffraction	1.71	1	GLU88_A	TYR93_A	4.902	23
4FCW	x-ray diffraction	2.35	1	ASP730_C	PHE733_C	4.998	34.3
4FCW	x-ray diffraction	2.35	1	ASP730_A	PHE803_C	4.97	28.3
2CVC	x-ray diffraction	2	1	GLU542_A	TYR442_A	4.806	37.8
2ABZ	x-ray diffraction	2.16	1	ASP273_A	TYR198_A	4.633	25.7
2ABZ	x-ray diffraction	2.16	1	GLU7_C	PHE9_C	2.785	25.3
2FCT	x-ray diffraction	1.6	1	GLU83_A	PHE5_A	4.703	38.4
2FCT	x-ray diffraction	1.6	1	GLU136_A	PHE138_A	3.797	19.2
2FCT	x-ray diffraction	1.6	1	GLU136_B	PHE259_B	4.309	38.2
1BMG	x-ray diffraction	2.5	1	ASP58_A	TRP59_A	4.948	30
3CVJ	x-ray diffraction	2	1	GLU238_C	TYR239_C	4.475	39.3
2BM5	x-ray diffraction	2	1	GLU41_B	HIS61_B	4.671	36.9
2CVJ	x-ray diffraction	2	1	ASP177_A	PHE19_A	4.657	28.2
2CVJ	x-ray diffraction	2	1	ASP83_A	PHE88_A	4.636	39.2
1BMA	x-ray diffraction	1.8	1	ASP108_A	TRP98_A	3.869	20.3
4FC7	x-ray diffraction	1.84	1	GLU103_A	PHE104_A	4.837	23.5
4FC7	x-ray diffraction	1.84	1	GLU244_C	TYR259_A	4.557	32.9
2BMB	x-ray diffraction	2.3	1	GLU562_A	HIS563_A	4.847	26.2
1BMK	x-ray diffraction	2.4	1	GLU286_A	PHE270_A	4.14	35.7
1CVR	x-ray diffraction	2	1	GLU214_A	PHE251_A	4.841	30.3
1CVR	x-ray diffraction	2	1	ASP328_A	TYR283_A	4.533	34.3
3FCY	x-ray diffraction	2.1	1	GLU241_A	TRP215_A	4.33	36.8
3FCY	x-ray diffraction	2.1	1	ASP143_A	PHE234_A	4.313	13
3FCY	x-ray diffraction	2.1	1	ASP309_C	PHE49_B	4.41	31.7
3CVG	x-ray diffraction	1.97	1	GLU104_A	HIS256_A	3.705	35.6
3CVG	x-ray diffraction	1.97	1	ASP152_D	HIS110_B	3.226	32.3
3CVG	x-ray diffraction	1.97	1	GLU155_D	HIS151_D	4.982	28.3
1BM0	x-ray diffraction	2.5	1	GLU131_A	PHE127_A	4.432	39.6
1BM0	x-ray diffraction	2.5	1	ASP340_A	TYR341_A	4.333	34.4
1BM0	x-ray diffraction	2.5	1	ASP550_A	PHE551_A	4.607	24
1BM0	x-ray diffraction	2.5	1	ASP13_B	HIS9_B	3.678	39.1
1BM0	x-ray diffraction	2.5	1	ASP255_B	HIS9_B	4.74	36.4
2CWP	x-ray diffraction	2.1	1	GLU5_A	TYR7_A	4.632	39.7
3BMQ	x-ray diffraction	1.7	1	ASP62_A	HIS35_A	4.051	26.9
3BM9	x-ray diffraction	1.6	1	GLU196_A	TYR197_A	4.317	33.3
2BMQ	x-ray diffraction	1.55	1	GLU408_A	TYR411_A	4.698	16.9
2BMQ	x-ray diffraction	1.55	1	GLU55_B	HIS56_B	4.704	37.7
3BM5	x-ray diffraction	2.4	1	GLU202_B	PHE250_B	4.935	23.8
3FCP	x-ray diffraction	1.8	1	GLU66_B	HIS74_A	4.437	27
3BMB	x-ray diffraction	1.91	1	SO4139_A	TYR126_A	4.395	31.4
2BM0	x-ray diffraction	2.4	1	GLU211_A	TYR212_A	4.934	34.3
2BM0	x-ray diffraction	2.4	1	GLU537_A	TYR538_A	4.413	27.5
2BM0	x-ray diffraction	2.4	1	GLU574_A	HIS573_A	4.214	33.2
2BM0	x-ray diffraction	2.4	1	ASP576_A	HIS573_A	3.99	7.7
1FC4	x-ray diffraction	2	1	ASP12_B	TRP263_A	4.677	16
3ABZ	x-ray diffraction	2.15	1	ASP225_A	TYR193_A	3.725	30.1
3ABZ	x-ray diffraction	2.15	1	GLU116_B	PHE115_B	4.908	39.9
3ABZ	x-ray diffraction	2.15	1	GLU686_C	PHE687_C	4.977	11.7
3ABZ	x-ray diffraction	2.15	1	GLU450_D	HIS449_D	3.419	14.3
4FCP	x-ray diffraction	2	1	GLU196_A	TYR197_A	4.156	34.5
4FCP	x-ray diffraction	2	1	GLU75_B	HIS77_B	4.565	37.2
3BMO	x-ray diffraction	1.6	1	ASP62_A	HIS35_A	4.107	24
1FCM	x-ray diffraction	2.46	1	GLU216_A	PHE167_A	4.726	25
1FCM	x-ray diffraction	2.46	1	GLU225_B	TYR37_B	4.461	37.7
1FCM	x-ray diffraction	2.46	1	GLU58_B	HIS207_B	4.426	38.3
1FCO	x-ray diffraction	2.2	1	GLU216_A	PHE167_A	4.472	33.4
1FCO	x-ray diffraction	2.2	1	GLU225_B	TYR37_B	4.985	27
3E2O	x-ray diffraction	1.06	1	GLU201_A	TYR229_A	4.924	34
3E2O	x-ray diffraction	1.06	1	ASP241_A	TYR244_A	4.345	35
2.00E+22	x-ray diffraction	2.4	1	GLU421_A	PHE249_A	4.06	25
2.00E+22	x-ray diffraction	2.4	1	GLU625_A	TRP550_A	3.639	13.3
4FC2	x-ray diffraction	1.91	1	GLU716_A	TYR715_A	4.909	37.4
4FC2	x-ray diffraction	1.91	1	GLU780_A	TYR782_A	4.369	29.7
4FC2	x-ray diffraction	1.91	1	SO41004_A	HIS821_A	3.956	23.6
4FC2	x-ray diffraction	1.91	1	GLU837_A	TRP863_A	4.942	31.2
4FC2	x-ray diffraction	1.91	1	GLU645_B	TYR646_B	4.384	38.3
2CWX	x-ray diffraction	2	1	GLU76_A	TYR74_A	4.989	24.5
2CWX	x-ray diffraction	2	1	ASP13_E	TRP10_E	3.522	18.4
1CWD	x-ray diffraction	2.25	1	ASP47_L	HIS26_L	4.701	29.8
2CWI	x-ray diffraction	1.94	1	GLU33_A	TYR34_A	4.284	34.8
1CWQ	x-ray diffraction	2.25	1	GLU237_B	PHE230_A	4.194	39.6
2FCP	x-ray diffraction	2.5	1	ASP447_A	HIS372_A	4.253	26.8
2FCP	x-ray diffraction	2.5	1	GLU696_A	TRP709_A	4.934	24.4
4FCH	x-ray diffraction	1.3	1	ASP344_A	HIS343_A	3.426	16.2
4FCS	x-ray diffraction	1.5	1	ASP135_A	PHE75_A	3.864	26.5
4FCS	x-ray diffraction	1.5	1	ASP277_A	PHE123_A	4.342	30.9
4FCS	x-ray diffraction	1.5	1	ASP231_A	PHE186_A	4.954	16
2ABL	x-ray diffraction	2.5	1	GLU120_A	TRP129_A	4.951	34.7
2ABL	x-ray diffraction	2.5	1	GLU187_A	TYR186_A	4.625	29
3ABW	x-ray diffraction	1.9	1	ASP31_A	PHE27_A	4.723	35.5
2BMZ	x-ray diffraction	2.4	1	ASP35_B	HIS54_A	4.124	38.6
3AB5	x-ray diffraction	1.18	1	GLU11_A	HIS91_A	4.388	31.4
6ABP	x-ray diffraction	1.67	1	GLU124_A	TYR249_A	4.03	25.5
1AB8	x-ray diffraction	2.2	1	GLU1044_A	HIS1002_A	3.886	39.3
1AB8	x-ray diffraction	2.2	1	ASP1018_A	TRP1020_A	4.566	6
2BMX	x-ray diffraction	2.4	1	GLU90_A	PHE91_A	4.466	34.6
2BMX	x-ray diffraction	2.4	1	GLU42_C	HIS43_C	4.911	36.9
4ABV	x-ray diffraction	1.8	1	GLU63_A	PHE44_A	4.347	36.1
4ABV	x-ray diffraction	1.8	1	GLU72_A	HIS90_A	3.678	11.2
4ABV	x-ray diffraction	1.8	1	GLU72_B	HIS31_B	4.985	39.6
2ABI	x-ray diffraction	2.33	1	GLU955_B	HIS950_B	3.43	20.4
3BMW	x-ray diffraction	1.6	1	ASP15_A	TYR12_A	4.459	31
3BMW	x-ray diffraction	1.6	1	GLU147_A	TYR168_A	4.412	32.6
3BMW	x-ray diffraction	1.6	1	ASP329_A	HIS328_A	4.038	28.2
3CWW	x-ray diffraction	1.96	1	GLU205_A	PHE372_A	4.733	27.6
3CWW	x-ray diffraction	1.96	1	GLU428_A	TYR433_A	3.725	21.1
3CWW	x-ray diffraction	1.96	1	GLU494_A	TRP495_A	4.371	30
3CWW	x-ray diffraction	1.96	1	GLU598_A	TYR594_A	4.424	37.4
3CWW	x-ray diffraction	1.96	1	GLU751_B	HIS752_B	3.976	38.1
3CWE	x-ray diffraction	1.6	1	GLU601_A	HIS560_A	3.833	26.5
3CWE	x-ray diffraction	1.6	1	GLU686_A	TYR652_A	4.669	36.7
3ABG	x-ray diffraction	2.3	1	GLU292_A	PHE11_A	4.685	35.6
3ABG	x-ray diffraction	2.3	1	ASP488_A	TRP107_A	4.071	20.8
3ABG	x-ray diffraction	2.3	1	GLU463_A	HIS136_A	3.966	19.9
3ABG	x-ray diffraction	2.3	1	ASP285_A	TYR286_A	4.65	37.1
3ABG	x-ray diffraction	2.3	1	GLU463_A	HIS458_A	4.521	15.3
3ABG	x-ray diffraction	2.3	1	GLU500_B	TYR499_B	3.365	31.7
3BMN	x-ray diffraction	1.98	1	ASP62_A	HIS35_A	3.918	31.7
2ABH	x-ray diffraction	1.7	1	GLU195_A	PHE11_A	4.772	20.3
2ABH	x-ray diffraction	1.7	1	GLU195_A	TYR293_A	4.135	39
1BM7	x-ray diffraction	2	1	GLU63_A	PHE44_A	3.993	30.5
1BM7	x-ray diffraction	2	1	GLU72_A	HIS90_A	3.907	19.6
3BMY	x-ray diffraction	1.6	1	GLU196_A	TYR197_A	4.219	31.5
3CWV	x-ray diffraction	1.95	1	ASP234_A	TRP233_A	4.896	13.7
2CWD	x-ray diffraction	1.9	1	GLU63_A	TYR68_A	4.812	17.6
2CWD	x-ray diffraction	1.9	1	ASP55_C	PHE132_C	4.898	39.6
1BMQ	x-ray diffraction	2.5	1	GLU378_B	PHE375_B	3.742	29.8
1BMQ	x-ray diffraction	2.5	1	ASP365_B	TYR399_B	4.837	33.4
1BMZ	x-ray diffraction	2	1	GLU63_A	PHE44_A	3.774	28.9
1BMZ	x-ray diffraction	2	1	GLU72_A	HIS90_A	3.84	21.7
03-abr	x-ray diffraction	2.1	1	GLU333_A	TYR334_A	4.927	37.4
03-abr	x-ray diffraction	2.1	1	ASP370_A	TYR336_A	4.729	28.4
03-abr	x-ray diffraction	2.1	1	ASP187_A	PHE427_A	4.921	30.7
4ABW	x-ray diffraction	1.7	1	GLU63_A	PHE44_A	4.117	30.9
4ABW	x-ray diffraction	1.7	1	GLU72_A	HIS90_A	3.303	14.8
4ABW	x-ray diffraction	1.7	1	GLU72_B	HIS31_B	4.808	37.6
2BMR	x-ray diffraction	1.5	1	GLU408_A	TYR411_A	4.664	16.2
8ABP	x-ray diffraction	1.49	1	GLU124_A	TYR249_A	4.015	24.9
2ABE	x-ray diffraction	2	1	GLU14_A	HIS15_A	2.854	8.1
2ABE	x-ray diffraction	2	1	GLU106_A	HIS96_A	3.316	8.8
01-abr	x-ray diffraction	2.14	1	ASP115_A	TRP119_A	4.065	39.6
01-abr	x-ray diffraction	2.14	1	GLU150_A	PHE140_A	4.712	8.4
01-abr	x-ray diffraction	2.14	1	ASP226_B	TYR255_B	3.787	35.5
2BMO	x-ray diffraction	1.2	1	GLU408_A	TYR411_A	4.716	16
3CWT	x-ray diffraction	2.3	1	GLU115_A	PHE155_A	4.332	35.8
4E2Q	x-ray diffraction	2.5	1	ASP217_J	TYR176_J	4.306	29.8
4E2Q	x-ray diffraction	2.5	1	GLU177_L	HIS101_L	4.82	19.5
3CW0	x-ray diffraction	2.4	1	GLU29_A	TYR23_A	4.383	38.8
2CWZ	x-ray diffraction	1.85	1	GLU114_A	TYR65_A	4.393	35.6
2CWQ	x-ray diffraction	1.9	1	GLU37_B	TYR44_A	4.246	20
2CWK	x-ray diffraction	1.75	1	GLU57_A	HIS58_A	4.431	33.3
1CWU	x-ray diffraction	2.5	1	GLU46_B	PHE127_B	4.534	34
2.00E+24	x-ray diffraction	2.15	1	GLU421_A	PHE249_A	4.158	27.3
2.00E+24	x-ray diffraction	2.15	1	GLU310_A	TYR255_A	4.912	13.8
2.00E+24	x-ray diffraction	2.15	1	GLU625_A	TRP550_A	3.59	12.9
2.00E+24	x-ray diffraction	2.15	1	ASP497_A	TRP687_A	4.888	36.8
3ABL	x-ray diffraction	2.1	1	ASP14_A	TRP6_A	4.18	16.8
3ABL	x-ray diffraction	2.1	1	GLU242_A	PHE67_A	4.866	23.3
3ABL	x-ray diffraction	2.1	1	ASP7_T	TYR179_A	4.434	30.6
3ABL	x-ray diffraction	2.1	1	ASP442_A	TYR443_A	4.398	7.3
3ABL	x-ray diffraction	2.1	1	GLU99_D	PHE459_A	4.288	39.2
3ABL	x-ray diffraction	2.1	1	ASP445_A	PHE111_D	3.773	23
3ABL	x-ray diffraction	2.1	1	ASP35_H	TYR56_H	4.522	37.9
3ABL	x-ray diffraction	2.1	1	GLU506_N	HIS503_N	4.923	32.4
3ABL	x-ray diffraction	2.1	1	GLU88_R	TYR84_R	4.64	38.2
3ABL	x-ray diffraction	2.1	1	GLU183_P	HIS41_T	4.478	39.5
4FCC	x-ray diffraction	2	1	GLU415_A	HIS416_A	4.707	21.4
4FCC	x-ray diffraction	2	1	GLU209_B	TYR246_B	4.671	34.1
4FCC	x-ray diffraction	2	1	GLU220_F	PHE254_F	4.844	38.8
4FCC	x-ray diffraction	2	1	ASP408_H	HIS404_H	3.825	25.7
4FCC	x-ray diffraction	2	1	GLU415_K	HIS411_K	3.235	27.9
4FCC	x-ray diffraction	2	1	GLU299_L	PHE300_L	4.882	39.7
1FC9	x-ray diffraction	1.9	1	ASP93_A	TRP89_A	4.264	39.1
1FC9	x-ray diffraction	1.9	1	GLU117_A	TYR113_A	4.61	2
4ABQ	x-ray diffraction	1.7	1	GLU63_A	PHE44_A	4.295	36.6
4ABQ	x-ray diffraction	1.7	1	GLU72_A	HIS90_A	3.942	11.9
4ABQ	x-ray diffraction	1.7	1	GLU72_B	HIS31_B	4.857	39.3
4FCU	x-ray diffraction	1.9	1	ASP51_A	PHE10_A	3.164	35.9
4FCU	x-ray diffraction	1.9	1	ASP71_A	HIS72_A	4.078	28.5
1FC3	x-ray diffraction	2	1	GLU255_A	HIS256_A	4.777	30
4FCQ	x-ray diffraction	2.15	1	GLU75_A	HIS77_A	4.01	13.8
4FCQ	x-ray diffraction	2.15	1	GLU196_A	TYR197_A	4.111	34.6
3ABD	x-ray diffraction	1.9	1	GLU176_B	HIS180_B	4.637	38.5
1FCQ	x-ray diffraction	1.6	1	ASP277_A	TYR319_A	4.128	15.4
1BMB	x-ray diffraction	1.8	1	GLU152_A	HIS79_A	4.917	24.3
3FCW	x-ray diffraction	2.4	1	GLU123_D	HIS49_D	4.737	30.4
3FCW	x-ray diffraction	2.4	1	GLU108_D	PHE65_D	4.806	38.5
1FCH	x-ray diffraction	2.2	1	ASP284_A	TYR283_A	4.453	38.1
2FC1	x-ray diffraction	2	1	GLU220_A	HIS225_A	4.32	39.2
2FC1	x-ray diffraction	2	1	GLU220_A	PHE352_A	4.417	33.7
2BMF	x-ray diffraction	2.41	1	GLU232_A	TYR242_A	4.159	17.2
2BMF	x-ray diffraction	2.41	1	ASP290_A	PHE288_A	3.756	38.1
2BMF	x-ray diffraction	2.41	1	ASP334_A	PHE325_A	3.712	38.7
2BMF	x-ray diffraction	2.41	1	ASP290_A	HIS487_A	4.852	31.9
2BMF	x-ray diffraction	2.41	1	GLU522_A	TYR523_A	4.703	35.2
2FCO	x-ray diffraction	1.4	1	GLU160_A	TRP156_A	3.983	30
3BMV	x-ray diffraction	1.6	1	ASP15_A	TYR12_A	4.44	30.9
3BMV	x-ray diffraction	1.6	1	GLU147_A	TYR168_A	4.403	32.2
1FC5	x-ray diffraction	2.2	1	GLU360_A	TRP398_B	3.979	36
3FCV	x-ray diffraction	2.4	1	GLU127_B	HIS49_B	4.571	35
3BM2	x-ray diffraction	2.1	1	GLU106_B	TRP105_B	3.485	26.5
3BM6	x-ray diffraction	2.1	1	GLU228_A	TYR40_A	4.893	16.6
3BM6	x-ray diffraction	2.1	1	GLU219_A	PHE170_A	4.328	35.2
1BMD	x-ray diffraction	1.9	1	GLU275_B	PHE287_B	4.639	35.9
3FCB	x-ray diffraction	1.8	1	GLU72_A	HIS90_A	4.46	17.1
3FCB	x-ray diffraction	1.8	1	GLU92_B	HIS90_B	3.139	37.5
2FCJ	x-ray diffraction	1.3	1	GLU49_C	TYR81_A	3.835	15.3
2FCJ	x-ray diffraction	1.3	1	ASP83_B	TYR86_B	4.985	39.2
3BMX	x-ray diffraction	1.4	1	ASP318_A	HIS270_A	4.715	26.2
3BMX	x-ray diffraction	1.4	1	GLU499_A	HIS500_A	4.458	31.5
2BM6	x-ray diffraction	2.2	1	GLU41_A	HIS61_A	4.235	38.9
4FCA	x-ray diffraction	2.06	1	GLU195_A	HIS196_A	4.092	34.5
4FCA	x-ray diffraction	2.06	1	GLU322_A	PHE344_A	4.638	25.1
1BN8	x-ray diffraction	1.8	1	ASP164_A	TYR183_A	4.537	35
1BN8	x-ray diffraction	1.8	1	ASP203_A	HIS222_A	3.604	14.9
3FC4	x-ray diffraction	1.79	1	ASP496_A	PHE257_A	3.925	30
3FC4	x-ray diffraction	1.79	1	ASP266_A	HIS325_A	4.631	37.8
3FC4	x-ray diffraction	1.79	1	GLU481_A	PHE347_A	4.564	22.4
3FC4	x-ray diffraction	1.79	1	ASP371_A	TYR448_A	4.049	16.7
3FC4	x-ray diffraction	1.79	1	ASP826_A	HIS830_A	3.897	32.3
3FC4	x-ray diffraction	1.79	1	GLU667_A	PHE862_A	4.88	18.3
2BNJ	x-ray diffraction	1.6	1	GLU237_A	TRP267_A	4.112	8.7
3FCC	x-ray diffraction	2.32	1	ASP35_A	PHE127_A	4.758	19.6
3FCC	x-ray diffraction	2.32	1	GLU252_A	PHE228_A	3.612	9.6
2BNR	x-ray diffraction	1.9	1	GLU55_A	TYR59_A	4.532	33.5
2BNR	x-ray diffraction	1.9	1	GLU63_A	TYR59_A	4.627	29.7
2BNR	x-ray diffraction	1.9	1	ASP77_A	HIS74_A	4.696	27.3
2BNR	x-ray diffraction	1.9	1	ASP119_A	TYR118_A	3.81	22
2BNR	x-ray diffraction	1.9	1	GLU50_B	TYR67_B	4.776	37.3
2BNR	x-ray diffraction	1.9	1	ASP55_E	TYR47_E	4.846	34.3
2BNR	x-ray diffraction	1.9	1	GLU100_E	PHE102_E	4.424	38.6
2BNR	x-ray diffraction	1.9	1	GLU163_E	TRP158_E	4.856	34.8
3A0O	x-ray diffraction	2.11	1	ASP469_A	TYR210_A	4.253	7.5
3A0O	x-ray diffraction	2.11	1	GLU361_A	TRP352_A	3.812	22.4
3A0O	x-ray diffraction	2.11	1	ASP417_A	HIS364_A	3.822	39.3
3A0O	x-ray diffraction	2.11	1	GLU254_B	TYR202_B	4.962	9.9
3BNC	x-ray diffraction	1.65	1	ASP88_A	PHE2_A	4.321	39.9
3BNC	x-ray diffraction	1.65	1	GLU106_A	TYR132_A	4.306	36.3
3BNC	x-ray diffraction	1.65	1	GLU731_A	PHE286_A	4.1	38.4
3BNC	x-ray diffraction	1.65	1	GLU244_A	HIS515_A	3.806	35.3
1FCJ	x-ray diffraction	2	1	GLU159_A	HIS13_A	4.495	18
1FCJ	x-ray diffraction	2	1	GLU303_B	PHE38_B	4.095	20.7
1FCJ	x-ray diffraction	2	1	GLU114_D	HIS13_C	4.072	17.6
2FC2	x-ray diffraction	2.2	1	GLU46_A	TYR15_A	4.936	24.3
2FC2	x-ray diffraction	2.2	1	GLU220_A	PHE352_A	4.691	36.6
3BNX	x-ray diffraction	2.1	1	GLU271_A	PHE21_A	4.134	17.4
3BNX	x-ray diffraction	2.1	1	GLU299_A	PHE21_A	4.12	35.4
3BNX	x-ray diffraction	2.1	1	GLU133_A	TYR129_A	4.992	38.2
3BNX	x-ray diffraction	2.1	1	GLU35_B	HIS77_B	4.285	39.2
1BNU	x-ray diffraction	2.15	1	GLU106_A	HIS96_A	3.594	5.1
3BNG	x-ray diffraction	1.5	1	GLU349_A	PHE345_A	4.099	39.3
3BNG	x-ray diffraction	1.5	1	GLU252_A	HIS388_A	3.644	11.8
2FCU	x-ray diffraction	1.6	1	GLU136_A	PHE138_A	3.774	22.3
2FCU	x-ray diffraction	1.6	1	GLU83_B	PHE5_B	4.635	38.6
2BN7	x-ray diffraction	2.4	1	GLU133_A	TYR134_A	4.839	24.2
3BN3	x-ray diffraction	2.1	1	ASP137_A	PHE173_A	4.939	39.8
3BN3	x-ray diffraction	2.1	1	ASP131_A	PHE183_A	4.527	19.2
3BN3	x-ray diffraction	2.1	1	GLU241_A	HIS264_A	4.213	22.6
3FCX	x-ray diffraction	1.5	1	ASP221_A	PHE268_A	4.606	20
3FCX	x-ray diffraction	1.5	1	ASP98_B	TRP97_B	4.929	16.1
4A0M	x-ray diffraction	2.3	1	ASP485_A	PHE140_A	4.707	38.5
4A0M	x-ray diffraction	2.3	1	GLU268_A	HIS300_A	3.337	27.2
3BN4	x-ray diffraction	2	1	GLU83_B	HIS82_B	3.845	13.8
3FCR	x-ray diffraction	1.8	1	GLU226_A	HIS153_A	4.618	33.6
3FCR	x-ray diffraction	1.8	1	ASP375_A	PHE188_A	4.579	35.3
2BNE	x-ray diffraction	2.3	1	ASP77_A	PHE142_A	4.516	26.9
1FCU	x-ray diffraction	2.1	1	ASP277_A	TYR319_A	4.483	12.3
2A0X	x-ray diffraction	2.28	1	GLU183_A	TRP178_A	4.687	18.6
1FCN	x-ray diffraction	2.35	1	GLU216_A	PHE167_A	4.4	32
1FCN	x-ray diffraction	2.35	1	GLU147_B	TYR109_B	4.253	39.8
3A0I	x-ray diffraction	2.2	1	GLU268_X	PHE269_X	4.447	36.7
3A0I	x-ray diffraction	2.2	1	GLU272_X	TYR273_X	4.487	38.3
2BNU	x-ray diffraction	1.4	1	ASP153_A	PHE185_A	4.534	3.8
2BNU	x-ray diffraction	1.4	1	ASP155_A	PHE185_A	4.989	30.8
2BNU	x-ray diffraction	1.4	1	GLU100_B	PHE102_B	3.873	36.8
2BNU	x-ray diffraction	1.4	1	GLU163_B	TRP158_B	4.401	38.4
4FC5	x-ray diffraction	2.3	1	GLU115_A	PHE50_A	4.721	28
4FC5	x-ray diffraction	2.3	1	GLU59_B	PHE50_B	4.638	35.9
4FC5	x-ray diffraction	2.3	1	GLU106_F	HIS177_C	4.363	17
1BNV	x-ray diffraction	2.4	1	GLU106_A	HIS96_A	3.453	14.7
2FCA	x-ray diffraction	2.1	1	GLU208_A	HIS150_A	3.936	33.7
2FCA	x-ray diffraction	2.1	1	GLU208_A	TYR175_A	4.467	28.7
2FCA	x-ray diffraction	2.1	1	ASP154_B	PHE197_B	4.541	38.8
3FC2	x-ray diffraction	2.45	1	GLU206_A	TYR203_A	4.578	32.8
2A0U	x-ray diffraction	2.1	1	SO4401_A	PHE115_A	3.962	19.5
2A0U	x-ray diffraction	2.1	1	GLU361_A	PHE155_A	4.039	28
2A0U	x-ray diffraction	2.1	1	SO4407_B	PHE115_B	4.169	20.5
4FC9	x-ray diffraction	1.8	1	GLU618_B	TRP614_B	4.891	31.8
2BNQ	x-ray diffraction	1.7	1	GLU55_A	TYR59_A	4.527	34.2
2BNQ	x-ray diffraction	1.7	1	GLU63_A	TYR59_A	4.593	29.5
2BNQ	x-ray diffraction	1.7	1	ASP77_A	HIS74_A	4.355	29.2
2BNQ	x-ray diffraction	1.7	1	GLU161_A	PHE109_A	4.509	37.7
2BNQ	x-ray diffraction	1.7	1	ASP119_A	TYR118_A	3.766	22.9
2BNQ	x-ray diffraction	1.7	1	GLU198_A	HIS197_A	4.776	33.6
2BNQ	x-ray diffraction	1.7	1	GLU50_B	TYR67_B	4.397	37.7
2BNQ	x-ray diffraction	1.7	1	ASP55_E	TYR47_E	4.875	31.8
2BNQ	x-ray diffraction	1.7	1	GLU100_E	PHE102_E	4.117	29.9
2BNQ	x-ray diffraction	1.7	1	GLU163_E	TRP158_E	4.804	36.2
2FC0	x-ray diffraction	2	1	ASP58_A	TYR57_A	4.082	39.2
2FC0	x-ray diffraction	2	1	GLU84_A	TRP200_A	4.494	35.9
4A0Z	x-ray diffraction	1.9	1	ASP34_A	HIS30_A	3.785	34.1
4A0Z	x-ray diffraction	1.9	1	GLU135_A	HIS134_A	4.721	5.1
2A03	x-ray diffraction	2.33	1	ASP158_A	TYR77_A	4.798	20.4
2A03	x-ray diffraction	2.33	1	ASP158_A	TRP123_A	3.811	7.3
2A03	x-ray diffraction	2.33	1	ASP141_A	HIS140_A	4.017	33.8
1BN7	x-ray diffraction	1.5	1	ASP277_A	TRP251_A	3.991	14.9
1FC7	x-ray diffraction	2	1	GLU117_A	TYR113_A	4.894	8.8
2FCK	x-ray diffraction	1.7	1	ASP40_A	TYR164_A	3.418	25.9
3BNB	x-ray diffraction	1.45	1	GLU731_A	PHE286_A	4.155	37.2
3BNB	x-ray diffraction	1.45	1	GLU244_A	HIS515_A	3.841	34.7
3BNI	x-ray diffraction	2.3	1	ASP121_A	PHE122_A	4.392	39.3
1BNW	x-ray diffraction	2.25	1	GLU106_A	HIS96_A	3.421	14.1
3BN8	x-ray diffraction	2.11	1	GLU3_A	HIS0_A	4.557	39.7
1BN6	x-ray diffraction	1.5	1	ASP277_A	TRP251_A	3.993	17.7
1BNN	x-ray diffraction	2.3	1	GLU106_A	HIS96_A	3.39	17.4
1BN3	x-ray diffraction	2.2	1	GLU106_A	HIS96_A	3.399	12.4
1BNT	x-ray diffraction	2.15	1	GLU106_A	HIS96_A	3.374	11.7
1BNT	x-ray diffraction	2.15	1	ASP190_A	PHE260_A	4.687	35.3
3FCJ	x-ray diffraction	2.4	1	GLU394_A	HIS237_A	4.877	24.1
3FCJ	x-ray diffraction	2.4	1	ASP302_A	PHE298_A	4.324	39.9
3FCJ	x-ray diffraction	2.4	1	GLU294_A	PHE388_A	4.131	35.8
3FCJ	x-ray diffraction	2.4	1	GLU82_C	TYR429_A	4.632	25.8
1A0C	x-ray diffraction	2.5	1	GLU191_A	PHE208_A	4.925	38.2
1A0C	x-ray diffraction	2.5	1	GLU267_A	HIS270_A	3.27	24.6
1A0C	x-ray diffraction	2.5	1	GLU281_A	HIS276_A	3.943	33.9
1A0C	x-ray diffraction	2.5	1	GLU236_C	TRP305_A	4.848	17.9
1CWY	x-ray diffraction	2	1	ASP56_A	TYR97_A	3.782	35
3BN1	x-ray diffraction	1.8	1	GLU160_A	TYR134_A	4.33	39.4
3BNE	x-ray diffraction	1.4	1	GLU731_A	PHE286_A	4.143	36
3BNE	x-ray diffraction	1.4	1	GLU244_A	HIS515_A	3.842	34.1
1BN4	x-ray diffraction	2.1	1	GLU106_A	HIS96_A	3.398	13.6
3CWA	x-ray diffraction	2.4	1	ASP148_A	PHE149_A	4.29	22.6
3CWA	x-ray diffraction	2.4	1	GLU115_A	PHE155_A	4.322	28.9
4A0S	x-ray diffraction	1.9	1	GLU167_A	PHE92_A	4.794	13.7
2BNH	x-ray diffraction	2.3	1	ASP31_A	HIS6_A	4.324	33.2
2BNH	x-ray diffraction	2.3	1	GLU38_A	HIS39_A	4.712	29.8
2BNH	x-ray diffraction	2.3	1	ASP117_A	TYR146_A	4.877	39.3
1A0F	x-ray diffraction	2.1	1	GLU20_A	PHE151_A	4.541	33.9
1A0F	x-ray diffraction	2.1	1	ASP155_B	PHE151_B	4.488	36.7
2CW8	x-ray diffraction	2.5	1	GLU399_A	TRP7_A	4.626	39.5
2CW8	x-ray diffraction	2.5	1	SO41003_A	HIS191_A	3.749	30.7
2CW8	x-ray diffraction	2.5	1	SO41007_A	TYR429_A	3.802	6.6
2CW8	x-ray diffraction	2.5	1	ASP501_A	TYR447_A	4.632	16.7
2CW8	x-ray diffraction	2.5	1	GLU108_A	HIS536_A	3.387	38
2BNM	x-ray diffraction	1.7	1	GLU176_A	HIS177_A	4.474	31.2
2CWC	x-ray diffraction	1.65	1	GLU163_A	HIS199_A	3.803	26.6
1CWT	x-ray diffraction	2.3	1	GLU431_A	TYR428_A	4.384	38.2
1CWT	x-ray diffraction	2.3	1	GLU431_A	TYR430_A	4.991	25.4
1CWT	x-ray diffraction	2.3	1	GLU446_A	PHE486_A	3.989	20.3
3BNF	x-ray diffraction	1.7	1	GLU252_A	HIS388_A	3.846	15
2CWT	x-ray diffraction	1.82	1	GLU143_A	TYR144_A	3.888	15.8
2CWT	x-ray diffraction	1.82	1	GLU147_A	TYR178_A	4.393	39.7
2CWT	x-ray diffraction	1.82	1	ASP173_A	PHE195_A	4.584	1.1
2CWT	x-ray diffraction	1.82	1	ASP206_A	HIS201_A	4.293	36.9
2CWT	x-ray diffraction	1.82	1	ASP581_A	PHE446_A	4.12	26.7
2CWT	x-ray diffraction	1.82	1	GLU550_A	TYR570_A	4.133	31
2CWT	x-ray diffraction	1.82	1	GLU104_B	HIS65_B	4.242	37.9
2CWT	x-ray diffraction	1.82	1	ASP165_B	PHE162_B	4.191	39.7
2CW2	x-ray diffraction	1.86	1	ASP162_A	TRP129_A	3.803	13.1
2CW2	x-ray diffraction	1.86	1	ASP146_A	HIS145_A	3.925	26.7
3A0K	x-ray diffraction	1.8	1	GLU87_E	TRP182_E	4.7	29.3
4A0D	x-ray diffraction	1.75	1	SO41965_A	TYR521_A	4.371	33.1
4A0D	x-ray diffraction	1.75	1	GLU787_A	TYR789_A	4.22	29.9
4A0D	x-ray diffraction	1.75	1	GLU844_A	TRP870_A	4.918	33.8
2CW6	x-ray diffraction	2.1	1	GLU199_F	TYR198_F	4.831	36.3
4A1F	x-ray diffraction	2.5	1	GLU233_A	TYR314_A	3.458	5.4
4A1F	x-ray diffraction	2.5	1	GLU437_B	TYR454_A	3.549	30.9
4A1F	x-ray diffraction	2.5	1	GLU436_B	PHE457_B	4.739	31.1
1FC0	x-ray diffraction	2.4	1	GLU177_A	PHE166_A	4.961	25.2
1FC0	x-ray diffraction	2.4	1	GLU405_A	TRP361_A	4.029	16.6
1FC0	x-ray diffraction	2.4	1	GLU1177_B	PHE1166_B	4.943	25.1
1FC0	x-ray diffraction	2.4	1	GLU1405_B	TRP1361_B	3.983	16.4
3BNJ	x-ray diffraction	1.3	1	GLU252_A	HIS388_A	3.496	9.6
4FCB	x-ray diffraction	2.1	1	ASP554_A	HIS585_A	4.096	33.4
4FCB	x-ray diffraction	2.1	1	GLU473_B	TRP476_B	4.777	38
3BNH	x-ray diffraction	1.75	1	GLU349_A	PHE345_A	4.202	38.3
3BNH	x-ray diffraction	1.75	1	GLU252_A	HIS388_A	3.447	14.1
1BND	x-ray diffraction	2.3	1	ASP29_B	HIS33_B	4.824	38.1
2ACK	x-ray diffraction	2.4	1	GLU278_A	TRP279_A	4.763	25.7
2ACK	x-ray diffraction	2.4	1	GLU199_A	HIS440_A	3.706	7.5
1BN1	x-ray diffraction	2.1	1	GLU106_A	HIS96_A	3.377	11.6
2A1F	x-ray diffraction	2.1	1	ASP169_D	TYR181_D	4.007	36
2A1F	x-ray diffraction	2.1	1	GLU238_D	HIS242_D	4.102	31.3
2A1F	x-ray diffraction	2.1	1	ASP74_E	PHE139_E	4.445	37.9
1A1I	x-ray diffraction	1.6	1	ASP148_A	HIS149_A	3.565	12.9
2BNL	x-ray diffraction	2	1	GLU136_E	TRP135_F	4.335	39.7
3BN0	x-ray diffraction	2	1	GLU57_A	TRP58_A	4.407	31.3
2BNS	x-ray diffraction	2.5	1	GLU246_B	PHE5_A	4.025	37.6
2BNS	x-ray diffraction	2.5	1	ASP257_A	TRP255_A	4.769	16.1
2BNS	x-ray diffraction	2.5	1	ASP11_C	HIS301_B	4.931	35.7
6ACN	x-ray diffraction	2.5	1	ASP297_A	HIS298_A	3.886	36.4
6ACN	x-ray diffraction	2.5	1	ASP635_A	TYR688_A	4.413	38.1
3CWH	neutron diffraction	2.2	1	GLU217_A	HIS220_A	3.492	22.7
3A1U	x-ray diffraction	1.8	1	ASP69_A	PHE33_A	4.801	27.1
3A1U	x-ray diffraction	1.8	1	GLU226_A	TYR78_A	3.903	15.6
2A14	x-ray diffraction	1.7	1	GLU125_A	TRP124_A	4.791	33.8
4ACI	x-ray diffraction	1.65	1	GLU56_B	PHE112_B	4.028	28.4
4ACI	x-ray diffraction	1.65	1	ASP118_B	HIS119_B	4.322	39.3
4ACL	x-ray diffraction	2.49	1	GLU46_A	PHE42_A	4.204	33.7
4ACL	x-ray diffraction	2.49	1	ASP137_A	TYR136_A	4.252	30.8
4ACL	x-ray diffraction	2.49	1	GLU70_B	PHE131_B	3.819	32.1
1A14	x-ray diffraction	2.5	1	GLU277_N	TYR406_N	3.959	37
3ACX	x-ray diffraction	1.31	1	GLU193_A	HIS207_A	4.758	33.8
2CWN	x-ray diffraction	2.1	1	GLU94_A	PHE31_A	4.339	35.4
2CWN	x-ray diffraction	2.1	1	GLU300_A	TRP296_A	3.781	31.1
2CWN	x-ray diffraction	2.1	1	GLU36_B	TYR37_B	4.775	27.2
3BNY	x-ray diffraction	1.89	1	GLU271_A	PHE21_A	4.212	17.4
3BNY	x-ray diffraction	1.89	1	GLU299_A	PHE21_A	4.245	37.3
3BNY	x-ray diffraction	1.89	1	GLU133_A	TYR129_A	4.854	38.5
3BNY	x-ray diffraction	1.89	1	GLU35_D	HIS77_D	4.344	39.8
3FC8	x-ray diffraction	1.85	1	GLU72_A	HIS90_A	3.9	16.2
3FC8	x-ray diffraction	1.85	1	GLU92_B	HIS90_B	2.962	29.2
3BND	x-ray diffraction	1.6	1	GLU106_A	TYR132_A	4.229	38.5
3BND	x-ray diffraction	1.6	1	GLU731_A	PHE286_A	4.128	35.8
3BND	x-ray diffraction	1.6	1	GLU244_A	HIS515_A	3.825	33.1
2FCR	x-ray diffraction	1.8	1	ASP33_A	PHE6_A	4.949	37.6
4FCI	x-ray diffraction	1.82	1	GLU263_A	TYR259_A	4.196	38.4
3CW7	x-ray diffraction	2.3	1	GLU115_A	PHE155_A	4.386	29.5
3CW7	x-ray diffraction	2.3	1	GLU151_C	TYR152_C	3.703	7.1
4FCN	x-ray diffraction	1.7	1	ASP135_A	PHE75_A	3.862	28.2
4FCN	x-ray diffraction	1.7	1	ASP277_A	PHE123_A	4.375	31.9
4FCN	x-ray diffraction	1.7	1	ASP231_A	PHE186_A	4.911	16.5
3BN9	x-ray diffraction	2.17	1	GLU24_B	HIS71_B	4.897	34.4
3BN9	x-ray diffraction	2.17	1	GLU148_D	TYR176_D	4.509	12.2
3BN9	x-ray diffraction	2.17	1	ASP151_E	HIS189_E	2.491	30.9
2CW5	x-ray diffraction	1.94	1	ASP9_A	PHE10_A	4.324	21.4
2CW5	x-ray diffraction	1.94	1	GLU61_A	TRP86_A	3.718	37.3
2CW5	x-ray diffraction	1.94	1	GLU157_C	PHE109_C	4.635	39.4
1CWR	x-ray diffraction	2.1	1	GLU431_A	TYR430_A	4.996	27.5
1CWR	x-ray diffraction	2.1	1	GLU446_A	PHE486_A	3.729	23.2
1BNC	x-ray diffraction	2.4	1	GLU301_B	PHE363_A	4.101	12.5
1BNC	x-ray diffraction	2.4	1	ASP36_A	TYR381_A	4.244	37.9
2BNO	x-ray diffraction	1.9	1	GLU176_B	HIS177_B	4.446	38.1
3ACT	x-ray diffraction	1.85	1	ASP237_A	PHE210_A	4.155	32.2
3ACT	x-ray diffraction	1.85	1	GLU561_B	HIS562_B	4.999	29.1
3A1N	x-ray diffraction	2.07	1	ASP303_A	HIS304_A	4.91	5.7
2CWH	x-ray diffraction	1.7	1	ASP49_A	TRP131_A	3.702	29.6
2CWH	x-ray diffraction	1.7	1	GLU179_A	TYR316_A	3.933	36.9
2CW3	x-ray diffraction	2.5	1	ASP169_A	TYR84_A	4.95	16.7
2CW3	x-ray diffraction	2.5	1	ASP169_A	TRP132_A	3.804	5.8
1CW1	x-ray diffraction	2.1	1	ASP392_A	TYR391_A	4.426	34.2
2CWS	x-ray diffraction	1	1	GLU148_A	TYR284_A	4.932	31
3A1T	x-ray diffraction	1.8	1	GLU226_A	TYR78_A	3.522	11.9
3A1T	x-ray diffraction	1.8	1	GLU226_A	PHE227_A	4.545	38.2
2FCC	x-ray diffraction	2.3	1	GLU99_B	PHE100_B	4.512	22.6
1A1V	x-ray diffraction	2.2	1	ASP543_A	PHE546_A	3.795	26.8
3BN6	x-ray diffraction	1.67	1	ASP63_A	PHE137_A	3.955	19.4
2BNF	x-ray diffraction	2.45	1	ASP77_A	PHE142_A	4.508	18
2A1O	x-ray diffraction	1.55	1	GLU273_A	HIS270_A	4.998	39.4
2A1O	x-ray diffraction	1.55	1	ASP77_B	TYR305_B	4.872	36.7
1E3U	x-ray diffraction	1.66	1	GLU86_A	HIS87_A	4.029	36.1
1E3U	x-ray diffraction	1.66	1	GLU103_C	TRP92_C	4.599	34.9
1.00E+35	x-ray diffraction	1.9	1	ASP102_B	TRP94_B	3.904	16
1A1J	x-ray diffraction	2	1	ASP148_A	HIS149_A	3.685	18
3BNU	x-ray diffraction	2.2	1	ASP416_B	PHE395_B	4.035	33.7
3BNU	x-ray diffraction	2.2	1	GLU129_A	PHE125_A	4.593	27.8
3BNU	x-ray diffraction	2.2	1	ASP138_A	PHE130_A	4.776	36.8
1BNQ	x-ray diffraction	2.4	1	GLU106_A	HIS96_A	3.504	14.3
1BNQ	x-ray diffraction	2.4	1	ASP190_A	PHE260_A	4.714	39.7
3A1Y	x-ray diffraction	2.13	1	GLU2_C	TYR3_C	4.41	36.6
4E3S	x-ray diffraction	2.04	1	GLU116_A	TYR320_A	4.875	35.8
4E3S	x-ray diffraction	2.04	1	GLU614_A	PHE616_A	4.859	19.2
4E3S	x-ray diffraction	2.04	1	GLU747_A	TYR763_A	4.991	20.4
3BNM	x-ray diffraction	2.2	1	GLU129_B	PHE125_B	4.86	37.6
3BNM	x-ray diffraction	2.2	1	GLU102_B	TRP354_B	4.348	38
3BNM	x-ray diffraction	2.2	1	ASP416_B	PHE395_B	4.198	34.8
3BNM	x-ray diffraction	2.2	1	ASP138_A	PHE130_A	4.926	39.8
4FC6	x-ray diffraction	2.1	1	GLU103_A	PHE104_A	4.713	20.2
4FC6	x-ray diffraction	2.1	1	GLU244_C	TYR259_A	4.491	35.7
2BNX	x-ray diffraction	2.4	1	GLU328_A	HIS324_A	4.639	29.2
2BNX	x-ray diffraction	2.4	1	GLU276_B	PHE443_B	4.83	35.5
3FCE	x-ray diffraction	1.9	1	ASP35_A	PHE127_A	4.548	15.2
3FCE	x-ray diffraction	1.9	1	GLU252_A	PHE228_A	4.836	12.5
1FCG	x-ray diffraction	2	1	GLU102_A	HIS146_A	3.222	16.4
3FCH	x-ray diffraction	2.2	1	GLU196_A	PHE227_A	4.609	34.8
3FCH	x-ray diffraction	2.2	1	GLU92_B	PHE123_B	3.932	32.8
3FCH	x-ray diffraction	2.2	1	GLU120_B	PHE123_B	4.309	28.2
3FCH	x-ray diffraction	2.2	1	GLU198_B	PHE227_B	4.157	37.3
3BOW	x-ray diffraction	2.4	1	GLU193_A	PHE60_A	3.961	8.1
3BOW	x-ray diffraction	2.4	1	GLU202_A	TRP106_A	4.259	23.4
3BOW	x-ray diffraction	2.4	1	GLU504_A	TRP356_A	4.788	38.6
3BOW	x-ray diffraction	2.4	1	ASP660_A	PHE572_A	4.427	11.9
1FCB	x-ray diffraction	2.4	1	ASP379_A	PHE380_A	4.818	34.4
1FCB	x-ray diffraction	2.4	1	ASP417_B	TYR161_B	4.395	38.8
1FC6	x-ray diffraction	1.8	1	GLU117_A	TYR113_A	4.603	9.8
1AC5	x-ray diffraction	2.4	1	GLU12_A	TYR11_A	4.138	14.9
1AC5	x-ray diffraction	2.4	1	ASP414_A	PHE428_A	4.032	31.5
3FCT	x-ray diffraction	2.4	1	ASP151_A	HIS189_A	3.534	36.2
3FCT	x-ray diffraction	2.4	1	ASP52_B	TRP33_B	3.448	32.4
3FCT	x-ray diffraction	2.4	1	GLU149_B	TYR177_B	4.942	20
4FCG	x-ray diffraction	2	1	ASP152_A	HIS151_A	3.286	31.3
4FCG	x-ray diffraction	2	1	ASP164_A	HIS160_A	3.528	18.6
1.00E+34	x-ray diffraction	1.8	1	ASP102_B	TRP94_B	3.854	17.8
3.00E+34	x-ray diffraction	2.05	1	ASP97_B	TYR100_A	4.821	10.6
3.00E+34	x-ray diffraction	2.05	1	GLU198_B	HIS170_A	4.52	21.8
3.00E+34	x-ray diffraction	2.05	1	GLU116_B	PHE79_B	3.988	24.8
3.00E+34	x-ray diffraction	2.05	1	GLU236_B	TRP235_B	4.612	32.4
3.00E+34	x-ray diffraction	2.05	1	GLU52_B	PHE284_B	4.94	27.3
3.00E+34	x-ray diffraction	2.05	1	ASP297_B	TYR300_B	4.829	37.6
3.00E+34	x-ray diffraction	2.05	1	GLU354_A	HIS327_B	4.647	35.3
3BOX	x-ray diffraction	1.8	1	ASP198_A	HIS197_A	3.682	30.6
3BOX	x-ray diffraction	1.8	1	ASP302_A	TRP305_A	3.778	10.4
3BOX	x-ray diffraction	1.8	1	GLU349_A	HIS329_A	4.333	35.7
2BOK	x-ray diffraction	1.64	1	GLU124_A	PHE99_L	4.339	38.1
3BOH	x-ray diffraction	1.7	1	ASP55_A	HIS155_A	4.039	24.2
3BOH	x-ray diffraction	1.7	1	GLU161_A	PHE183_A	3.945	31
1E3W	x-ray diffraction	2	1	GLU232_C	PHE245_A	4.307	39.2
1E3B	x-ray diffraction	1.85	1	GLU97_A	TYR25_A	4.808	33.1
3BOM	x-ray diffraction	1.35	1	ASP108_B	HIS104_A	4.358	39.4
4FCD	x-ray diffraction	2.02	1	GLU473_A	TRP476_A	4.952	37.3
4FCD	x-ray diffraction	2.02	1	ASP554_A	HIS585_A	4.167	35.9
2BOJ	x-ray diffraction	1.8	1	GLU95_A	TYR102_A	4.705	25.1
3BOD	x-ray diffraction	1.7	1	GLU140_A	HIS142_A	4.507	39.8
3BOD	x-ray diffraction	1.7	1	GLU163_A	TRP192_A	4.525	28.9
3FCA	x-ray diffraction	2.15	1	ASP45_A	TYR137_A	3.891	32.8
3FCA	x-ray diffraction	2.15	1	GLU235_B	TYR238_B	4.869	34.7
1FCF	x-ray diffraction	2.1	1	ASP93_A	TRP89_A	4.413	32.7
1FCF	x-ray diffraction	2.1	1	GLU117_A	TYR113_A	4.746	7.9
3.00E+38	x-ray diffraction	2.2	1	ASP214_A	HIS44_A	3.56	33.8
3.00E+38	x-ray diffraction	2.2	1	ASP51_A	HIS46_A	3.909	29.6
3.00E+38	x-ray diffraction	2.2	1	GLU113_A	HIS76_A	3.536	33.9
3.00E+38	x-ray diffraction	2.2	1	ASP138_A	TYR139_A	4.498	35
3.00E+38	x-ray diffraction	2.2	1	ASP66_B	PHE225_B	4.807	39.6
1E3P	x-ray diffraction	2.5	1	SO4909_A	TYR133_A	3.56	31.6
2BOD	x-ray diffraction	1.5	1	GLU132_X	HIS128_X	4.24	36.8
4FCR	x-ray diffraction	1.7	1	GLU75_A	HIS77_A	3.471	4.9
4FCR	x-ray diffraction	1.7	1	GLU196_A	TYR197_A	4.366	33
4E3D	x-ray diffraction	1.6	1	GLU106_A	HIS96_A	3.245	11.5
4E3D	x-ray diffraction	1.6	1	ASP190_A	PHE260_A	4.733	36.8
2ACI	x-ray diffraction	2.5	1	ASP131_A	TYR122_A	4.38	38.5
2ACI	x-ray diffraction	2.5	1	ASP357_A	PHE294_A	4.935	9.4
1BOF	x-ray diffraction	2.2	1	GLU65_A	TYR61_A	4.784	37.3
1BOF	x-ray diffraction	2.2	1	ASP231_A	TYR230_A	4.706	17.4
1BOF	x-ray diffraction	2.2	1	GLU275_A	TYR296_A	4.574	29.4
1BOF	x-ray diffraction	2.2	1	GLU33_A	PHE354_A	3.739	23.9
3BON	x-ray diffraction	1.2	1	ASP270_A	PHE266_A	4.038	37.8
3BON	x-ray diffraction	1.2	1	GLU281_A	PHE282_A	4.94	25.9
4FCF	x-ray diffraction	1.09	1	GLU48_A	TRP290_A	4.545	27.6
1E3S	x-ray diffraction	2	1	GLU232_C	PHE245_A	4.434	37.1
3FC1	x-ray diffraction	2.4	1	GLU286_X	PHE270_X	4.146	36.1
3FCQ	x-ray diffraction	1.75	1	ASP43_A	TRP55_A	4.567	28
3FCQ	x-ray diffraction	1.75	1	ASP57_A	PHE62_A	4.318	16.5
3FCQ	x-ray diffraction	1.75	1	ASP72_A	TYR76_A	4.538	39.5
3FCQ	x-ray diffraction	1.75	1	GLU160_A	PHE281_A	4.226	38.4
3FCQ	x-ray diffraction	1.75	1	GLU302_A	TYR296_A	4.412	20.7
4E3T	x-ray diffraction	1.65	1	ASP253_A	HIS55_A	4.461	39.8
4E3T	x-ray diffraction	1.65	1	ASP301_A	HIS257_A	4.739	30.5
3BO7	x-ray diffraction	2.35	1	GLU90_A	HIS113_A	4.747	20.7
3BO7	x-ray diffraction	2.35	1	ASP91_A	HIS113_A	4.19	35.5
3BO7	x-ray diffraction	2.35	1	GLU150_A	PHE123_A	4.635	39.5
3BO7	x-ray diffraction	2.35	1	ASP32_A	PHE176_A	4.447	27.4
3CWR	x-ray diffraction	1.5	1	GLU138_A	PHE76_A	4.748	38
1E3Z	x-ray diffraction	1.93	1	ASP58_A	PHE141_A	4	22.3
1E3Z	x-ray diffraction	1.93	1	ASP328_A	HIS327_A	3.817	32.9
3E3V	x-ray diffraction	2.04	1	ASP88_A	HIS90_A	4.846	31.8
2CWM	x-ray diffraction	1.95	1	GLU87_A	TRP182_A	4.409	36.8
1FCE	x-ray diffraction	2	1	ASP230_A	TYR323_A	3.912	12
1FCE	x-ray diffraction	2	1	GLU424_A	PHE327_A	3.579	11.4
3E3Y	x-ray diffraction	2.13	1	GLU224_A	PHE161_A	4.495	38.1
1CWV	x-ray diffraction	2.3	1	ASP530_A	PHE531_A	4.781	33.4
1CWV	x-ray diffraction	2.3	1	ASP653_A	TYR659_A	3.958	32.7
1CWV	x-ray diffraction	2.3	1	ASP892_A	TRP946_A	4.945	19.2
2FCV	x-ray diffraction	1.8	1	GLU83_A	PHE5_A	4.642	38.8
2FCV	x-ray diffraction	1.8	1	GLU136_A	PHE138_A	3.824	20.1
2CWF	x-ray diffraction	1.8	1	ASP49_A	TRP131_A	3.741	36.1
2CWF	x-ray diffraction	1.8	1	GLU179_A	TYR316_A	3.996	36.9
1CW0	x-ray diffraction	2.3	1	ASP97_A	HIS64_A	4.291	37.8
3FDE	x-ray diffraction	1.41	1	ASP474_A	TYR483_A	4.62	29.6
3FDE	x-ray diffraction	1.41	1	ASP476_A	TYR551_A	4.806	39.3
1CWS	x-ray diffraction	2	1	GLU431_A	TYR428_A	4.132	39.7
1CWS	x-ray diffraction	2	1	GLU446_A	PHE486_A	4.004	28.2
1CW4	x-ray diffraction	2.1	1	ASP392_A	TYR391_A	4.432	35.2
3FDI	x-ray diffraction	2.2	1	SO42003_A	PHE12_A	4.548	35.1
3FDI	x-ray diffraction	2.2	1	SO42006_B	PHE12_B	4.525	38
3FD0	x-ray diffraction	2.12	1	ASP309_A	TRP308_A	4.527	23.7
4FDN	x-ray diffraction	2.4	1	GLU221_A	HIS137_A	3.903	9.4
4FDN	x-ray diffraction	2.4	1	ASP268_A	PHE267_A	4.389	28.3
4FDN	x-ray diffraction	2.4	1	ASP389_A	PHE332_A	4.451	38.4
4FD8	x-ray diffraction	1.52	1	GLU48_A	TRP290_A	4.48	27.9
3CWS	x-ray diffraction	2.3	1	GLU115_A	PHE155_A	4.298	31.3
1CW2	x-ray diffraction	2	1	GLU11_B	PHE12_B	4.147	36.4
1CW2	x-ray diffraction	2	1	GLU135_A	TYR16_B	4.393	23.9
1CW2	x-ray diffraction	2	1	ASP56_A	TYR279_B	4.706	32.3
1CW2	x-ray diffraction	2	1	ASP389_B	HIS388_B	3.902	31
3FDG	x-ray diffraction	1.8	1	ASP306_A	HIS37_A	4.336	37.2
3FDG	x-ray diffraction	1.8	1	ASP147_B	HIS100_A	4.412	33.4
3FDG	x-ray diffraction	1.8	1	GLU186_B	HIS172_B	4.065	40
3E3H	x-ray diffraction	2.15	1	ASP253_A	HIS55_A	3.958	39.6
3FDY	x-ray diffraction	1.55	1	ASP261_A	PHE260_A	4.792	7.3
3FDY	x-ray diffraction	1.55	1	ASP470_A	HIS450_A	4.849	25
1FDK	x-ray diffraction	1.91	1	ASP99_A	PHE5_A	4.047	18.4
2FDH	x-ray diffraction	2.1	1	ASP82_A	TRP89_A	4.142	33.8
4ACF	x-ray diffraction	2	1	ASP200_B	TYR20_A	4.172	21.4
4ACF	x-ray diffraction	2	1	ASP54_F	TYR186_A	4.903	15.2
4ACF	x-ray diffraction	2	1	ASP241_A	PHE211_A	4.904	32
4ACF	x-ray diffraction	2	1	GLU435_A	HIS434_A	4.21	37.8
4ACF	x-ray diffraction	2	1	GLU66_B	HIS65_B	4.543	36.1
3AC6	x-ray diffraction	2.35	1	GLU184_A	HIS185_A	4.621	28
3AC6	x-ray diffraction	2.35	1	GLU243_A	TRP327_A	4.492	36
3AC6	x-ray diffraction	2.35	1	ASP285_A	PHE347_A	4.215	39.4
3AC6	x-ray diffraction	2.35	1	ASP415_A	HIS416_A	3.116	27
2AC1	x-ray diffraction	2.15	1	ASP484_A	PHE12_A	3.38	16
2AC1	x-ray diffraction	2.15	1	ASP274_A	TYR278_A	4.562	37.6
2CWV	x-ray diffraction	1.85	1	ASP246_A	PHE12_A	4.605	38.7
2CWV	x-ray diffraction	1.85	1	ASP173_A	PHE195_A	4.794	4.2
2CWV	x-ray diffraction	1.85	1	ASP206_A	HIS201_A	4.566	35.5
2CWV	x-ray diffraction	1.85	1	ASP581_A	PHE446_A	4.072	26.6
2CWV	x-ray diffraction	1.85	1	GLU550_A	TYR570_A	4.113	32.2
2CWV	x-ray diffraction	1.85	1	GLU143_B	TYR144_B	3.831	29.1
2CWV	x-ray diffraction	1.85	1	GLU147_B	TYR178_B	4.365	38.7
2FDU	x-ray diffraction	1.85	1	GLU353_B	PHE423_B	4.988	9
2CWU	x-ray diffraction	1.85	1	ASP246_A	PHE12_A	4.7	39.2
2CWU	x-ray diffraction	1.85	1	GLU143_A	TYR144_A	3.643	39.7
2CWU	x-ray diffraction	1.85	1	ASP173_A	PHE195_A	4.483	0.9
2CWU	x-ray diffraction	1.85	1	GLU550_A	TYR570_A	4.063	31.2
2CWU	x-ray diffraction	1.85	1	GLU104_B	HIS65_B	4.476	39.3
2CWU	x-ray diffraction	1.85	1	ASP161_B	HIS170_B	3.905	39.2
2CWU	x-ray diffraction	1.85	1	ASP581_B	PHE446_B	4.005	20.7
4FDD	x-ray diffraction	2.3	1	GLU259_A	HIS255_A	4.703	39.6
4FDD	x-ray diffraction	2.3	1	GLU560_A	TYR561_A	4.641	21.1
4FDD	x-ray diffraction	2.3	1	ASP708_A	TYR673_A	4.859	26.1
4FDD	x-ray diffraction	2.3	1	GLU720_A	PHE721_A	4.528	38.5
4FDD	x-ray diffraction	2.3	1	ASP806_A	TRP842_A	4.077	31.1
2CWL	x-ray diffraction	1.65	1	GLU94_A	HIS276_A	4.851	9
3CWD	x-ray diffraction	2.4	1	ASP251_A	TYR250_A	3.831	23.8
3CWD	x-ray diffraction	2.4	1	GLU418_A	PHE432_A	4.752	32.7
3CW8	x-ray diffraction	2.25	1	GLU410_X	PHE473_X	4.322	38.5
4FDP	x-ray diffraction	2.23	1	GLU221_A	HIS137_A	4.166	3.2
3CWX	x-ray diffraction	2.3	1	GLU56_A	PHE58_A	3.945	24.3
2FDP	x-ray diffraction	2.5	1	GLU364_A	PHE365_A	4.2	31.5
2FDP	x-ray diffraction	2.5	1	GLU196_C	TYR123_C	4.653	39.2
2FDP	x-ray diffraction	2.5	1	GLU219_C	TYR222_C	4.86	30.9
1CXL	x-ray diffraction	1.81	1	ASP15_A	PHE12_A	4.416	32.1
1CXL	x-ray diffraction	1.81	1	ASP328_A	HIS327_A	3.53	36.2
3CX4	x-ray diffraction	2.29	1	ASP21_A	PHE11_A	4.638	38.8
3CX4	x-ray diffraction	2.29	1	ASP61_A	HIS66_A	3.884	38.3
3CX4	x-ray diffraction	2.29	1	GLU119_A	TRP115_A	4.191	34.9
3CX4	x-ray diffraction	2.29	1	GLU218_A	PHE224_A	4.098	15.8
1CXE	x-ray diffraction	2.1	1	ASP15_A	PHE12_A	4.403	33.2
1CXE	x-ray diffraction	2.1	1	ASP328_A	HIS327_A	3.84	35.1
3CXQ	x-ray diffraction	2.3	1	GLU156_A	TYR177_A	4.17	31.6
3CXM	x-ray diffraction	1.5	1	GLU166_A	TRP135_A	4.467	39.9
3CXM	x-ray diffraction	1.5	1	GLU172_A	PHE168_A	4.67	37
1CXH	x-ray diffraction	2.41	1	ASP15_A	PHE12_A	4.39	30.6
1CXH	x-ray diffraction	2.41	1	ASP229_A	TYR100_A	4.422	36
1CXH	x-ray diffraction	2.41	1	ASP328_A	HIS327_A	3.501	31.1
1CXA	x-ray diffraction	2.2	1	GLU74_A	HIS75_A	4.916	36.3
1FDJ	x-ray diffraction	2.1	1	GLU1224_A	TYR1222_A	4.28	35.8
1FDJ	x-ray diffraction	2.1	1	GLU2224_B	TYR2222_B	3.93	27
1FDJ	x-ray diffraction	2.1	1	GLU3224_C	TYR3222_C	4.27	29.6
1FDJ	x-ray diffraction	2.1	1	GLU4224_D	TYR4222_D	4.365	29.3
1A1H	x-ray diffraction	1.6	1	ASP148_A	HIS149_A	4.108	17.6
1A1G	x-ray diffraction	1.9	1	ASP148_A	HIS149_A	4.02	17.9
3FDU	x-ray diffraction	2	1	GLU65_A	HIS66_A	3.809	16
3FDU	x-ray diffraction	2	1	GLU150_A	PHE95_A	4.632	33
3FDU	x-ray diffraction	2	1	ASP223_A	HIS222_A	4.434	19
3FDU	x-ray diffraction	2	1	GLU150_A	PHE238_A	4.358	27.9
2FDX	x-ray diffraction	1.65	1	GLU62_A	TRP6_A	4.581	29
1A1N	x-ray diffraction	2	1	GLU55_A	TYR59_A	4.899	25.3
1A1N	x-ray diffraction	2	1	ASP119_A	TYR118_A	3.946	19.9
1BO8	x-ray diffraction	2.4	1	GLU88_A	TRP85_A	4.059	35.5
1BO8	x-ray diffraction	2.4	1	ASP103_A	HIS106_A	3.039	25.2
1BO8	x-ray diffraction	2.4	1	ASP298_A	PHE294_A	4.397	26
1BO4	x-ray diffraction	2.3	1	ASP110_A	PHE47_A	4.735	12.7
1BO4	x-ray diffraction	2.3	1	GLU100_A	PHE99_A	3.459	8.2
3FDD	x-ray diffraction	2.35	1	GLU507_A	TYR506_A	4.915	31.7
3BOR	x-ray diffraction	1.85	1	ASP126_A	TYR127_A	4.385	25.4
3BO5	x-ray diffraction	1.59	1	GLU153_A	HIS43_A	4.733	9.3
2CXR	x-ray diffraction	1.7	1	ASP539_B	PHE30_A	4.329	23.1
2CXR	x-ray diffraction	1.7	1	GLU469_B	TYR363_A	4.061	37.8
2CXR	x-ray diffraction	1.7	1	GLU94_A	TRP513_A	4.489	28.7
2A1M	x-ray diffraction	2.1	1	GLU273_B	HIS270_B	4.144	23.4
4E3Q	x-ray diffraction	1.9	1	GLU223_A	HIS151_A	4.82	24.4
4E3Q	x-ray diffraction	1.9	1	GLU119_A	PHE321_A	3.907	18.2
4E3Q	x-ray diffraction	1.9	1	GLU194_B	TYR184_B	4.717	39.7
3E3T	x-ray diffraction	1.6	1	ASP93_A	TRP83_A	3.891	18
1BOU	x-ray diffraction	2.2	1	GLU57_A	PHE53_A	4.207	36.4
1BOU	x-ray diffraction	2.2	1	ASP126_B	HIS127_B	4.575	17.7
4E3I	x-ray diffraction	1.6	1	GLU219_A	PHE170_A	4.43	35
2CXT	x-ray diffraction	1.5	1	ASP539_B	PHE30_A	4.268	21.9
2CXT	x-ray diffraction	1.5	1	GLU94_A	TRP513_A	4.402	29.4
1.00E+37	x-ray diffraction	1.75	1	ASP102_B	TRP94_B	3.966	18.3
2FDV	x-ray diffraction	1.65	1	GLU353_A	PHE423_A	4.322	19.2
2FDV	x-ray diffraction	1.65	1	GLU442_C	PHE432_C	4.55	40
1FDA	x-ray diffraction	2.1	1	GLU38_A	HIS35_A	3.974	16.9
4FDI	x-ray diffraction	2.2	1	GLU212_A	PHE160_A	4.63	24.3
4FDI	x-ray diffraction	2.2	1	ASP40_A	HIS236_A	3.595	26.7
4FDI	x-ray diffraction	2.2	1	ASP434_B	TRP403_B	4.213	26.3
3FDJ	x-ray diffraction	1.8	1	GLU31_A	PHE33_A	4.026	34
3FDJ	x-ray diffraction	1.8	1	ASP46_A	HIS42_A	4.198	27.6
2CXI	x-ray diffraction	1.94	1	GLU41_A	TYR46_A	4.564	31
2FD8	x-ray diffraction	2.3	1	ASP82_A	TRP89_A	4.175	35.3
2FD2	x-ray diffraction	1.9	1	GLU38_A	HIS35_A	3.365	8.5
1CXV	x-ray diffraction	2	1	ASP181_A	PHE157_A	4.463	39.4
1CXV	x-ray diffraction	2	1	ASP210_A	HIS211_A	4.448	27
1CXV	x-ray diffraction	2	1	ASP481_B	PHE457_B	4.495	39.7
1CXV	x-ray diffraction	2	1	ASP510_B	HIS511_B	4.418	27.3
3A18	x-ray diffraction	1.8	1	GLU140_D	HIS106_A	4.079	33.4
3A18	x-ray diffraction	1.8	1	GLU133_A	PHE131_A	4.562	38.4
3A18	x-ray diffraction	1.8	1	GLU192_C	HIS353_C	3.628	11.9
5ACN	x-ray diffraction	2.1	1	GLU196_A	TYR61_A	4.883	35
5ACN	x-ray diffraction	2.1	1	ASP297_A	HIS298_A	3.995	17.9
5ACN	x-ray diffraction	2.1	1	ASP635_A	TYR688_A	4.091	27.5
2ACR	x-ray diffraction	1.76	1	ASP105_A	PHE73_A	4.918	37.4
2CXQ	x-ray diffraction	1.5	1	ASP539_B	PHE30_A	4.193	22.2
2CXQ	x-ray diffraction	1.5	1	GLU469_B	TYR363_A	4.041	38.8
2CXQ	x-ray diffraction	1.5	1	GLU94_A	TRP513_A	4.379	28.1
3AC1	x-ray diffraction	1.99	1	GLU468_A	PHE497_A	4.514	35.8
3AC1	x-ray diffraction	1.99	1	ASP343_A	PHE498_A	4.6	17.8
3FDR	x-ray diffraction	1.75	1	ASP82_A	PHE83_A	4.197	19
4ACT	x-ray diffraction	1.8	1	GLU63_A	PHE44_A	3.283	28.4
4ACT	x-ray diffraction	1.8	1	GLU72_A	HIS90_A	4.074	12.2
1CXP	x-ray diffraction	1.8	1	ASP39_A	PHE41_A	3.498	22.1
1CXP	x-ray diffraction	1.8	1	ASP237_C	HIS95_A	4.11	38.3
1CXP	x-ray diffraction	1.8	1	ASP510_C	PHE170_C	4.314	37.8
1CXP	x-ray diffraction	1.8	1	GLU374_C	TRP369_C	4.304	34
1CXP	x-ray diffraction	1.8	1	GLU515_D	TYR313_D	4.537	38.3
2ACQ	x-ray diffraction	1.76	1	ASP105_A	PHE73_A	4.761	31.3
4E3K	x-ray diffraction	1.43	1	GLU228_A	TYR40_A	4.963	24.4
4E3K	x-ray diffraction	1.43	1	GLU219_A	PHE170_A	4.425	34.5
1FDL	x-ray diffraction	2.5	1	GLU151_H	TYR178_H	4.498	20.2
3FDK	x-ray diffraction	2.1	1	ASP286_A	HIS291_A	4.503	28.4
2FDK	x-ray diffraction	2.3	1	ASP82_A	TRP89_A	4.017	33.9
2FD6	x-ray diffraction	1.9	1	GLU50_L	TYR32_L	4.955	15.7
2FD6	x-ray diffraction	1.9	1	GLU143_H	TYR170_H	4.582	24.1
2FD6	x-ray diffraction	1.9	1	ASP262_U	HIS260_U	3.774	34.6
4E3X	x-ray diffraction	1.24	1	GLU46_A	PHE40_A	4.868	22.6
4E3X	x-ray diffraction	1.24	1	GLU277_A	HIS278_A	4.699	31.2
4E3X	x-ray diffraction	1.24	1	GLU423_A	PHE397_A	4.213	32.3
4E3X	x-ray diffraction	1.24	1	ASP379_B	PHE85_B	4.05	38.4
4FDQ	x-ray diffraction	1.6	1	ASP135_A	PHE75_A	3.829	27.4
4FDQ	x-ray diffraction	1.6	1	ASP277_A	PHE123_A	4.361	17.5
4FDQ	x-ray diffraction	1.6	1	ASP231_A	PHE186_A	4.901	15.1
7ACN	x-ray diffraction	2	1	GLU344_A	TRP346_A	4.629	29.5
7ACN	x-ray diffraction	2	1	ASP635_A	TYR688_A	4.93	25.6
2CXU	x-ray diffraction	1.65	1	ASP539_B	PHE30_A	4.212	21.1
2CXU	x-ray diffraction	1.65	1	GLU94_A	TRP513_A	4.509	29.6
3ACP	x-ray diffraction	2	1	ASP352_A	HIS9_A	4.228	37.2
3ACP	x-ray diffraction	2	1	ASP13_A	TYR12_A	4.447	25.4
3ACP	x-ray diffraction	2	1	GLU241_A	TYR255_A	4.641	25.5
3ACP	x-ray diffraction	2	1	ASP383_A	PHE408_A	4.24	35.7
3E3E	x-ray diffraction	2.01	1	ASP26_A	PHE42_A	4.383	23
3E3E	x-ray diffraction	2.01	1	ASP26_A	PHE77_A	4.567	39.4
4ACY	x-ray diffraction	1.69	1	ASP129_A	TRP124_A	4.7	30.1
4ACY	x-ray diffraction	1.69	1	GLU154_A	TRP125_A	4.622	36.2
4ACY	x-ray diffraction	1.69	1	GLU154_A	HIS152_A	3.934	25.3
4ACY	x-ray diffraction	1.69	1	GLU154_A	TYR193_A	4.143	34.9
4ACY	x-ray diffraction	1.69	1	ASP194_A	TYR193_A	3.85	23.7
4ACY	x-ray diffraction	1.69	1	GLU370_A	TYR366_A	4.531	35.5
2FDS	x-ray diffraction	1.72	1	GLU35_A	PHE31_A	4.45	33.3
2FDS	x-ray diffraction	1.72	1	GLU98_A	TYR99_A	4.226	36.9
2FDS	x-ray diffraction	1.72	1	ASP22_A	PHE109_A	4.371	39.4
2FDS	x-ray diffraction	1.72	1	GLU323_A	PHE319_A	4.847	37.8
2CX4	x-ray diffraction	2.3	1	ASP13_B	TYR27_B	3.69	30.7
2CX4	x-ray diffraction	2.3	1	GLU154_B	TYR135_B	4.416	39
2CX4	x-ray diffraction	2.3	1	GLU145_G	TYR148_G	3.849	38.4
4ACZ	x-ray diffraction	1.99	1	ASP129_A	TRP124_A	4.764	31.2
4ACZ	x-ray diffraction	1.99	1	GLU154_A	TRP125_A	4.609	38.2
4ACZ	x-ray diffraction	1.99	1	GLU154_A	HIS152_A	3.967	32.8
4ACZ	x-ray diffraction	1.99	1	ASP194_A	TYR193_A	3.673	20.3
4ACZ	x-ray diffraction	1.99	1	GLU370_A	TYR366_A	4.602	35.4
4ACZ	x-ray diffraction	1.99	1	GLU154_B	TYR193_B	4.277	33.3
4ACZ	x-ray diffraction	1.99	1	GLU337_B	PHE327_B	4.603	39.6
4FDC	x-ray diffraction	2.4	1	GLU178_B	TRP196_B	4.432	30.3
4FDC	x-ray diffraction	2.4	1	GLU596_B	HIS598_B	4.978	38.2
4ACP	x-ray diffraction	2.49	1	GLU357_B	TYR349_A	4.557	33.9
4ACP	x-ray diffraction	2.49	1	GLU294_B	TYR296_B	3.693	19.9
2E3Z	x-ray diffraction	1.5	1	ASP358_A	TRP354_A	3.98	27.5
2E3Z	x-ray diffraction	1.5	1	ASP408_A	TRP354_A	4.25	33.3
2E3Z	x-ray diffraction	1.5	1	GLU365_A	TRP415_A	3.878	25.8
2E3Z	x-ray diffraction	1.5	1	ASP419_A	HIS435_A	4.513	39
1ACO	x-ray diffraction	2.05	1	GLU344_A	TRP346_A	4.668	34.2
1ACO	x-ray diffraction	2.05	1	ASP635_A	TYR688_A	4.798	22.9
2ACA	x-ray diffraction	2.25	1	GLU146_A	PHE11_A	4.68	12.7
4E3E	x-ray diffraction	1.9	1	ASP325_A	PHE326_A	4.141	16.9
4E3E	x-ray diffraction	1.9	1	GLU60_B	TYR101_B	4.258	31.8
1AC8	x-ray diffraction	2.1	1	ASP272_A	TRP57_A	4.125	39.8
1AC8	x-ray diffraction	2.1	1	ASP241_A	TYR244_A	4.306	34
4E3H	x-ray diffraction	1.5	1	GLU106_A	HIS96_A	3.293	11.9
4E3H	x-ray diffraction	1.5	1	ASP190_A	PHE260_A	4.698	38.2
4FD7	x-ray diffraction	1.8	1	ASP156_A	TYR51_A	4.543	28.4
4FD7	x-ray diffraction	1.8	1	ASP217_A	PHE220_A	4.35	20.1
4FD7	x-ray diffraction	1.8	1	GLU167_C	PHE18_C	4.931	20.9
3ACH	x-ray diffraction	1.4	1	ASP186_A	TYR69_A	4.201	30.5
4FDW	x-ray diffraction	2.05	1	GLU259_A	TYR306_A	4.798	27.8
3FDB	x-ray diffraction	1.99	1	ASP314_A	PHE349_A	4.038	14.4
1FDT	x-ray diffraction	2.2	1	SO4380_A	PHE160_A	3.58	35
4ACS	x-ray diffraction	2.1	1	ASP47_A	TYR49_A	4.614	31.5
3A17	x-ray diffraction	2.5	1	GLU133_A	PHE131_A	4.517	38.8
8ACN	x-ray diffraction	2	1	GLU344_A	TRP346_A	4.617	36.2
8ACN	x-ray diffraction	2	1	ASP635_A	TYR688_A	4.739	27.1
3ACJ	x-ray diffraction	2.2	1	GLU468_A	PHE497_A	4.414	33.6
3ACJ	x-ray diffraction	2.2	1	ASP343_A	PHE498_A	4.57	16.9
2ACE	x-ray diffraction	2.5	1	GLU278_A	TRP279_A	4.973	28.8
2ACE	x-ray diffraction	2.5	1	GLU199_A	HIS440_A	3.529	4
2AC4	x-ray diffraction	2.1	1	ASP149_A	TYR148_A	4.127	18
3ACI	x-ray diffraction	1.6	1	ASP186_A	TYR69_A	4.185	30.3
1E3X	x-ray diffraction	1.9	1	ASP58_A	PHE141_A	3.975	23.2
1E3X	x-ray diffraction	1.9	1	ASP328_A	TRP263_A	4.305	36.6
1E3X	x-ray diffraction	1.9	1	GLU261_A	PHE284_A	4.771	36.2
1E3X	x-ray diffraction	1.9	1	ASP328_A	HIS327_A	4.003	30.6
2ACS	x-ray diffraction	1.76	1	ASP105_A	PHE73_A	4.807	35.3
3ACY	x-ray diffraction	1.84	1	GLU193_A	HIS207_A	4.555	34.1
3AC8	x-ray diffraction	2.3	1	GLU237_A	TRP238_A	4.534	37.4
3AC8	x-ray diffraction	2.3	1	ASP343_A	PHE498_A	4.832	20.1
2BOX	x-ray diffraction	2.5	1	ASP12_A	PHE27_A	3.922	31.2
2BOX	x-ray diffraction	2.5	1	ASP43_A	PHE27_A	4.689	26.3
2BOX	x-ray diffraction	2.5	1	ASP95_A	TYR76_A	4.717	24.9
3BOB	x-ray diffraction	1.45	1	ASP265_A	HIS365_A	4.077	27.9
3BOB	x-ray diffraction	1.45	1	GLU371_A	PHE393_A	3.961	33.6
1E3D	x-ray diffraction	1.8	1	GLU237_A	TYR28_A	4.001	22.5
1E3D	x-ray diffraction	1.8	1	GLU200_A	TRP214_A	4.358	37.1
1E3D	x-ray diffraction	1.8	1	GLU291_B	PHE292_B	4.864	23.6
1E3D	x-ray diffraction	1.8	1	ASP357_B	PHE354_B	4.334	39.2
3BOC	x-ray diffraction	1.8	1	ASP265_A	HIS365_A	4.137	28.8
3BOC	x-ray diffraction	1.8	1	GLU371_A	PHE393_A	4.014	33.9
3BO8	x-ray diffraction	1.8	1	GLU55_A	TYR59_A	4.229	30.9
3BO8	x-ray diffraction	1.8	1	GLU63_A	TYR59_A	4.841	28.8
3BO8	x-ray diffraction	1.8	1	ASP119_A	TYR118_A	3.82	20.4
3BO8	x-ray diffraction	1.8	1	ASP3_C	TYR159_A	4.248	39.5
1BOB	x-ray diffraction	2.3	1	ASP59_A	PHE108_A	3.967	20
3BOJ	x-ray diffraction	1.45	1	ASP55_A	HIS155_A	4.389	28.8
3BOJ	x-ray diffraction	1.45	1	GLU161_A	PHE183_A	3.995	26.6
1FDD	x-ray diffraction	1.9	1	GLU38_A	HIS35_A	3.148	16
1FDR	x-ray diffraction	1.7	1	GLU245_A	PHE98_A	4.67	37.2
2FDO	x-ray diffraction	2.4	1	ASP68_A	PHE34_B	4.38	39
4AC4	x-ray diffraction	1.8	1	GLU63_A	PHE44_A	4.341	36.5
4AC4	x-ray diffraction	1.8	1	GLU72_A	HIS90_A	4.068	17.6
3FDZ	x-ray diffraction	2.25	1	ASP198_A	TYR117_A	3.611	31.6
3FD3	x-ray diffraction	1.7	1	ASP148_A	TRP156_A	4.775	27.8
2FDJ	x-ray diffraction	2.1	1	ASP82_A	TRP89_A	4.046	35.5
4E3R	x-ray diffraction	1.9	1	GLU223_A	HIS151_A	4.662	24.3
4E3R	x-ray diffraction	1.9	1	GLU119_A	PHE321_A	3.961	24.8
4E3R	x-ray diffraction	1.9	1	GLU194_B	TYR184_B	4.956	39.3
4E3R	x-ray diffraction	1.9	1	GLU365_D	HIS362_D	4.301	27.5
4AC2	x-ray diffraction	1.81	1	GLU72_A	HIS90_A	3.969	7.1
4AC2	x-ray diffraction	1.81	1	GLU63_B	PHE44_B	4.453	37.5
4ACO	x-ray diffraction	1.89	1	ASP217_A	PHE338_A	4.071	19.1
2BOY	x-ray diffraction	1.9	1	ASP142_A	PHE135_A	4.395	36.4
2BOY	x-ray diffraction	1.9	1	GLU168_A	TRP187_A	4.192	40
2BOH	x-ray diffraction	2.2	1	ASP70_B	PHE141_B	4.732	36.1
2FDY	x-ray diffraction	1.95	1	GLU353_A	PHE423_A	4.86	3.4
2FDY	x-ray diffraction	1.95	1	ASP108_B	PHE118_B	4.747	40
2FDY	x-ray diffraction	1.95	1	ASP192_B	TYR193_B	3.668	15.1
2FDY	x-ray diffraction	1.95	1	GLU304_B	PHE209_B	3.856	17.7
2FDY	x-ray diffraction	1.95	1	GLU442_C	PHE432_C	4.251	36.8
1ACB	x-ray diffraction	2	1	GLU49_E	PHE114_E	4.255	18.7
1ACB	x-ray diffraction	2	1	GLU70_E	TRP141_E	3.648	22.5
1FDB	x-ray diffraction	2.2	1	GLU38_A	HIS35_A	3.997	16.8
4AC1	x-ray diffraction	1.3	1	ASP62_X	PHE58_X	4.431	34.3
4AC1	x-ray diffraction	1.3	1	GLU32_X	TRP273_X	4.464	27
3FDS	x-ray diffraction	2.05	1	ASP238_D	TYR236_D	4.154	39.7
6FD1	x-ray diffraction	1.35	1	GLU38_A	HIS35_A	3.979	25.4
2ACU	x-ray diffraction	1.76	1	ASP105_A	PHE73_A	4.868	27.7
3ACG	x-ray diffraction	1.5	1	ASP186_A	TYR69_A	4.221	29.9
5FD1	x-ray diffraction	1.9	1	GLU38_A	HIS35_A	3.282	18.1
1BO6	x-ray diffraction	2.1	1	ASP21_A	PHE24_A	4.401	18.5
2BOQ	x-ray diffraction	1.33	1	ASP135_A	PHE75_A	3.947	32.5
2BOQ	x-ray diffraction	1.33	1	ASP277_A	PHE123_A	4.513	30.9
2BOQ	x-ray diffraction	1.33	1	ASP135_A	HIS136_A	4.32	11.2
2BOQ	x-ray diffraction	1.33	1	ASP231_A	PHE186_A	4.94	14.9
2BOQ	x-ray diffraction	1.33	1	ASP318_A	HIS293_A	3.543	20.9
2BOG	x-ray diffraction	1.04	1	GLU132_X	HIS128_X	4.439	21.9
2E3T	x-ray diffraction	2.28	1	GLU45_A	PHE269_A	4.84	17.3
2E3T	x-ray diffraction	2.28	1	ASP385_A	HIS386_A	3.927	34.6
2E3T	x-ray diffraction	2.28	1	GLU871_A	PHE649_A	3.397	6.3
2E3T	x-ray diffraction	2.28	1	GLU740_A	TYR743_A	4.439	26.6
2E3T	x-ray diffraction	2.28	1	GLU1037_A	HIS1043_A	4.556	34.7
2E3T	x-ray diffraction	2.28	1	GLU427_A	HIS1220_A	4.99	27.2
2E3T	x-ray diffraction	2.28	1	GLU1196_A	PHE1239_A	4.649	22.8
2E3T	x-ray diffraction	2.28	1	GLU1163_B	PHE987_B	4.408	37.7
3.00E+33	x-ray diffraction	1.9	1	ASP97_B	TYR100_A	4.9	10.5
3.00E+33	x-ray diffraction	1.9	1	GLU198_B	HIS170_A	4.796	26
3.00E+33	x-ray diffraction	1.9	1	GLU116_B	PHE79_B	4.041	25.7
3.00E+33	x-ray diffraction	1.9	1	GLU236_B	TRP235_B	4.635	27
3.00E+33	x-ray diffraction	1.9	1	GLU52_B	PHE284_B	4.988	27.5
3.00E+33	x-ray diffraction	1.9	1	ASP297_B	TYR300_B	4.783	35.6
3.00E+33	x-ray diffraction	1.9	1	GLU354_A	HIS327_B	4.533	30.3
2CX7	x-ray diffraction	1.75	1	GLU30_A	TRP56_A	3.897	36.7
3E3X	x-ray diffraction	1.95	1	GLU122_A	HIS199_A	3.767	11.8
3CXI	x-ray diffraction	1.83	1	GLU4_A	TYR73_A	4.377	22.9
1E3G	x-ray diffraction	2.4	1	GLU837_A	PHE673_A	4.744	29.2
3.00E+32	x-ray diffraction	2.45	1	GLU198_B	HIS170_A	4.378	20.6
3.00E+32	x-ray diffraction	2.45	1	GLU116_B	PHE79_B	4.098	22.5
3.00E+32	x-ray diffraction	2.45	1	GLU236_B	TRP235_B	4.616	32.7
3.00E+32	x-ray diffraction	2.45	1	GLU52_B	PHE284_B	4.688	26
3.00E+32	x-ray diffraction	2.45	1	ASP297_B	TYR300_B	4.885	34.4
3.00E+32	x-ray diffraction	2.45	1	GLU354_A	HIS327_B	4.819	32.9
4E3J	x-ray diffraction	1.8	1	GLU219_A	PHE170_A	4.574	32.9
3FD8	x-ray diffraction	2.45	1	ASP102_A	TYR81_A	4.704	39.5
3FD8	x-ray diffraction	2.45	1	GLU170_A	TYR175_A	4.881	32.4
3FD8	x-ray diffraction	2.45	1	ASP259_A	PHE271_A	4.905	38.2
2FDA	x-ray diffraction	2	1	ASP129_A	HIS204_A	4.651	34.8
6FDR	x-ray diffraction	1.4	1	GLU38_A	HIS35_A	3.958	9.2
2FDG	x-ray diffraction	2.2	1	ASP82_A	TRP89_A	4.183	33
3ACF	x-ray diffraction	1.6	1	ASP186_A	TYR69_A	4.228	38.5
2BO4	x-ray diffraction	1.95	1	GLU272_B	PHE310_A	4.562	15
2BO4	x-ray diffraction	1.95	1	GLU327_A	HIS328_A	4.135	38.8
2BO4	x-ray diffraction	1.95	1	GLU315_A	TYR374_A	4.964	33.6
2BO4	x-ray diffraction	1.95	1	GLU208_B	TYR128_B	4.922	35.5
2BO4	x-ray diffraction	1.95	1	ASP224_B	PHE341_B	4.767	29.3
2BO4	x-ray diffraction	1.95	1	ASP40_E	HIS10_E	4.097	28.6
3BOE	x-ray diffraction	1.4	1	ASP265_A	HIS365_A	4.106	27.7
3BOE	x-ray diffraction	1.4	1	GLU371_A	PHE393_A	3.912	31.4
2ACV	x-ray diffraction	2	1	ASP166_A	PHE193_A	4.65	36.2
1AC4	x-ray diffraction	2.1	1	ASP241_A	TYR244_A	4.565	33.8
1ACV	x-ray diffraction	1.9	1	GLU38_A	TYR34_A	4.83	33.9
1ACV	x-ray diffraction	1.9	1	ASP5_B	TYR9_B	4.374	26
2FDW	x-ray diffraction	2.05	1	ASP108_A	PHE118_A	4.472	37.5
2FDW	x-ray diffraction	2.05	1	ASP382_A	PHE383_A	3.487	25
2FDW	x-ray diffraction	2.05	1	GLU353_A	PHE423_A	4.835	7.7
2FDW	x-ray diffraction	2.05	1	GLU442_A	PHE432_A	4.368	39.7
1ACC	x-ray diffraction	2.1	1	ASP75_A	TYR77_A	4.835	30.6
1ACC	x-ray diffraction	2.1	1	ASP661_A	TYR660_A	4.376	10.5
2BOI	x-ray diffraction	1.1	1	GLU94_A	TYR101_A	4.789	22.4
1FDP	x-ray diffraction	2.1	1	ASP93_A	HIS101_A	4.932	10
1FDP	x-ray diffraction	2.1	1	ASP61_C	HIS172_A	4.385	31.2
1FDP	x-ray diffraction	2.1	1	ASP102_C	HIS57_C	3.684	21.1
1.00E+33	x-ray diffraction	2.5	1	ASP249_P	PHE162_P	4.983	38.9
1.00E+33	x-ray diffraction	2.5	1	ASP30_P	HIS229_P	3.943	32.9
2.00E+31	x-ray diffraction	2.4	1	GLU222_A	TRP179_A	4.286	14.3
2.00E+31	x-ray diffraction	2.4	1	GLU232_A	PHE267_A	4.225	11.6
2.00E+31	x-ray diffraction	2.4	1	ASP148_A	TRP283_A	4.841	14.5
2ACT	x-ray diffraction	1.7	1	GLU50_A	PHE28_A	4.306	32.9
2BO6	x-ray diffraction	2.45	1	GLU272_A	PHE310_B	4.859	15.7
2BO6	x-ray diffraction	2.45	1	GLU315_B	TYR374_B	4.874	39.4
1AC1	x-ray diffraction	2	1	ASP5_B	TYR9_B	4.998	28
2AC3	x-ray diffraction	2.1	1	ASP226_A	HIS203_A	4.415	38
3AC5	x-ray diffraction	2.5	1	GLU468_A	PHE497_A	4.796	39
3AC5	x-ray diffraction	2.5	1	ASP343_A	PHE498_A	4.703	21.1
3.00E+30	x-ray diffraction	2.45	1	ASP97_B	TYR100_A	4.77	12.8
3.00E+30	x-ray diffraction	2.45	1	GLU198_B	HIS170_A	4.414	28.4
3.00E+30	x-ray diffraction	2.45	1	GLU116_B	PHE79_B	3.959	17.6
3.00E+30	x-ray diffraction	2.45	1	GLU236_B	TRP235_B	4.758	26.4
3.00E+30	x-ray diffraction	2.45	1	GLU52_B	PHE284_B	4.903	25.3
3.00E+30	x-ray diffraction	2.45	1	ASP297_B	TYR300_B	4.8	37
3.00E+30	x-ray diffraction	2.45	1	GLU354_A	HIS327_B	4.702	38.9
4ACK	x-ray diffraction	2.15	1	GLU92_A	TYR93_A	4.404	32.7
4ACK	x-ray diffraction	2.15	1	GLU71_A	PHE132_A	3.718	37.6
4FD0	x-ray diffraction	2.07	1	GLU259_A	TYR306_A	4.968	24.7
3BOF	x-ray diffraction	1.7	1	ASP201_A	PHE169_A	4.493	27.2
3E3P	x-ray diffraction	2	1	ASP54_B	PHE57_B	4.404	34.3
4AC7	x-ray diffraction	1.5	1	GLU71_A	TYR6_B	4.583	26.3
4AC7	x-ray diffraction	1.5	1	GLU41_C	TYR12_C	4.581	6.1
4AC7	x-ray diffraction	1.5	1	GLU393_C	PHE401_C	4.43	32
4AC7	x-ray diffraction	1.5	1	GLU188_C	HIS488_C	4.197	37.5
2AC2	x-ray diffraction	2.5	1	GLU145_A	PHE117_A	4.821	38
2AC2	x-ray diffraction	2.5	1	ASP149_A	TYR148_A	4.225	17.9
3BOL	x-ray diffraction	1.85	1	GLU122_A	TYR125_A	4.653	27.7
3BOL	x-ray diffraction	1.85	1	ASP201_A	PHE169_A	4.62	33.9
2BOZ	x-ray diffraction	2.4	1	GLU246_M	PHE5_L	4.164	38.1
2BOZ	x-ray diffraction	2.4	1	ASP257_L	TRP255_L	4.785	9
2BOA	x-ray diffraction	2.2	1	GLU1001_A	PHE1007_A	4.653	20.8
2BOA	x-ray diffraction	2.2	1	GLU1021_A	PHE1007_A	4.429	36.6
2BOA	x-ray diffraction	2.2	1	GLU89_A	TYR1012_A	4.604	38.2
2BOA	x-ray diffraction	2.2	1	GLU89_A	TRP1073_A	4.149	33.2
2BOA	x-ray diffraction	2.2	1	ASP1273_B	TYR1198_B	4.779	38
2BOA	x-ray diffraction	2.2	1	ASP1256_B	TYR1208_B	4.106	33.1
3BOO	x-ray diffraction	1.4	1	ASP159_A	TYR73_A	4.98	18.4
3BOO	x-ray diffraction	1.4	1	ASP270_A	PHE266_A	4.05	38
3BOO	x-ray diffraction	1.4	1	GLU281_A	PHE282_A	4.907	28.1
2BOU	x-ray diffraction	1.9	1	ASP12_A	PHE27_A	3.943	33.1
2BOU	x-ray diffraction	1.9	1	ASP43_A	PHE27_A	4.764	23.2
2BOU	x-ray diffraction	1.9	1	ASP95_A	TYR76_A	4.891	26.3
1BOI	x-ray diffraction	2.2	1	GLU71_A	PHE276_A	4.053	35.1
1BO7	x-ray diffraction	2.4	1	ASP298_A	PHE294_A	4.406	27.7
3ACZ	x-ray diffraction	1.97	1	SO42002_C	HIS22_A	3.986	25.8
3ACZ	x-ray diffraction	1.97	1	ASP235_A	PHE231_A	4.663	36.7
3ACZ	x-ray diffraction	1.97	1	SO42008_D	HIS522_B	3.719	21.3
3ACZ	x-ray diffraction	1.97	1	GLU777_B	HIS776_B	3.535	28.6
3ACZ	x-ray diffraction	1.97	1	SO42011_A	HIS1022_C	4.111	21.1
3ACZ	x-ray diffraction	1.97	1	ASP1235_C	PHE1231_C	4.653	38.1
3ACZ	x-ray diffraction	1.97	1	SO42005_B	HIS1522_D	3.823	34
3ACZ	x-ray diffraction	1.97	1	ASP1735_D	PHE1731_D	4.694	37.8
3AC2	x-ray diffraction	2.1	1	GLU468_A	PHE497_A	4.371	36.4
3AC2	x-ray diffraction	2.1	1	ASP343_A	PHE498_A	4.576	19.8
2BOL	x-ray diffraction	2.5	1	GLU184_A	HIS113_A	4.845	24.1
2BOL	x-ray diffraction	2.5	1	ASP242_A	HIS244_A	3.539	36.5
2BOL	x-ray diffraction	2.5	1	GLU40_B	PHE36_B	4.339	25.9
4ACU	x-ray diffraction	1.75	1	GLU196_A	TYR123_A	4.798	40
4ACX	x-ray diffraction	2	1	GLU196_A	TYR123_A	4.823	39
3BO6	x-ray diffraction	1.4	1	ASP103_A	PHE235_A	4.123	29
3AD6	x-ray diffraction	2.15	1	GLU468_A	PHE497_A	4.347	36.3
3AD6	x-ray diffraction	2.15	1	ASP343_A	PHE498_A	4.642	21.7
3ADZ	x-ray diffraction	1.89	1	ASP49_A	HIS18_A	4.944	21
2BO9	x-ray diffraction	1.6	1	GLU21_A	PHE7_A	4.427	33
2BO9	x-ray diffraction	1.6	1	GLU154_B	TYR76_B	4.776	35.9
3ADW	x-ray diffraction	2.07	1	GLU418_B	PHE432_B	4.695	34.9
2ADQ	x-ray diffraction	2.4	1	ASP159_B	TRP123_B	4.052	27.1
2ADA	x-ray diffraction	2.4	1	GLU217_A	HIS238_A	3.718	30.7
1ADS	x-ray diffraction	1.65	1	ASP105_A	PHE73_A	4.89	26
3BOS	x-ray diffraction	1.75	1	GLU24_A	HIS66_A	4.987	34.8
3BOS	x-ray diffraction	1.75	1	ASP157_A	PHE126_A	4.744	39.8
1AD1	x-ray diffraction	2.2	1	ASP111_B	HIS112_B	4.726	14
1BOH	x-ray diffraction	2.3	1	GLU71_A	PHE276_A	4.152	36.5
3BOK	x-ray diffraction	1.25	1	ASP270_A	PHE266_A	4.026	36.9
3BOK	x-ray diffraction	1.25	1	GLU281_A	PHE282_A	4.905	29.7
2BON	x-ray diffraction	1.9	1	ASP178_A	PHE143_A	4.554	31.7
3CX5	x-ray diffraction	1.9	1	GLU162_A	HIS165_A	4.914	37.6
3CX5	x-ray diffraction	1.9	1	GLU85_B	TYR86_B	3.307	13.4
3CX5	x-ray diffraction	1.9	1	GLU272_C	TYR132_C	4.04	32.8
3CX5	x-ray diffraction	1.9	1	ASP153_D	TYR134_D	3.704	12.2
3CX5	x-ray diffraction	1.9	1	GLU118_F	HIS119_F	3.743	33.6
3CX5	x-ray diffraction	1.9	1	ASP46_G	TYR102_G	4.534	16.7
3CX5	x-ray diffraction	1.9	1	GLU345_C	TYR81_H	4.124	28.1
3CX5	x-ray diffraction	1.9	1	GLU128_P	HIS124_P	4.558	35.4
3CX5	x-ray diffraction	1.9	1	GLU100_U	TYR33_U	3.512	15.8
1BPJ	x-ray diffraction	2.4	1	ASP298_A	PHE294_A	4.855	27.3
3BP5	x-ray diffraction	1.8	1	ASP29_A	HIS96_A	3.818	24.7
2BPP	x-ray diffraction	1.8	1	ASP99_A	PHE5_A	4.168	15.9
2BPM	x-ray diffraction	2.4	1	ASP177_B	TYR178_B	4.637	7.7
2BPM	x-ray diffraction	2.4	1	GLU224_B	TYR225_B	4.827	9.5
2BPM	x-ray diffraction	2.4	1	GLU330_B	PHE319_B	4.55	36
3A13	x-ray diffraction	2.34	1	ASP79_A	TRP85_A	4.362	23.1
3A13	x-ray diffraction	2.34	1	GLU130_A	TYR357_A	3.914	25.6
1E3F	x-ray diffraction	1.9	1	GLU63_A	PHE44_A	4.604	27.7
1E3F	x-ray diffraction	1.9	1	GLU72_A	HIS90_A	4.247	18.7
1CXK	x-ray diffraction	2.09	1	ASP15_A	PHE12_A	4.479	32.5
1CXK	x-ray diffraction	2.09	1	ASP328_A	HIS327_A	3.783	31.6
2BPL	x-ray diffraction	2.05	1	GLU481_A	PHE405_A	4.563	17
2BPL	x-ray diffraction	2.05	1	ASP460_A	HIS560_A	4.524	20.2
3BPV	x-ray diffraction	1.4	1	GLU123_A	PHE119_A	4.544	30.9
1.00E+36	x-ray diffraction	1.7	1	ASP102_B	TRP94_B	3.923	17.8
2E3S	x-ray diffraction	1.94	1	GLU446_A	TRP445_A	4.312	39.8
2CXP	x-ray diffraction	1.7	1	ASP539_B	PHE30_A	4.234	21.8
2CXP	x-ray diffraction	1.7	1	GLU469_B	TYR363_A	3.75	31.4
2CXP	x-ray diffraction	1.7	1	GLU94_A	TRP513_A	4.512	30.7
2CX6	x-ray diffraction	2.43	1	ASP9_B	HIS57_B	3.784	38.7
3CXF	x-ray diffraction	2.3	1	GLU63_A	PHE44_A	4.32	30.8
3CXF	x-ray diffraction	2.3	1	GLU72_A	HIS90_A	4.319	18.9
2CXX	x-ray diffraction	1.7	1	ASP78_A	HIS74_A	3.128	31.2
2CXX	x-ray diffraction	1.7	1	GLU107_A	TRP102_A	3.651	16.2
3CX8	x-ray diffraction	2	1	ASP253_A	PHE252_A	4.975	14.5
3CX8	x-ray diffraction	2	1	ASP405_B	TRP382_B	4.246	30.9
1E3M	x-ray diffraction	2.2	1	GLU203_A	TRP202_A	4.801	30.9
1E3M	x-ray diffraction	2.2	1	GLU435_A	TRP436_A	4.882	22.9
1E3M	x-ray diffraction	2.2	1	GLU694_A	HIS728_A	4.111	20
4E3O	x-ray diffraction	1.6	1	GLU219_A	PHE170_A	4.379	35.6
4E3F	x-ray diffraction	1.5	1	GLU106_A	HIS96_A	3.279	13.6
4E3F	x-ray diffraction	1.5	1	ASP190_A	PHE260_A	4.774	39.9
2BP8	x-ray diffraction	1.9	1	SO41345_A	HIS313_A	4.372	39.8
2CXG	x-ray diffraction	2.5	1	ASP15_A	PHE12_A	4.415	31.5
2CXG	x-ray diffraction	2.5	1	ASP229_A	TYR100_A	4.456	39.9
2CXG	x-ray diffraction	2.5	1	ASP328_A	HIS327_A	3.826	37.8
3ADA	x-ray diffraction	2.2	1	ASP84_A	HIS81_A	4.851	12.5
3ADA	x-ray diffraction	2.2	1	ASP140_C	HIS127_A	4.297	39
3ADA	x-ray diffraction	2.2	1	GLU69_A	HIS251_A	4.727	33.9
3ADA	x-ray diffraction	2.2	1	ASP261_A	PHE482_A	4.042	33
3ADA	x-ray diffraction	2.2	1	GLU804_A	PHE805_A	3.968	34.7
3ADA	x-ray diffraction	2.2	1	GLU885_A	TYR911_A	4.516	37.8
3ADA	x-ray diffraction	2.2	1	GLU506_A	TRP55_B	4.872	34.2
3ADA	x-ray diffraction	2.2	1	ASP862_A	HIS392_B	4.127	24.9
3ADA	x-ray diffraction	2.2	1	GLU193_C	PHE194_C	4.168	36
3ADA	x-ray diffraction	2.2	1	GLU705_A	TRP66_D	4.517	33.8
4.00E+38	x-ray diffraction	1.64	1	ASP106_C	PHE-3_C	4.708	37.2
2E3D	x-ray diffraction	1.95	1	GLU142_A	TYR143_A	4.626	27.4
2E3D	x-ray diffraction	1.95	1	ASP141_A	TYR279_A	4.553	39.9
2E3D	x-ray diffraction	1.95	1	GLU297_B	TRP293_B	4.284	31.4
2E3D	x-ray diffraction	1.95	1	GLU77_B	PHE76_C	4.304	31.6
3E3C	x-ray diffraction	2.5	1	GLU96_A	HIS91_A	3.966	9.6
3E3C	x-ray diffraction	2.5	1	GLU108_A	HIS55_B	4.01	35.5
2CX9	x-ray diffraction	2	1	ASP135_B	PHE277_A	3.81	9.4
2CX9	x-ray diffraction	2	1	ASP246_B	PHE318_B	4.995	9.9
2CX9	x-ray diffraction	2	1	GLU285_B	PHE284_C	4.714	34.2
3.00E+37	x-ray diffraction	1.8	1	ASP99_B	TYR100_A	4.873	8.8
3.00E+37	x-ray diffraction	1.8	1	GLU200_B	HIS170_A	4.714	24.4
3.00E+37	x-ray diffraction	1.8	1	GLU118_B	PHE81_B	3.742	11.2
3.00E+37	x-ray diffraction	1.8	1	GLU238_B	TRP237_B	4.667	31.8
3.00E+37	x-ray diffraction	1.8	1	GLU54_B	PHE286_B	4.954	27.5
3.00E+37	x-ray diffraction	1.8	1	GLU354_A	HIS329_B	4.388	28.6
2CXV	x-ray diffraction	1.4	1	GLU53_A	TYR52_A	4.829	34.7
4E3G	x-ray diffraction	1.55	1	ASP19_A	HIS4_A	4.438	27.6
4E3G	x-ray diffraction	1.55	1	GLU106_A	HIS96_A	3.296	7.7
4E3G	x-ray diffraction	1.55	1	ASP190_A	PHE260_A	4.661	35.4
4AD3	x-ray diffraction	2	1	GLU156_A	HIS154_A	4.295	29
4AD3	x-ray diffraction	2	1	ASP196_A	TYR195_A	3.458	25.8
4AD3	x-ray diffraction	2	1	GLU156_D	TRP126_D	4.291	34.9
4E3V	x-ray diffraction	1.5	1	GLU217_A	HIS220_A	3.417	26.8
2E3J	x-ray diffraction	2.1	1	GLU338_A	TRP247_A	4.496	26.3
2E3J	x-ray diffraction	2.1	1	GLU259_A	PHE255_A	4.225	28.6
4E3M	x-ray diffraction	1.44	1	GLU219_A	PHE170_A	4.463	33.7
1.00E+39	x-ray diffraction	1.8	1	GLU53_A	HIS54_A	4.185	37.9
1.00E+39	x-ray diffraction	1.8	1	GLU534_A	HIS505_A	3.669	27.1
1CXI	x-ray diffraction	2.2	1	ASP15_A	PHE12_A	4.506	35.1
3CXW	x-ray diffraction	2.1	1	GLU153_A	TRP149_A	4.853	39.9
2CXK	x-ray diffraction	1.85	1	GLU897_A	PHE939_A	4.839	38.4
1CXZ	x-ray diffraction	2.2	1	GLU93_B	TRP13_B	4.778	28
4ADL	x-ray diffraction	2.2	1	ASP131_A	HIS128_A	3.773	9.5
4ADL	x-ray diffraction	2.2	1	ASP294_B	PHE356_A	4.152	11.2
4ADL	x-ray diffraction	2.2	1	GLU419_C	TYR418_C	4.524	33.1
1BP6	x-ray diffraction	2.4	1	GLU88_A	TRP85_A	3.956	27.9
1BP6	x-ray diffraction	2.4	1	GLU95_A	HIS97_A	3.769	34
1BP6	x-ray diffraction	2.4	1	ASP298_A	PHE294_A	4.392	25.1
2BPU	x-ray diffraction	1.35	1	GLU7_A	PHE3_A	4.706	37
3CX7	x-ray diffraction	2.25	1	ASP253_A	PHE252_A	4.864	8.5
3CX7	x-ray diffraction	2.25	1	GLU450_B	PHE328_B	4.828	36.7
3CX7	x-ray diffraction	2.25	1	ASP405_B	TRP382_B	4.143	32.4
3CX7	x-ray diffraction	2.25	1	ASP380_B	PHE491_B	4.719	28.3
4ADO	x-ray diffraction	2.3	1	GLU146_A	TYR215_A	4.097	8.5
3FD7	x-ray diffraction	1.53	1	SO4105_B	HIS97_B	3.387	29.7
3ADG	x-ray diffraction	1.7	1	GLU76_A	PHE16_A	4.391	32.6
3ADG	x-ray diffraction	1.7	1	GLU71_A	TYR34_A	4.934	33.7
1FDY	x-ray diffraction	2.45	1	GLU180_A	HIS181_A	3.512	39.5
1FDY	x-ray diffraction	2.45	1	GLU192_D	TYR172_B	4.628	36.3
1FDY	x-ray diffraction	2.45	1	GLU64_C	TYR98_C	4.695	33.4
7FDR	x-ray diffraction	1.4	1	GLU38_A	HIS35_A	4.094	8.7
3BPX	x-ray diffraction	1.95	1	GLU136_B	HIS0_A	4.855	37.8
3BPX	x-ray diffraction	1.95	1	GLU25_A	PHE21_A	4.465	32.3
3BPX	x-ray diffraction	1.95	1	GLU123_A	PHE119_A	4.885	30.7
1A12	x-ray diffraction	1.7	1	GLU322_C	TYR323_C	3.972	30
2.00E+37	x-ray diffraction	2.3	1	ASP44_B	TYR228_A	4.096	12.1
2.00E+37	x-ray diffraction	2.3	1	ASP174_F	TYR218_F	4.567	34.6
2AD6	x-ray diffraction	1.5	1	GLU295_A	TRP296_A	4.307	40
2AD6	x-ray diffraction	1.5	1	GLU140_A	PHE66_B	4.641	29.7
1.00E+38	x-ray diffraction	1.7	1	ASP102_B	TRP94_B	3.964	19.4
4FDY	x-ray diffraction	2.23	1	GLU66_A	TYR67_A	4.302	39
4FDY	x-ray diffraction	2.23	1	ASP71_A	TYR72_A	4.151	17.5
4FDO	x-ray diffraction	2.4	1	GLU221_A	HIS137_A	4.003	3
3CXK	x-ray diffraction	1.7	1	GLU43_A	TYR44_A	4.166	34.5
4E3N	x-ray diffraction	1.49	1	GLU219_A	PHE170_A	4.433	34.5
1CX9	x-ray diffraction	2.3	1	ASP56_A	PHE54_A	4.987	27.8
1CX9	x-ray diffraction	2.3	1	GLU11_B	PHE12_B	4.398	39
1CX9	x-ray diffraction	2.3	1	GLU135_A	TYR16_B	4.438	23.5
7FD1	x-ray diffraction	1.3	1	GLU38_A	HIS35_A	4.006	20.2
2CXH	x-ray diffraction	1.8	1	GLU58_A	TYR50_A	4.908	39
3FDL	x-ray diffraction	1.78	1	GLU98_A	PHE105_A	4.952	39.1
2FDB	x-ray diffraction	2.28	1	GLU2339_P	HIS2293_P	3.74	11.3
2FDB	x-ray diffraction	2.28	1	GLU3219_R	HIS2353_P	3.886	30.1
2FDB	x-ray diffraction	2.28	1	GLU3339_R	HIS3293_R	3.198	14.2
2FDB	x-ray diffraction	2.28	1	GLU2219_P	HIS3353_R	3.889	29.1
2FDB	x-ray diffraction	2.28	1	GLU3339_R	TRP3356_R	4.064	38.2
4FDV	x-ray diffraction	1.68	1	GLU209_A	PHE17_A	4.451	29.3
4FDV	x-ray diffraction	1.68	1	GLU33_A	PHE55_A	4.748	36.7
4E3L	x-ray diffraction	1.43	1	GLU219_A	PHE170_A	4.434	34.1
3FEH	x-ray diffraction	1.9	1	ASP290_A	PHE292_A	3.903	22.7
3FEH	x-ray diffraction	1.9	1	GLU339_A	TRP321_A	4.512	29.1
3FEN	x-ray diffraction	1.56	1	CL139_A	TRP109_A	4.565	4.3
3FEN	x-ray diffraction	1.56	1	CL138_B	TRP109_B	4.564	23.6
1CXF	x-ray diffraction	2.1	1	ASP15_A	PHE12_A	4.557	30.7
1CXF	x-ray diffraction	2.1	1	ASP328_A	HIS327_A	4.031	37.6
3.00E+39	x-ray diffraction	1.7	1	GLU23_A	HIS152_A	3.734	8.8
1E3J	x-ray diffraction	2.3	1	GLU146_A	TYR37_A	4.664	28.8
1E3J	x-ray diffraction	2.3	1	ASP214_A	PHE194_A	4.184	22
3BP4	x-ray diffraction	1.85	1	GLU55_A	TYR59_A	4.698	30.1
3BP4	x-ray diffraction	1.85	1	GLU63_A	TYR59_A	4.847	26.3
3BP4	x-ray diffraction	1.85	1	ASP119_A	TYR118_A	3.621	19.9
3BP4	x-ray diffraction	1.85	1	GLU69_B	PHE22_B	4.031	16.2
3BP4	x-ray diffraction	1.85	1	ASP77_A	PHE9_C	3.659	7.9
4FEE	x-ray diffraction	1.13	1	GLU59_A	HIS58_A	4.809	27.3
4FEE	x-ray diffraction	1.13	1	GLU60_A	HIS58_A	3.717	24.7
4FEE	x-ray diffraction	1.13	1	GLU291_B	HIS148_A	4.766	33.7
4FEE	x-ray diffraction	1.13	1	GLU231_B	TYR255_B	4.6	37.2
4FEF	x-ray diffraction	2	1	ASP135_A	PHE75_A	3.913	26.1
4FEF	x-ray diffraction	2	1	ASP277_A	PHE123_A	4.384	32.5
4FEF	x-ray diffraction	2	1	ASP231_A	PHE186_A	4.896	15.6
3AD7	x-ray diffraction	2.2	1	ASP84_A	HIS81_A	4.985	15.9
3AD7	x-ray diffraction	2.2	1	ASP140_C	HIS127_A	4.308	36.4
[truncated: 80,457 more rows]
