# Supplementary material for: A thorough anion–π interaction study in biomolecules: on the importance of cooperativity effects
Source: Chem Sci. 2015 Jun 5;7(2):1038–50. doi: 10.1039/c5sc01386k (PMC5967298; doi:10.1039/c5sc01386k)
Supplement: Supplementary file 1 [file SC-007-C5SC01386K-s001.zip › ternary_cation_protein_non_redundant.tab]

PDB entry	Experimental method	Resolution	# model	Anion	Central aromatic system	Sandwich aromatic system	Distance to anion	Distance to sandwich aromatic system	Angle with anion	Angle with sandwich aromatic system	Angle 3 moieties
3CTK	x-ray diffraction	1.8	1	GLU175_A	TYR171_A	LYS190_A	4.486	4.297	34.5	27.2	140.9
4A0P	x-ray diffraction	1.9	1	ASP1171_A	TRP1156_A	LYS1169_A	4.809	4.336	13.3	11.3	158.4
134L	x-ray diffraction	1.77	1	GLU115_A	TRP34_A	LYS33_A	4.542	3.572	38.5	21.2	161.0
4FBX	x-ray diffraction	2.33	1	GLU139_A	PHE135_A	ARG169_A	4.363	3.908	29.8	27.8	171.8
3BK9	x-ray diffraction	2.15	1	GLU11_C	PHE262_D	ARG8_C	4.583	3.851	36.3	17.1	155.9
3BKJ	x-ray diffraction	1.59	1	ASP54_H	TRP53_H	LYS33_H	4.861	3.598	31.3	16.6	142.6
3BKL	x-ray diffraction	2.18	1	GLU403_A	PHE570_A	ARG114_A	4.196	3.403	9.2	10.2	177.4
4E2K	x-ray diffraction	2.15	1	ASP412_A	HIS369_A	LYS365_A	4.445	4.819	39.5	19.6	142.0
3BKK	x-ray diffraction	2.17	1	GLU403_A	PHE570_A	ARG114_A	4.046	3.451	10.5	12.7	176.7
4E25	x-ray diffraction	2.21	1	GLU140_A	TRP141_A	ARG342_A	4.643	3.829	38.8	23.6	137.8
2CTB	x-ray diffraction	1.5	1	GLU163_A	TRP126_A	ARG130_A	4.970	3.436	22.6	19.0	153.4
3CUS	x-ray diffraction	2.2	1	ASP41_S	TRP43_S	LYS365_S	4.241	3.905	30.1	13.6	136.7
3BK2	x-ray diffraction	2.1	1	GLU63_A	HIS64_A	ARG29_A	4.381	3.992	36.4	11.2	137.8
3CU3	x-ray diffraction	2.0	1	GLU50_A	PHE49_A	ARG136_A	3.763	3.476	20.9	23.0	139.4
3BL7	x-ray diffraction	2.31	1	ASP126_B	PHE119_A	ARG122_B	4.840	3.750	22.4	7.3	156.6
2CUZ	x-ray diffraction	1.98	1	ASP123_A	TYR122_A	ARG147_A	4.521	4.051	19.8	35.4	160.2
3BL9	x-ray diffraction	1.8	1	ASP126_B	PHE119_A	ARG122_B	4.855	3.541	20.9	13.1	162.7
2FBA	x-ray diffraction	1.1	1	ASP349_A	TYR346_A	ARG284_A	4.417	3.383	30.6	5.8	144.4
2E2Q	x-ray diffraction	2.0	1	ASP95_A	HIS94_A	ARG130_A	3.242	3.335	19.8	7.0	161.9
3CUR	x-ray diffraction	2.4	1	ASP41_I	TRP43_I	LYS365_I	4.145	3.739	33.7	11.3	138.3
3CUV	x-ray diffraction	1.93	1	ASP339_A	HIS341_A	ARG292_A	4.513	3.362	33.0	13.5	160.5
3CUW	x-ray diffraction	2.0	1	ASP339_A	HIS341_A	ARG292_A	4.514	3.458	35.7	12.7	151.6
3CUU	x-ray diffraction	2.3	1	ASP339_A	HIS341_A	ARG292_A	4.379	3.385	35.1	14.2	155.9
3CUT	x-ray diffraction	2.3	1	ASP339_A	HIS341_A	ARG292_A	4.399	3.431	32.7	12.5	155.3
2CVP	x-ray diffraction	1.8	1	GLU94_A	TRP513_A	LYS466_B	4.512	3.826	28.1	28.4	139.0
2CV0	x-ray diffraction	2.4	1	ASP123_A	TYR122_A	ARG147_A	4.490	3.837	26.9	29.9	165.3
1BLL	x-ray diffraction	2.4	1	GLU87_E	TRP82_E	ARG396_E	4.114	3.619	30.8	4.0	151.6
1FBL	x-ray diffraction	2.5	1	GLU383_A	PHE449_A	LYS452_A	4.290	3.777	31.5	36.6	148.2
2CV1	x-ray diffraction	2.41	1	ASP123_A	TYR122_A	ARG147_A	4.537	3.719	22.7	23.9	165.5
1BL5	x-ray diffraction	2.5	1	ASP392_A	TYR391_A	LYS350_A	4.550	4.730	23.8	17.1	150.7
2E2O	x-ray diffraction	1.65	1	ASP95_A	HIS94_A	ARG130_A	3.317	3.411	23.2	5.2	157.4
4FC2	x-ray diffraction	1.91	1	GLU645_B	TYR646_B	ARG638_B	4.384	4.205	38.3	39.1	143.3
2CWX	x-ray diffraction	2.0	1	GLU76_A	TYR74_A	LYS85_A	4.989	4.109	24.5	11.0	144.5
3ABL	x-ray diffraction	2.1	1	ASP35_H	TYR56_H	LYS46_U	4.522	4.618	37.9	31.4	131.3
2FCJ	x-ray diffraction	1.3	1	GLU49_C	TYR81_A	ARG67_A	3.835	4.102	15.3	33.2	155.8
2BNR	x-ray diffraction	1.9	1	GLU163_E	TRP158_E	ARG207_E	4.856	4.353	34.8	35.8	152.1
2BNQ	x-ray diffraction	1.7	1	GLU163_E	TRP158_E	ARG207_E	4.804	4.650	36.2	37.1	166.6
1A0F	x-ray diffraction	2.1	1	ASP155_B	PHE151_B	ARG188_B	4.488	3.730	36.7	7.0	138.2
2CWT	x-ray diffraction	1.82	1	GLU143_A	TYR144_A	ARG188_A	3.888	3.513	15.8	28.9	156.4
4A1F	x-ray diffraction	2.5	1	GLU233_A	TYR314_A	LYS209_A	3.458	3.829	5.4	28.2	151.3
6ACN	x-ray diffraction	2.5	1	ASP635_A	TYR688_A	LYS560_A	4.413	4.169	38.1	10.8	135.8
1A14	x-ray diffraction	2.5	1	GLU277_N	TYR406_N	ARG118_N	3.959	3.631	37.0	10.8	146.2
1CW1	x-ray diffraction	2.1	1	ASP392_A	TYR391_A	LYS350_A	4.426	4.526	34.2	14.0	155.3
1FCB	x-ray diffraction	2.4	1	ASP379_B	PHE380_B	LYS420_A	4.747	3.382	35.8	8.8	148.1
1CW4	x-ray diffraction	2.1	1	ASP392_A	TYR391_A	LYS350_A	4.432	4.325	35.2	12.3	156.1
4FDD	x-ray diffraction	2.3	1	GLU720_A	PHE721_A	ARG684_A	4.528	4.143	38.5	10.9	143.2
3CX4	x-ray diffraction	2.29	1	ASP61_A	HIS66_A	ARG59_A	3.884	4.230	38.3	34.9	147.4
2CXR	x-ray diffraction	1.7	1	GLU94_A	TRP513_A	LYS466_B	4.489	3.687	28.7	28.3	135.7
2CXT	x-ray diffraction	1.5	1	GLU94_A	TRP513_A	LYS466_B	4.402	3.695	29.4	20.7	144.0
5ACN	x-ray diffraction	2.1	1	ASP635_A	TYR688_A	LYS560_A	4.091	4.164	27.5	17.9	140.5
2CXQ	x-ray diffraction	1.5	1	GLU94_A	TRP513_A	LYS466_B	4.379	3.668	28.1	24.3	141.2
7ACN	x-ray diffraction	2.0	1	ASP635_A	TYR688_A	LYS560_A	4.930	4.276	25.6	18.4	146.6
2CXU	x-ray diffraction	1.65	1	GLU94_A	TRP513_A	LYS466_B	4.509	3.728	29.6	26.4	141.1
4ACY	x-ray diffraction	1.69	1	GLU370_A	TYR366_A	ARG363_A	4.531	3.707	35.5	13.7	157.0
4ACZ	x-ray diffraction	1.99	1	GLU370_A	TYR366_A	ARG363_A	4.602	3.731	35.4	15.2	159.3
1ACO	x-ray diffraction	2.05	1	ASP635_A	TYR688_A	LYS560_A	4.798	4.328	22.9	16.8	148.5
4ACS	x-ray diffraction	2.1	1	ASP47_C	TYR49_C	LYS64_C	4.924	4.838	30.2	14.1	141.3
8ACN	x-ray diffraction	2.0	1	ASP635_A	TYR688_A	LYS560_A	4.739	4.247	27.1	16.8	147.1
2E3T	x-ray diffraction	2.28	1	GLU740_A	TYR743_A	LYS801_A	4.439	4.491	26.6	27.2	164.4
2CX7	x-ray diffraction	1.75	1	GLU30_A	TRP56_A	ARG61_A	3.897	4.122	36.7	30.6	172.5
3CX5	x-ray diffraction	1.9	1	GLU85_B	TYR86_B	LYS34_B	3.307	4.882	13.4	28.6	151.0
3CX5	x-ray diffraction	1.9	1	GLU118_F	HIS119_F	ARG86_H	3.743	3.552	33.6	15.7	161.9
3CX5	x-ray diffraction	1.9	1	ASP46_R	TYR102_R	ARG74_R	4.709	4.030	20.7	36.7	136.1
2CXP	x-ray diffraction	1.7	1	GLU94_A	TRP513_A	LYS466_B	4.512	3.763	30.7	29.9	134.0
1E39	x-ray diffraction	1.8	1	GLU534_A	HIS505_A	ARG544_A	3.669	4.045	27.1	16.4	136.8
4ADL	x-ray diffraction	2.2	1	ASP294_B	PHE356_A	ARG185_B	4.152	4.152	11.2	18.5	168.5
2AD6	x-ray diffraction	1.5	1	GLU140_A	PHE66_B	ARG54_B	4.641	3.634	29.7	29.9	165.8
3BP4	x-ray diffraction	1.85	1	GLU69_B	PHE22_B	ARG12_B	4.031	3.683	16.2	21.6	151.7
2AD7	x-ray diffraction	1.5	1	GLU140_A	PHE66_B	ARG54_B	4.637	3.624	18.0	29.6	156.0
3CXH	x-ray diffraction	2.5	1	GLU85_B	TYR86_B	LYS34_B	3.344	4.779	10.2	37.4	141.2
3CXH	x-ray diffraction	2.5	1	GLU118_Q	HIS119_Q	ARG86_S	3.740	3.819	22.5	25.9	168.6
3CXH	x-ray diffraction	2.5	1	ASP46_R	TYR102_R	ARG74_R	4.544	4.125	28.6	36.2	132.4
4ADM	x-ray diffraction	1.65	1	ASP294_B	PHE356_A	ARG185_B	4.219	4.102	11.6	19.5	167.6
4E45	x-ray diffraction	2.0	1	ASP677_E	PHE679_E	ARG18_C	4.404	3.665	36.5	29.7	158.0
4E45	x-ray diffraction	2.0	1	GLU735_E	TRP736_E	LYS72_D	4.586	4.961	33.5	29.1	154.8
4ADC	x-ray diffraction	2.3	1	GLU383_A	TRP314_A	ARG311_A	4.379	4.593	28.8	40.0	144.9
4ADB	x-ray diffraction	2.2	1	GLU383_A	TRP314_A	ARG311_A	4.251	4.701	30.6	38.9	147.7
1FEP	x-ray diffraction	2.4	1	ASP204_A	TRP203_A	ARG274_A	4.331	3.318	20.2	11.3	151.4
3BQC	x-ray diffraction	1.5	1	GLU139_A	PHE135_A	ARG169_A	4.703	3.672	26.1	20.0	173.8
2AD8	x-ray diffraction	1.6	1	GLU140_A	PHE66_B	ARG54_B	4.500	3.687	27.4	27.8	159.6
1E44	x-ray diffraction	2.4	1	ASP5_A	TYR21_A	LYS14_B	3.785	4.855	18.9	20.1	154.2
3A11	x-ray diffraction	2.5	1	ASP288_B	TRP229_B	ARG122_B	4.258	3.748	32.1	8.2	156.1
2CXS	x-ray diffraction	1.5	1	GLU94_A	TRP513_A	LYS466_B	4.462	3.718	30.3	24.1	141.4
2CXN	x-ray diffraction	1.4	1	GLU94_A	TRP513_A	LYS466_B	4.477	3.697	29.6	23.4	141.4
2CXO	x-ray diffraction	1.8	1	GLU94_A	TRP513_A	LYS466_B	4.458	3.712	29.3	28.5	133.2
1CY0	x-ray diffraction	2.45	1	GLU513_A	TYR518_A	ARG476_A	4.445	3.798	22.4	33.6	140.4
1CYY	x-ray diffraction	2.15	1	ASP432_A	PHE431_A	LYS346_A	4.191	4.387	32.4	1.9	146.8
3CYE	x-ray diffraction	1.65	1	ASP243_A	TRP218_A	LYS253_A	4.345	4.511	24.2	27.0	131.7
3E4Z	x-ray diffraction	2.28	1	GLU156_A	HIS155_A	ARG261_A	4.786	3.651	35.8	12.2	132.1
3AEY	x-ray diffraction	1.92	1	GLU307_A	HIS180_A	ARG210_A	4.254	3.791	37.5	26.4	153.0
2E4P	x-ray diffraction	2.0	1	ASP101_A	PHE3_A	ARG92_A	4.666	4.187	19.1	38.9	130.7
2FET	x-ray diffraction	2.03	1	ASP339_A	HIS341_A	ARG292_A	4.522	3.312	38.2	8.7	150.2
2BRA	x-ray diffraction	2.0	1	ASP461_A	TRP418_A	LYS421_A	4.482	4.364	23.6	26.3	130.8
1CY6	x-ray diffraction	2.5	1	GLU513_A	TYR518_A	ARG476_A	3.942	3.749	12.4	32.0	160.2
4FFT	x-ray diffraction	2.1	1	GLU144_A	TRP149_A	ARG173_A	4.533	4.521	35.6	38.2	134.9
1CY8	x-ray diffraction	2.45	1	GLU513_A	TYR518_A	ARG476_A	3.755	3.946	20.9	38.8	150.3
2AEP	x-ray diffraction	2.1	1	GLU277_A	TYR406_A	ARG118_A	3.910	3.525	36.1	16.9	143.1
1CY1	x-ray diffraction	2.3	1	GLU513_A	TYR518_A	ARG476_A	4.323	3.813	36.5	30.4	140.3
2FF5	x-ray diffraction	2.03	1	ASP339_A	HIS341_A	ARG292_A	4.465	3.290	35.5	5.1	149.6
1CY7	x-ray diffraction	2.4	1	GLU513_A	TYR518_A	ARG476_A	3.951	3.841	17.5	37.9	144.1
1CY2	x-ray diffraction	2.3	1	GLU513_A	TYR518_A	ARG476_A	3.480	3.755	13.8	35.3	153.1
4AE9	x-ray diffraction	2.3	1	GLU170_A	PHE129_A	ARG133_A	4.754	4.173	7.4	38.0	144.2
4FFV	x-ray diffraction	2.4	1	ASP516_A	PHE517_A	ARG524_A	4.026	4.447	34.0	31.2	155.5
4FFV	x-ray diffraction	2.4	1	GLU1_H	PHE2_H	ARG98_H	3.325	3.252	30.2	16.3	137.0
4AE1	x-ray diffraction	2.08	1	ASP61_A	PHE140_A	LYS456_B	4.634	4.831	37.7	27.1	167.5
1CZI	x-ray diffraction	2.3	1	GLU131_E	TYR132_E	LYS69_E	4.513	4.448	2.2	35.2	146.9
2FFR	x-ray diffraction	2.03	1	ASP339_A	HIS341_A	ARG292_A	4.853	3.262	34.1	5.3	149.9
3CZJ	x-ray diffraction	2.05	1	ASP790_D	PHE931_D	NA3103_D	4.119	3.893	38.5	32.0	147.3
1D0L	x-ray diffraction	1.97	1	GLU195_A	TYR191_A	ARG188_A	4.026	4.086	39.6	32.8	143.8
1D0M	x-ray diffraction	2.47	1	GLU195_A	TYR191_A	ARG188_A	3.846	4.130	32.2	30.9	150.5
2D0J	x-ray diffraction	2.0	1	ASP317_B	TYR231_A	ARG215_A	4.164	3.200	18.1	14.5	167.8
1D0N	x-ray diffraction	2.5	1	GLU664_A	TYR740_A	ARG748_A	4.676	3.663	29.9	21.9	130.9
3D1H	x-ray diffraction	2.1	1	GLU168_A	HIS138_A	ARG134_A	3.879	4.218	35.9	34.6	144.0
4AFK	x-ray diffraction	1.9	1	ASP230_A	TYR248_A	ARG285_A	4.842	3.492	33.9	13.1	151.6
3D1O	x-ray diffraction	2.1	1	GLU168_A	HIS138_A	ARG134_A	3.801	4.251	36.5	34.5	142.6
2D10	x-ray diffraction	2.5	1	GLU207_C	TRP217_C	LYS233_C	3.827	3.543	25.0	7.9	152.1
3D1Q	x-ray diffraction	2.1	1	GLU168_A	HIS138_A	ARG134_A	3.893	4.320	34.7	33.5	141.5
3BT2	x-ray diffraction	2.5	1	ASP106_A	TYR84_A	ARG88_A	4.738	4.586	35.3	33.1	155.4
3D19	x-ray diffraction	2.3	1	ASP261_D	PHE257_D	ARG236_D	4.866	4.164	38.3	33.3	139.4
3FGS	x-ray diffraction	1.8	1	GLU206_A	TYR188_A	ARG124_A	4.406	4.009	9.3	21.9	149.5
2E6K	x-ray diffraction	2.09	1	GLU134_A	HIS151_A	ARG63_A	4.688	3.469	13.7	27.4	166.3
1FGH	x-ray diffraction	2.05	1	ASP635_A	TYR688_A	LYS560_A	4.735	4.368	24.3	21.2	146.5
3D2U	x-ray diffraction	2.21	1	GLU193_D	TRP171_D	ARG169_D	4.486	4.029	30.8	31.0	155.1
1BUW	x-ray diffraction	1.9	1	ASP85_C	HIS89_C	LYS139_C	4.252	4.808	15.9	33.9	148.9
1AF6	x-ray diffraction	2.4	1	GLU83_A	PHE106_A	ARG109_A	3.903	3.629	23.8	15.6	144.6
1FGX	x-ray diffraction	2.4	1	ASP244_A	TYR243_A	ARG170_A	3.678	3.465	8.2	10.6	164.7
1E6Y	x-ray diffraction	1.6	1	ASP3081_C	TYR3050_C	ARG3044_C	4.371	3.810	29.8	30.3	152.7
1E6Y	x-ray diffraction	1.6	1	ASP6081_F	TYR6050_F	ARG6044_F	4.475	3.821	28.1	32.6	152.9
3A3K	x-ray diffraction	2.5	1	ASP192_A	HIS195_A	LYS198_A	4.131	3.629	23.9	4.8	151.9
4FG2	x-ray diffraction	2.1	1	GLU144_A	TRP149_A	ARG173_A	4.324	4.495	35.8	35.0	131.2
1E6E	x-ray diffraction	2.3	1	ASP54_C	HIS55_C	LYS208_C	4.362	4.554	17.6	19.5	144.8
2D2O	x-ray diffraction	2.1	1	GLU284_A	PHE269_A	ARG297_A	4.114	3.796	28.5	29.5	131.3
1D2V	x-ray diffraction	1.75	1	ASP39_A	PHE41_A	ARG27_B	3.524	4.737	20.8	38.0	152.5
2D32	x-ray diffraction	2.4	1	GLU273_D	TYR274_D	ARG138_D	4.669	4.104	36.3	35.8	171.9
2AGS	x-ray diffraction	1.7	1	SO4902_A	PHE227_A	ARG203_A	4.126	3.879	36.2	34.7	136.9
2AGS	x-ray diffraction	1.7	1	ASP631_A	HIS426_A	ARG449_A	3.503	3.871	15.9	31.8	143.2
2BV4	x-ray diffraction	1.0	1	GLU29_B	PHE31_B	ARG63_B	5.000	3.467	14.7	14.0	167.9
3D3H	x-ray diffraction	2.31	1	GLU174_A	TRP186_A	LYS70_A	4.751	3.419	31.5	19.7	138.8
2E7J	x-ray diffraction	2.4	1	GLU274_B	TYR349_B	ARG190_B	4.163	4.440	18.8	33.9	139.9
4A3R	x-ray diffraction	2.2	1	GLU45_D	TYR46_D	LYS323_D	4.275	3.327	35.5	12.0	140.0
3AGV	x-ray diffraction	2.15	1	GLU283_A	TYR278_A	LYS320_A	4.735	3.676	5.0	33.9	146.6
2FHT	x-ray diffraction	1.7	1	ASP53_A	TYR15_A	LYS37_A	4.298	3.317	37.0	23.1	139.8
3A3V	x-ray diffraction	1.39	1	GLU214_A	HIS167_A	ARG180_A	4.314	4.222	32.7	31.9	157.3
3E7J	x-ray diffraction	2.1	1	ASP94_A	PHE95_A	ARG148_A	4.454	3.160	38.7	3.1	142.6
3E7J	x-ray diffraction	2.1	1	GLU461_A	PHE463_A	ARG447_A	3.952	3.624	39.2	20.6	145.8
2FHR	x-ray diffraction	2.2	1	ASP631_A	HIS426_A	ARG449_A	3.413	4.059	18.5	31.6	145.5
3D4L	x-ray diffraction	2.0	1	ASP515_A	PHE516_A	LYS523_A	4.151	4.131	31.0	21.1	145.2
3D48	x-ray diffraction	2.5	1	ASP96_R	TYR99_R	ARG176_P	4.380	3.075	32.3	3.2	145.8
3E7Q	x-ray diffraction	2.2	1	GLU176_A	TYR134_B	ARG138_B	3.617	4.257	0.6	36.8	142.6
3D4A	x-ray diffraction	2.2	1	GLU43_A	HIS86_C	ARG71_C	3.469	4.154	27.9	29.5	178.3
2FI5	x-ray diffraction	1.58	1	SO42007_I	TYR10_I	LYS41_I	3.932	3.157	33.0	8.3	140.5
2A3T	x-ray diffraction	1.85	1	ASP196_A	HIS197_A	ARG308_A	4.399	3.965	31.8	23.7	160.4
1E8C	x-ray diffraction	2.0	1	GLU468_A	TYR470_A	ARG477_A	4.740	3.097	26.4	4.7	158.3
2AHB	x-ray diffraction	2.0	1	ASP157_A	PHE218_A	ARG216_A	4.715	4.028	15.8	39.4	148.7
1D4D	x-ray diffraction	2.5	1	GLU534_A	HIS504_A	ARG544_A	3.599	3.830	29.2	14.2	136.7
3D43	x-ray diffraction	0.8	1	ASP298_A	TYR218_A	LYS284_A	4.910	4.616	25.2	17.5	141.9
1E85	x-ray diffraction	1.35	1	ASP121_A	HIS120_A	ARG124_A	4.986	3.978	34.5	39.5	160.3
1D5A	x-ray diffraction	2.4	1	SO44706_A	TRP615_A	ARG612_A	4.396	4.705	12.2	16.1	161.4
3E80	x-ray diffraction	2.35	1	ASP94_A	PHE95_A	ARG148_A	4.612	3.252	38.9	10.2	146.4
3E80	x-ray diffraction	2.35	1	GLU461_A	PHE463_A	ARG447_A	4.106	3.408	34.9	21.4	142.1
3BWQ	x-ray diffraction	2.3	1	GLU60_B	HIS61_B	ARG169_C	4.650	4.223	38.6	29.7	171.1
1A4G	x-ray diffraction	2.2	1	ASP241_A	TYR216_A	ARG251_A	4.251	3.694	18.2	13.9	149.7
4E8J	x-ray diffraction	1.82	1	GLU8_B	PHE12_B	ARG127_B	4.541	4.099	32.4	37.6	152.4
4AHC	x-ray diffraction	2.4	1	ASP113_A	TYR112_A	ARG97_A	4.456	4.408	10.1	30.7	147.7
3BW7	x-ray diffraction	1.95	1	ASP138_A	TYR141_A	ARG239_A	4.967	4.167	31.2	35.1	140.6
2E8A	x-ray diffraction	1.77	1	GLU117_A	TYR115_A	LYS102_A	4.936	4.170	38.3	28.7	154.3
3BW8	x-ray diffraction	1.8	1	ASP90_A	TYR94_A	ARG127_A	4.376	3.440	22.4	19.8	162.6
2E8G	x-ray diffraction	1.7	1	ASP86_B	HIS88_B	LYS111_B	4.989	4.518	30.4	29.8	143.2
3BWS	x-ray diffraction	1.99	1	ASP368_A	PHE367_A	LYS405_A	3.623	4.739	16.6	24.7	138.8
3AIM	x-ray diffraction	2.3	1	ASP219_B	PHE220_B	LYS165_B	4.709	4.556	21.7	27.2	150.9
1E97	x-ray diffraction	2.0	1	GLU109_A	HIS110_A	ARG112_A	4.140	4.736	39.3	31.9	142.0
1A4Q	x-ray diffraction	1.9	1	ASP241_A	TYR216_A	ARG251_A	4.100	3.636	19.3	13.8	148.8
2A5J	x-ray diffraction	1.5	1	GLU47_A	TRP65_A	LYS13_A	4.884	3.260	26.2	9.8	144.3
1BX3	x-ray diffraction	2.3	1	ASP339_A	HIS341_A	ARG292_A	4.598	3.197	28.5	11.4	159.6
3AIN	x-ray diffraction	1.65	1	ASP219_A	PHE220_A	LYS165_A	4.764	4.388	28.0	35.8	143.1
2E99	x-ray diffraction	2.0	1	GLU198_A	PHE243_B	ARG242_B	4.666	4.936	36.2	32.7	169.1
3E9K	x-ray diffraction	1.7	1	GLU130_A	HIS291_A	LYS293_A	3.975	4.544	13.4	10.9	165.0
1D5L	x-ray diffraction	1.9	1	ASP39_A	PHE41_A	ARG27_B	3.481	4.692	21.8	38.2	156.0
3AIL	x-ray diffraction	1.91	1	ASP219_B	PHE220_B	LYS165_B	4.779	4.523	30.8	33.6	138.9
4A5S	x-ray diffraction	1.62	1	ASP515_A	PHE516_A	LYS523_A	4.195	4.131	30.8	34.8	133.5
1EA2	x-ray diffraction	1.8	1	GLU109_A	HIS110_A	ARG112_A	3.614	4.698	36.7	39.5	132.1
3A55	x-ray diffraction	1.5	1	ASP23_A	PHE78_A	LYS88_A	4.568	4.556	24.9	5.8	150.3
3AIK	x-ray diffraction	1.95	1	ASP219_A	PHE220_A	LYS165_A	4.778	4.671	25.7	32.2	147.3
2FI3	x-ray diffraction	1.58	1	SO42008_I	TYR10_I	LYS41_I	3.967	4.196	34.1	3.8	149.0
1EA7	x-ray diffraction	0.93	1	ASP298_A	TYR218_A	LYS284_A	4.873	4.686	25.3	17.6	145.5
5EAS	x-ray diffraction	2.25	1	GLU280_A	PHE279_A	ARG204_A	4.068	3.994	14.7	34.5	159.5
5EAS	x-ray diffraction	2.25	1	ASP468_A	TYR469_A	LYS479_A	4.752	4.281	34.3	24.6	163.0
3A54	x-ray diffraction	1.5	1	ASP23_A	PHE78_A	LYS88_A	4.531	4.626	27.2	3.5	151.5
3AIO	x-ray diffraction	1.7	1	ASP219_A	PHE220_A	LYS165_A	4.791	4.683	26.0	37.5	146.2
2FI4	x-ray diffraction	1.58	1	SO42006_I	TYR10_I	LYS41_I	3.985	4.365	34.4	4.7	144.6
1D6Z	x-ray diffraction	2.1	1	ASP516_A	HIS517_A	LYS498_A	4.613	3.715	25.4	14.1	140.6
5EAU	x-ray diffraction	2.15	1	GLU280_A	PHE279_A	ARG204_A	3.764	4.000	14.3	28.7	165.7
2FJD	x-ray diffraction	1.84	1	GLU582_A	TRP579_A	LYS249_A	4.458	4.228	26.7	26.9	175.3
2FJD	x-ray diffraction	1.84	1	GLU2582_C	TRP2579_C	LYS2249_C	4.315	4.283	26.9	26.1	174.8
4EAN	x-ray diffraction	1.75	1	ASP199_A	TYR143_A	ARG9_A	4.152	4.013	25.6	20.3	136.4
2FJN	x-ray diffraction	2.2	1	ASP637_B	HIS594_B	ARG543_B	4.363	3.796	39.4	17.3	133.0
1D6Y	x-ray diffraction	2.4	1	ASP516_A	HIS517_A	LYS498_A	4.749	3.667	26.9	14.3	138.8
1D6A	x-ray diffraction	2.1	1	GLU81_A	PHE80_A	ARG86_A	3.980	4.014	20.4	28.5	132.7
2D69	x-ray diffraction	1.9	1	GLU76_B	TYR74_B	LYS85_B	4.354	4.173	35.5	16.0	132.0
4FJS	x-ray diffraction	2.13	1	GLU50_A	TYR330_A	LYS15_A	4.840	4.738	22.7	10.0	154.8
3D6V	x-ray diffraction	2.2	1	ASP286_A	PHE261_A	LYS260_A	4.968	4.444	37.0	38.5	168.5
4EAM	x-ray diffraction	1.7	1	ASP199_A	TYR143_A	ARG9_A	4.133	3.813	26.4	18.3	137.6
3EAK	x-ray diffraction	1.95	1	GLU29_B	TYR30_B	ARG103_B	4.953	2.929	39.9	17.3	143.2
1D6U	x-ray diffraction	2.4	1	ASP516_A	HIS517_A	LYS498_A	4.625	3.937	25.3	13.6	141.2
3D6B	x-ray diffraction	2.21	1	ASP9_A	TRP8_A	ARG273_A	4.785	4.172	28.2	33.5	135.3
3EBO	x-ray diffraction	1.9	1	ASP339_A	HIS341_A	ARG292_A	4.349	3.370	37.6	10.9	153.2
2FJE	x-ray diffraction	1.8	1	GLU582_A	TRP579_A	LYS249_A	4.491	4.282	26.4	25.7	176.5
2FJE	x-ray diffraction	1.8	1	GLU2582_C	TRP2579_C	LYS2249_C	4.302	4.281	25.5	25.1	175.4
1D7S	x-ray diffraction	2.05	1	ASP353_A	TYR173_A	LYS372_A	4.148	4.575	30.7	26.7	131.5
2FJP	x-ray diffraction	2.4	1	ASP515_B	PHE516_B	LYS523_B	4.319	4.160	33.8	23.3	138.8
1D7W	x-ray diffraction	1.9	1	ASP39_A	PHE41_A	ARG27_B	3.571	4.560	22.0	37.7	144.6
1D7F	x-ray diffraction	1.9	1	GLU663_A	TRP684_A	LYS654_A	4.780	3.365	32.7	5.3	143.0
1D7U	x-ray diffraction	1.95	1	ASP353_A	TYR173_A	LYS372_A	4.144	4.706	27.8	27.1	135.0
3D7V	x-ray diffraction	2.03	1	GLU61_B	TRP57_B	LYS234_A	4.250	4.230	32.5	36.5	142.9
2FJB	x-ray diffraction	1.7	1	GLU582_A	TRP579_A	LYS249_A	4.444	4.240	25.9	26.3	174.9
2FJB	x-ray diffraction	1.7	1	GLU2582_C	TRP2579_C	LYS2249_C	4.292	4.298	26.3	26.6	175.0
2FJA	x-ray diffraction	2.0	1	GLU582_A	TRP579_A	LYS249_A	4.624	4.389	27.3	28.4	173.7
2FJA	x-ray diffraction	2.0	1	GLU2582_C	TRP2579_C	LYS2249_C	4.377	4.394	28.3	27.5	173.7
2A6H	x-ray diffraction	2.4	1	ASP1090_D	TYR1093_D	LYS1097_D	4.495	3.820	29.8	38.4	165.9
4D8O	x-ray diffraction	2.2	1	GLU964_A	PHE965_A	ARG1007_A	4.637	3.402	33.9	7.1	141.9
4AJB	x-ray diffraction	1.9	1	ASP392_A	TYR391_A	LYS350_A	4.443	4.517	35.1	17.4	157.5
3EBP	x-ray diffraction	2.0	1	ASP339_A	HIS341_A	ARG292_A	4.379	3.349	37.6	9.4	151.8
2A69	x-ray diffraction	2.5	1	ASP1090_N	TYR1093_N	LYS1097_N	3.863	4.066	25.9	39.8	165.6
4AJC	x-ray diffraction	2.3	1	ASP392_A	TYR391_A	LYS350_A	4.371	4.689	26.4	11.0	154.8
3C13	x-ray diffraction	1.95	1	GLU139_A	PHE135_A	ARG169_A	4.446	3.792	27.5	24.8	175.2
4AJA	x-ray diffraction	1.8	1	ASP392_A	TYR391_A	LYS350_A	4.554	4.695	33.0	16.5	157.1
1AJD	x-ray diffraction	2.5	1	GLU219_A	TRP220_A	ARG232_A	3.861	4.122	34.4	31.0	131.6
4ECW	x-ray diffraction	1.9	1	GLU283_A	TYR299_A	ARG303_A	4.774	3.451	26.2	16.1	169.6
4ECZ	x-ray diffraction	1.83	1	GLU283_A	TYR299_A	ARG303_A	4.688	3.535	23.6	13.5	168.9
3C1U	x-ray diffraction	1.33	1	ASP101_A	TYR100_A	ARG46_A	3.657	4.551	18.7	34.7	158.0
4ECS	x-ray diffraction	1.95	1	GLU283_A	TYR299_A	ARG303_A	4.516	3.441	20.8	7.3	166.5
4A63	x-ray diffraction	2.27	1	GLU185_A	HIS186_A	ARG269_A	4.716	4.741	29.9	39.6	168.2
2C1C	x-ray diffraction	2.3	1	ASP104_A	PHE56_A	LYS51_A	3.757	4.864	22.0	15.8	147.1
1ECL	x-ray diffraction	1.9	1	GLU513_A	TYR518_A	ARG476_A	3.762	3.788	16.4	39.0	142.4
4AJS	x-ray diffraction	1.8	1	ASP392_A	TYR391_A	LYS350_A	4.440	4.579	34.4	13.6	156.1
1AJA	x-ray diffraction	2.5	1	GLU219_B	TRP220_B	ARG232_B	3.987	4.370	32.4	39.0	142.3
2A68	x-ray diffraction	2.5	1	GLU182_K	PHE934_M	ARG14_K	4.391	4.552	37.9	33.0	143.5
1AJC	x-ray diffraction	2.5	1	GLU219_A	TRP220_A	ARG232_A	3.746	4.241	31.1	33.3	141.3
4ECR	x-ray diffraction	1.89	1	GLU283_A	TYR299_A	ARG303_A	4.749	3.452	25.9	14.7	168.6
4ECU	x-ray diffraction	1.95	1	GLU283_A	TYR299_A	ARG303_A	4.816	3.473	27.1	16.1	167.8
2A67	x-ray diffraction	2.0	1	GLU111_A	PHE112_A	ARG159_D	4.407	3.960	39.0	28.4	167.6
1D8C	x-ray diffraction	2.0	1	GLU262_A	TRP135_A	ARG317_A	4.601	4.873	37.0	32.9	174.6
1D8C	x-ray diffraction	2.0	1	ASP316_A	HIS330_A	ARG382_A	4.346	3.586	38.3	10.3	151.7
3C2U	x-ray diffraction	1.3	1	ASP530_A	PHE365_A	ARG362_A	3.996	3.805	15.8	20.9	150.1
4ECV	x-ray diffraction	1.52	1	GLU283_A	TYR299_A	ARG303_A	4.637	3.488	23.5	13.1	169.1
4ECP	x-ray diffraction	1.8	1	GLU85_A	PHE134_A	LYS136_A	4.904	3.974	17.0	7.9	166.2
4ECT	x-ray diffraction	1.79	1	GLU283_A	TYR299_A	ARG303_A	4.750	3.478	25.2	15.3	169.8
4D9S	x-ray diffraction	1.7	1	ASP44_A	TRP94_A	ARG99_A	4.698	3.647	38.6	13.2	131.5
2A6Q	x-ray diffraction	2.05	1	GLU53_B	HIS33_B	LYS26_F	4.685	4.065	18.2	37.3	157.5
4ECY	x-ray diffraction	1.94	1	GLU283_A	TYR299_A	ARG303_A	4.664	3.538	22.0	10.1	167.6
4ECX	x-ray diffraction	1.74	1	GLU283_A	TYR299_A	ARG303_A	4.565	3.582	24.6	13.8	168.4
4ECQ	x-ray diffraction	1.5	1	GLU283_A	TYR299_A	ARG303_A	4.571	3.463	24.5	13.0	167.8
4AK2	x-ray diffraction	1.35	1	ASP467_A	TYR429_A	ARG431_A	4.164	3.889	29.4	24.9	163.8
3EDR	x-ray diffraction	2.45	1	GLU551_D	HIS552_D	ARG564_D	4.743	3.864	19.7	31.4	133.5
2A78	x-ray diffraction	1.81	1	ASP130_B	TYR134_B	ARG167_B	4.184	3.503	17.3	17.0	164.6
1D9Y	x-ray diffraction	2.2	1	GLU57_A	HIS9_A	ARG262_A	3.664	3.652	36.1	35.9	131.8
4AK1	x-ray diffraction	1.95	1	ASP467_A	TYR429_A	ARG431_A	4.234	4.098	31.1	31.7	174.4
2AKC	x-ray diffraction	2.3	1	GLU179_B	PHE37_A	ARG182_B	4.852	3.310	34.3	9.1	137.1
4EDR	x-ray diffraction	2.01	1	ASP412_A	HIS369_A	LYS365_A	4.291	4.957	35.9	15.4	143.0
4EDV	x-ray diffraction	2.01	1	ASP412_A	HIS369_A	LYS365_A	4.331	4.955	35.1	18.0	143.9
2A75	x-ray diffraction	1.95	1	ASP631_A	HIS426_A	ARG449_A	3.332	3.988	24.1	33.4	149.7
2ED6	x-ray diffraction	2.0	1	GLU104_A	TYR64_A	ARG106_A	2.951	3.762	15.9	19.9	160.9
2FKN	x-ray diffraction	2.2	1	GLU217_B	TRP221_B	ARG210_B	4.135	4.186	39.9	36.1	140.5
2AK4	x-ray diffraction	2.5	1	GLU168_E	TRP163_E	ARG212_E	4.865	4.344	36.3	29.0	145.0
3A75	x-ray diffraction	1.95	1	GLU319_A	TRP318_A	LYS537_B	4.215	3.413	38.7	6.9	135.6
4ED6	x-ray diffraction	2.21	1	GLU283_A	TYR299_A	ARG303_A	4.744	3.496	27.6	14.5	166.6
4ED8	x-ray diffraction	1.52	1	GLU283_A	TYR299_A	ARG303_A	4.663	3.518	23.3	13.9	169.8
4ED2	x-ray diffraction	1.71	1	GLU283_A	TYR299_A	ARG303_A	4.909	3.467	20.1	12.9	172.5
4ED1	x-ray diffraction	1.81	1	GLU283_A	TYR299_A	ARG303_A	4.736	3.601	24.1	12.9	168.2
3C3J	x-ray diffraction	1.8	1	GLU337_A	PHE333_A	ARG203_A	4.569	3.393	37.6	16.4	132.7
4ED7	x-ray diffraction	1.72	1	GLU283_A	TYR299_A	ARG303_A	4.643	3.479	25.5	14.5	168.3
3FL5	x-ray diffraction	2.3	1	GLU139_A	TYR135_A	ARG169_A	4.716	4.016	35.7	31.8	174.3
4FLW	x-ray diffraction	2.15	1	ASP113_A	TYR112_A	ARG101_A	4.852	3.964	23.3	37.3	143.0
4FL0	x-ray diffraction	2.3	1	GLU82_A	TYR351_A	ARG425_A	4.150	3.826	34.4	8.2	152.1
3ED5	x-ray diffraction	1.72	1	GLU174_A	HIS175_A	ARG5_A	4.729	3.437	39.6	10.3	145.0
4ED0	x-ray diffraction	1.65	1	GLU283_A	TYR299_A	ARG303_A	4.721	3.543	25.6	15.4	168.7
1A7S	x-ray diffraction	1.12	1	ASP59_A	PHE140_A	LYS6_A	4.705	3.940	39.1	17.3	146.5
1DAW	x-ray diffraction	2.2	1	GLU139_A	TYR135_A	ARG169_A	4.736	4.816	36.5	30.5	171.7
4ED3	x-ray diffraction	1.79	1	GLU283_A	TYR299_A	ARG303_A	4.720	3.470	21.9	13.2	170.8
1FLJ	x-ray diffraction	1.8	1	GLU18_A	HIS17_A	LYS24_A	4.808	4.878	36.5	29.6	136.9
3A8U	x-ray diffraction	1.4	1	ASP376_X	TYR192_X	LYS369_X	4.674	4.962	17.4	27.0	139.6
1A8B	x-ray diffraction	1.9	1	GLU189_A	TYR146_A	ARG149_A	4.138	4.506	27.0	15.3	145.0
4EE1	x-ray diffraction	2.02	1	ASP412_A	HIS369_A	LYS365_A	4.222	4.893	35.9	19.1	139.1
1ALI	x-ray diffraction	2.2	1	GLU219_A	TRP220_A	ARG232_A	4.047	4.303	33.7	38.5	131.7
1ALH	x-ray diffraction	2.5	1	GLU219_A	TRP220_A	ARG232_A	4.031	4.365	32.7	38.7	135.3
1ALA	x-ray diffraction	2.25	1	GLU191_A	HIS148_A	ARG151_A	4.023	4.828	35.5	17.9	153.6
1DAY	x-ray diffraction	2.2	1	GLU139_A	TYR135_A	ARG169_A	4.771	4.177	36.7	34.9	172.4
1A8I	x-ray diffraction	1.78	1	ASP339_A	HIS341_A	ARG292_A	4.159	3.312	37.4	12.7	151.0
3EEQ	x-ray diffraction	2.3	1	GLU31_A	PHE27_A	ARG48_A	4.646	3.613	30.9	11.4	156.5
4EEY	x-ray diffraction	2.32	1	GLU283_A	TYR299_A	ARG303_A	4.486	3.501	26.0	11.3	163.1
3ALR	x-ray diffraction	2.1	1	GLU100_D	TYR121_D	ARG123_C	4.182	4.517	4.6	34.9	142.5
3FM0	x-ray diffraction	1.7	1	ASP324_A	TRP20_A	ARG65_A	4.709	3.845	19.4	35.4	135.5
3C43	x-ray diffraction	2.3	1	ASP515_A	PHE516_A	LYS523_A	4.226	4.137	38.4	21.5	139.4
3AMV	x-ray diffraction	2.1	1	ASP339_A	HIS341_A	ARG292_A	4.274	3.242	31.4	11.8	159.1
1AMI	x-ray diffraction	2.0	1	ASP635_A	TYR688_A	LYS560_A	4.834	4.360	24.2	18.5	145.6
2FML	x-ray diffraction	2.26	1	ASP231_B	TYR232_B	LYS222_B	4.327	4.950	25.8	29.1	155.6
1AMJ	x-ray diffraction	2.0	1	ASP635_A	TYR688_A	LYS560_A	4.787	4.208	33.0	17.2	138.2
2A96	x-ray diffraction	2.5	1	GLU179_A	PHE37_B	ARG182_A	4.681	3.671	36.7	9.9	133.8
2A9K	x-ray diffraction	1.73	1	ASP130_B	TYR134_B	ARG167_B	4.072	3.516	18.1	20.1	164.1
3A9Y	x-ray diffraction	1.85	1	ASP378_B	HIS379_B	ARG382_B	3.835	3.331	34.3	20.0	152.4
1C4O	x-ray diffraction	1.5	1	ASP147_A	TYR318_A	LYS311_A	4.112	4.586	23.9	15.7	142.4
3A9Z	x-ray diffraction	1.55	1	ASP378_B	HIS379_B	ARG382_B	4.255	2.826	34.4	4.5	149.2
4EFR	x-ray diffraction	2.5	1	GLU230_A	HIS231_A	ARG96_A	4.467	3.538	14.2	12.3	166.3
3C45	x-ray diffraction	2.05	1	ASP515_A	PHE516_A	LYS523_A	4.206	3.668	34.1	20.8	139.8
3EFL	x-ray diffraction	2.2	1	ASP832_A	PHE854_B	ARG833_B	4.825	3.696	34.9	22.3	138.2
2AMV	x-ray diffraction	2.3	1	ASP339_A	HIS341_A	ARG292_A	4.359	3.289	31.5	11.2	157.1
2C5E	x-ray diffraction	1.7	1	ASP72_A	TYR53_A	LYS29_A	4.552	4.556	27.7	25.4	161.0
4EF7	x-ray diffraction	2.5	1	ASP119_A	PHE121_A	LYS126_A	4.492	4.799	22.5	27.8	171.0
4EFH	x-ray diffraction	2.48	1	ASP179_A	HIS73_A	ARG183_A	3.887	4.864	15.6	25.2	148.4
1C50	x-ray diffraction	2.3	1	ASP339_A	HIS341_A	ARG292_A	4.305	3.503	39.3	10.6	148.9
2C5A	x-ray diffraction	1.4	1	ASP72_A	TYR53_A	LYS29_A	4.288	4.857	27.3	25.4	159.0
3AN1	x-ray diffraction	1.73	1	GLU740_A	TYR743_A	LYS801_A	4.501	4.492	26.8	27.6	166.2
2A9V	x-ray diffraction	2.24	1	GLU171_B	HIS172_B	LYS104_B	4.208	3.358	30.5	38.1	168.6
2C59	x-ray diffraction	2.0	1	ASP72_A	TYR53_A	LYS29_A	4.467	4.658	32.2	29.4	160.0
3EGW	x-ray diffraction	1.9	1	GLU57_B	TRP56_B	ARG182_B	4.288	3.512	29.4	17.9	136.8
2EG0	x-ray diffraction	2.42	1	ASP45_A	TYR5_A	LYS6_A	3.736	4.078	23.9	37.9	133.3
4A91	x-ray diffraction	1.75	1	ASP116_A	TYR115_A	ARG132_A	4.004	3.717	23.1	21.6	152.4
3EGE	x-ray diffraction	2.4	1	ASP182_A	HIS181_A	ARG193_A	4.011	3.588	21.8	23.1	169.2
1A9X	x-ray diffraction	1.8	1	ASP5744_F	PHE5814_F	LYS5785_F	4.003	4.753	28.3	19.5	150.2
2A9G	x-ray diffraction	2.3	1	ASP373_D	TRP47_C	ARG53_C	4.653	4.204	39.4	36.2	148.0
3A98	x-ray diffraction	2.1	1	GLU593_B	PHE574_B	ARG563_B	4.518	4.191	18.7	25.3	171.4
1ANX	x-ray diffraction	1.9	1	GLU95_A	TYR94_A	LYS86_A	4.109	4.725	38.3	30.4	132.2
1ANX	x-ray diffraction	1.9	1	GLU191_B	TYR148_B	ARG151_B	4.143	3.917	26.5	26.0	140.5
2EGZ	x-ray diffraction	1.75	1	ASP36_A	TYR41_A	LYS45_A	4.777	3.778	36.1	31.8	166.7
4ANM	x-ray diffraction	1.7	1	GLU139_A	TYR135_A	ARG169_A	4.675	4.218	36.3	33.5	175.8
3DC8	x-ray diffraction	1.85	1	ASP274_A	HIS279_A	ARG283_A	3.582	3.427	8.5	1.9	170.8
2ANH	x-ray diffraction	2.4	1	GLU219_A	TRP220_A	ARG232_A	4.106	3.905	34.0	34.3	136.6
4AAH	x-ray diffraction	2.4	1	GLU140_A	PHE66_B	ARG54_B	4.271	3.672	22.4	14.3	164.2
2ANU	x-ray diffraction	2.4	1	GLU196_B	HIS22_B	LYS163_D	3.088	4.729	20.8	15.3	160.7
3C61	x-ray diffraction	1.8	1	CL314_B	TYR253_B	ARG224_B	4.525	3.734	22.4	22.0	176.5
2DCL	x-ray diffraction	2.28	1	GLU5_C	HIS6_C	ARG79_C	4.718	4.324	34.9	37.5	175.9
4FNQ	x-ray diffraction	1.8	1	GLU604_A	TRP545_A	ARG555_A	4.119	3.591	34.1	22.5	132.4
3DDS	x-ray diffraction	1.8	1	ASP339_B	HIS341_B	ARG292_B	4.466	3.397	35.5	16.4	160.1
1EHI	x-ray diffraction	2.38	1	ASP610_B	TYR611_B	ARG297_A	3.772	3.444	10.9	16.6	169.4
1C7I	x-ray diffraction	2.0	1	GLU310_A	PHE363_A	ARG219_A	4.065	4.968	9.6	19.8	167.7
2EHW	x-ray diffraction	2.22	1	GLU66_A	HIS63_A	ARG38_A	4.881	3.492	37.3	23.2	139.9
3EIB	x-ray diffraction	1.85	1	GLU68_A	PHE337_A	ARG411_A	4.382	3.990	36.2	39.5	142.7
4EI6	x-ray diffraction	1.6	1	GLU165_B	TRP160_B	ARG209_B	4.634	4.166	38.3	32.5	146.1
2C7I	x-ray diffraction	2.1	1	GLU22_A	TYR73_A	ARG122_D	4.697	2.801	32.7	29.3	157.8
4AA5	x-ray diffraction	2.38	1	GLU328_A	HIS174_A	ARG149_A	4.448	3.531	37.3	35.3	149.7
3EIA	x-ray diffraction	1.85	1	GLU68_A	PHE337_A	ARG411_A	4.313	4.070	36.2	39.8	148.3
3EIO	x-ray diffraction	2.0	1	ASP515_A	PHE516_A	LYS523_A	4.134	3.687	37.9	7.7	137.1
3EI8	x-ray diffraction	1.6	1	GLU68_A	PHE337_A	ARG411_A	4.452	3.985	35.2	35.2	144.8
4AAC	x-ray diffraction	2.5	1	GLU328_A	HIS174_A	ARG149_A	4.528	3.651	33.6	5.6	143.3
3EI6	x-ray diffraction	1.9	1	GLU68_A	PHE337_A	ARG411_A	4.451	3.944	35.7	36.8	144.9
3EI5	x-ray diffraction	2.05	1	GLU68_A	PHE337_A	ARG411_A	4.542	3.868	38.2	37.0	141.8
3DDW	x-ray diffraction	1.9	1	ASP339_A	HIS341_A	ARG292_A	4.257	3.407	34.4	16.6	161.5
2C89	x-ray diffraction	1.85	1	ASP130_A	TYR134_A	ARG167_A	4.036	3.414	12.1	17.1	161.7
4FO1	x-ray diffraction	2.15	1	ASP52_A	HIS55_A	LYS58_A	4.620	3.969	35.3	17.9	161.5
1C8K	x-ray diffraction	1.76	1	ASP339_A	HIS341_A	ARG292_A	4.325	3.454	36.5	8.7	151.1
3EI9	x-ray diffraction	1.55	1	GLU68_A	PHE337_A	ARG411_A	4.358	3.943	35.5	35.1	144.6
1EI6	x-ray diffraction	2.1	1	ASP89_D	PHE88_D	ARG273_D	3.780	4.177	13.6	21.0	164.6
2C8F	x-ray diffraction	2.5	1	ASP130_F	TYR134_F	ARG167_F	4.214	3.991	12.7	22.1	148.6
2C8B	x-ray diffraction	1.7	1	ASP130_X	TYR134_X	ARG167_X	4.191	3.469	17.0	20.7	160.5
2C8H	x-ray diffraction	1.65	1	ASP130_A	TYR134_A	ARG167_A	4.117	3.475	18.8	21.9	161.1
2C8D	x-ray diffraction	2.2	1	ASP130_A	TYR134_A	ARG167_A	4.069	3.761	15.6	19.6	159.3
1C8L	x-ray diffraction	2.3	1	ASP339_A	HIS341_A	ARG292_A	4.205	3.468	33.9	15.8	160.3
2C8G	x-ray diffraction	2.0	1	ASP130_A	TYR134_A	ARG167_A	4.079	3.479	8.3	18.6	163.4
3EI7	x-ray diffraction	1.99	1	GLU68_B	PHE337_B	ARG411_B	4.674	4.093	38.4	37.5	141.0
1FPR	x-ray diffraction	2.5	1	GLU410_A	TRP412_A	ARG441_A	2.976	2.853	8.9	5.2	166.4
2C8E	x-ray diffraction	1.6	1	ASP130_E	TYR134_E	ARG167_E	3.912	3.484	0.5	15.8	163.8
2C8A	x-ray diffraction	1.7	1	ASP130_A	TYR134_A	ARG167_A	4.183	3.404	26.1	19.9	159.3
1DED	x-ray diffraction	2.0	1	GLU663_A	TRP684_A	LYS654_A	4.434	3.823	26.3	8.1	145.7
2C9I	x-ray diffraction	1.82	1	GLU91_F	TYR21_G	LYS179_F	4.197	4.508	14.1	17.6	148.9
4GKH	x-ray diffraction	1.86	1	GLU111_K	PHE107_K	LYS250_C	4.157	4.567	37.7	23.0	146.3
4GKI	x-ray diffraction	1.88	1	GLU111_G	PHE107_G	LYS250_E	4.126	4.711	39.2	25.1	145.8
3DFH	x-ray diffraction	2.2	1	GLU259_B	HIS309_B	ARG280_B	3.474	3.537	4.8	36.6	138.6
3APV	x-ray diffraction	2.15	1	GLU92_B	HIS97_B	ARG95_B	4.635	3.718	17.2	14.1	165.6
4APA	x-ray diffraction	2.04	1	ASP294_B	PHE356_A	ARG185_B	4.113	4.116	14.0	23.9	167.9
1C96	x-ray diffraction	1.81	1	GLU196_A	TYR61_A	LYS198_A	4.973	4.295	32.7	33.2	178.8
1C96	x-ray diffraction	1.81	1	ASP635_A	TYR688_A	LYS560_A	4.730	4.305	39.7	23.1	130.3
3EJX	x-ray diffraction	1.95	1	ASP144_D	TYR296_D	LYS289_D	4.612	4.902	32.8	29.2	154.1
1EJM	x-ray diffraction	1.85	1	SO43611_D	TYR510_D	LYS541_D	4.044	3.325	36.6	2.6	144.9
4FQN	x-ray diffraction	1.9	1	GLU324_D	HIS323_D	ARG326_D	4.575	3.959	11.8	23.4	146.1
3APG	x-ray diffraction	2.35	1	GLU351_A	TYR349_A	ARG309_A	4.034	3.858	28.4	26.1	131.2
1C97	x-ray diffraction	1.98	1	GLU196_A	TYR61_A	LYS198_A	4.887	3.696	35.7	25.5	167.2
1C97	x-ray diffraction	1.98	1	ASP635_A	TYR688_A	LYS560_A	4.228	4.221	11.3	17.0	158.4
4GKZ	x-ray diffraction	2.39	1	GLU164_B	TRP159_B	ARG208_B	4.959	4.269	33.8	34.4	153.7
1CB8	x-ray diffraction	1.9	1	ASP454_A	TYR453_A	ARG369_A	3.998	3.641	28.6	4.7	151.5
2CB3	x-ray diffraction	2.4	1	GLU343_D	TYR338_D	ARG310_D	4.816	3.860	36.0	38.6	134.1
3APW	x-ray diffraction	2.2	1	GLU92_B	HIS97_B	ARG95_B	4.043	3.691	27.1	39.3	136.6
4APB	x-ray diffraction	1.94	1	ASP294_B	PHE356_A	ARG185_B	4.164	4.145	12.6	18.8	168.3
1AQ6	x-ray diffraction	1.95	1	ASP15_A	TYR95_A	ARG192_A	4.922	3.468	39.4	7.9	140.8
3EKM	x-ray diffraction	2.3	1	ASP144_C	TYR296_C	LYS289_C	4.774	3.981	27.5	22.9	164.3
3FRL	x-ray diffraction	2.25	1	ASP70_A	TYR81_A	ARG211_A	4.739	4.107	39.5	20.2	155.2
2GL9	x-ray diffraction	2.0	1	GLU83_A	HIS84_A	LYS120_A	4.129	3.939	29.9	9.0	145.6
2GL9	x-ray diffraction	2.0	1	GLU383_C	HIS384_C	LYS420_C	4.210	4.930	36.3	35.7	136.2
1GLN	x-ray diffraction	2.5	1	ASP123_A	TYR122_A	ARG147_A	4.846	4.028	27.9	31.0	167.8
4ELK	x-ray diffraction	2.1	1	GLU166_B	TRP161_B	ARG210_B	4.783	3.730	33.2	35.3	157.4
1ELV	x-ray diffraction	1.7	1	ASP514_A	TRP499_A	ARG508_A	3.829	3.849	27.6	20.2	146.1
4EL5	x-ray diffraction	2.0	1	ASP339_A	HIS341_A	ARG292_A	4.957	3.252	34.6	7.9	150.7
1FR8	x-ray diffraction	2.4	1	ASP244_A	TYR243_A	ARG170_A	3.523	3.501	16.0	18.1	161.7
4EL8	x-ray diffraction	2.45	1	SO4702_A	TYR394_A	ARG356_A	3.700	3.777	19.4	21.7	154.1
2DFI	x-ray diffraction	2.1	1	ASP2_A	PHE90_A	ARG157_A	4.680	3.239	35.4	28.5	134.3
1ELR	x-ray diffraction	1.9	1	ASP318_A	TYR310_A	ARG279_A	4.714	3.831	12.8	20.5	151.6
3FRU	x-ray diffraction	2.2	1	GLU89_D	HIS251_A	ARG216_A	3.387	4.257	38.6	5.3	146.6
2GLQ	x-ray diffraction	1.6	1	ASP91_A	PHE107_A	LYS87_A	4.701	3.966	30.1	27.5	153.4
4FSL	x-ray diffraction	2.5	1	GLU412_A	PHE413_A	ARG253_B	4.573	3.678	30.0	15.4	137.1
4EMJ	x-ray diffraction	2.4	1	ASP99_B	TRP2_B	LYS90_B	4.247	2.772	25.0	22.2	132.9
1FS4	x-ray diffraction	2.38	1	ASP339_A	HIS341_A	ARG292_A	4.244	3.511	37.2	5.9	147.7
3FSN	x-ray diffraction	2.14	1	GLU456_A	TRP458_A	LYS449_A	3.959	4.629	36.9	6.1	143.8
3GLY	x-ray diffraction	2.2	1	ASP309_A	TYR306_A	ARG241_A	4.585	3.624	28.9	10.3	140.9
4FSV	x-ray diffraction	1.8	1	GLU118_A	PHE116_A	LYS103_A	4.903	4.260	37.2	23.1	152.9
3FS3	x-ray diffraction	2.3	1	ASP121_A	HIS120_A	ARG222_A	4.648	3.727	36.3	6.7	141.9
4GLT	x-ray diffraction	2.2	1	ASP156_C	PHE152_C	ARG192_C	4.964	3.694	37.6	5.8	141.2
4GLL	x-ray diffraction	2.5	1	ASP119_A	PHE121_A	LYS126_A	4.492	4.799	22.5	27.8	171.0
1FTQ	x-ray diffraction	2.35	1	ASP339_A	HIS341_A	ARG292_A	4.193	3.538	36.6	3.4	145.6
4ASK	x-ray diffraction	1.86	1	GLU1419_B	TRP1418_B	ARG1499_B	4.975	3.395	39.9	9.3	147.7
4ASM	x-ray diffraction	1.5	1	ASP193_B	PHE185_B	ARG187_B	3.970	4.197	39.2	28.4	142.4
1FTW	x-ray diffraction	2.36	1	ASP339_A	HIS341_A	ARG292_A	4.334	3.548	39.9	5.9	146.0
4DGN	x-ray diffraction	1.75	1	GLU139_A	TYR135_A	ARG169_A	4.522	4.405	33.1	35.5	173.6
1FTY	x-ray diffraction	2.38	1	ASP339_A	HIS341_A	ARG292_A	4.171	3.537	38.6	7.5	144.9
4DGO	x-ray diffraction	1.96	1	GLU139_A	TYR135_A	ARG169_A	4.559	4.063	27.3	26.5	175.6
4DGJ	x-ray diffraction	1.9	1	GLU210_B	TYR209_B	ARG216_B	4.768	4.508	33.8	31.1	140.3
4DGM	x-ray diffraction	1.65	1	GLU139_A	TYR135_A	ARG169_A	4.557	3.991	36.8	32.1	173.3
2FTM	x-ray diffraction	1.65	1	SO42007_B	TYR10_B	LYS41_B	4.096	4.320	36.2	7.0	150.1
2FTL	x-ray diffraction	1.62	1	SO41007_I	TYR10_I	LYS41_I	3.938	4.162	32.5	2.2	149.6
2FUT	x-ray diffraction	2.3	1	ASP94_A	PHE95_A	ARG148_A	4.846	3.242	37.8	5.9	146.0
2FUT	x-ray diffraction	2.3	1	GLU461_A	PHE463_A	ARG447_A	4.058	3.425	37.8	24.6	139.8
2FUQ	x-ray diffraction	2.15	1	ASP94_B	PHE95_B	ARG148_B	4.899	3.119	35.4	2.2	146.6
2FUQ	x-ray diffraction	2.15	1	GLU461_B	PHE463_B	ARG447_B	3.981	3.433	39.7	20.7	140.4
4DHG	x-ray diffraction	1.9	1	ASP91_C	HIS93_C	ARG399_C	3.629	4.408	17.0	18.0	146.7
2GM9	x-ray diffraction	2.3	1	ASP339_A	HIS341_A	ARG292_A	4.425	3.547	28.7	13.4	150.4
3AT4	x-ray diffraction	2.2	1	GLU139_A	PHE135_A	ARG169_A	4.497	3.650	27.9	29.4	176.2
2GM1	x-ray diffraction	2.3	1	GLU32_A	PHE28_A	ARG33_A	4.475	3.745	29.4	15.4	136.1
3DHG	x-ray diffraction	1.85	1	GLU31_A	HIS36_A	LYS119_A	3.080	3.576	21.9	11.3	163.4
3DHG	x-ray diffraction	1.85	1	GLU296_A	TRP297_A	ARG304_D	4.404	3.755	39.2	18.9	134.1
2EO5	x-ray diffraction	1.9	1	ASP351_A	TYR176_A	ARG177_A	4.231	3.425	37.2	7.7	150.5
1FU7	x-ray diffraction	2.36	1	ASP339_A	HIS341_A	ARG292_A	4.313	3.551	38.4	7.1	147.0
1GNW	x-ray diffraction	2.2	1	ASP169_A	PHE165_A	ARG204_A	4.706	3.890	38.4	21.1	136.5
3GNC	x-ray diffraction	2.15	1	ASP9_A	TRP8_A	ARG273_A	4.767	3.981	23.8	31.0	139.8
2ATI	x-ray diffraction	1.9	1	ASP339_A	HIS341_A	ARG292_A	4.353	3.273	30.5	14.1	156.8
1FU8	x-ray diffraction	2.35	1	ASP339_A	HIS341_A	ARG292_A	4.257	3.573	40.0	6.0	144.5
1EO7	x-ray diffraction	2.48	1	GLU663_A	TRP684_A	LYS654_A	4.909	4.460	33.9	27.1	142.1
1FU4	x-ray diffraction	2.36	1	ASP339_A	HIS341_A	ARG292_A	4.268	3.461	36.9	7.0	147.3
2AUK	x-ray diffraction	2.3	1	GLU48_C	PHE49_C	ARG51_C	4.395	4.192	29.6	27.5	160.6
3EOM	x-ray diffraction	2.4	1	ASP9_A	TRP8_A	ARG273_A	4.811	4.017	31.3	31.6	139.2
3AU4	x-ray diffraction	1.9	1	GLU1809_A	HIS1707_A	LYS1787_A	4.961	4.542	21.6	28.8	147.5
2AU7	x-ray diffraction	1.05	1	CL211_A	HIS110_A	ARG86_A	3.554	3.654	13.7	18.2	164.8
3DHI	x-ray diffraction	1.68	1	GLU31_A	HIS36_A	LYS119_A	3.141	3.592	23.6	13.1	164.9
2GPB	x-ray diffraction	2.3	1	ASP339_A	HIS341_A	ARG292_A	4.319	3.796	39.8	19.0	151.1
3EPN	x-ray diffraction	2.11	1	GLU480_A	HIS481_A	ARG524_B	4.243	4.014	4.4	5.0	179.1
3DHH	x-ray diffraction	1.94	1	GLU31_A	HIS36_A	LYS119_A	3.217	3.687	14.4	10.5	164.4
3EPO	x-ray diffraction	2.1	1	GLU480_A	HIS481_A	ARG524_B	4.323	4.184	6.1	12.9	167.1
3GPB	x-ray diffraction	2.3	1	ASP339_A	HIS341_A	ARG292_A	4.285	3.839	39.9	15.9	149.1
2FW0	x-ray diffraction	1.55	1	ASP40_A	TYR12_A	ARG21_A	4.171	3.472	37.2	30.3	131.3
3FWV	x-ray diffraction	2.2	1	ASP318_A	TYR310_A	ARG279_A	4.721	3.891	18.5	16.1	145.8
3FW6	x-ray diffraction	2.3	1	ASP357_A	TRP356_A	ARG417_A	4.697	4.160	27.3	18.4	169.6
4DIX	x-ray diffraction	1.7	1	ASP488_B	PHE338_B	ARG342_B	4.109	4.970	5.5	33.1	151.6
3FWQ	x-ray diffraction	2.3	1	GLU139_A	PHE135_A	ARG169_A	4.196	3.250	27.8	9.6	143.8
4DI5	x-ray diffraction	2.3	1	GLU280_A	PHE279_A	ARG204_A	4.078	3.870	20.6	34.3	165.4
4GPB	x-ray diffraction	2.3	1	ASP339_A	HIS341_A	ARG292_A	4.575	3.870	31.6	17.8	151.9
2GPN	x-ray diffraction	1.99	1	ASP339_A	HIS341_A	ARG292_A	4.255	3.472	33.0	15.6	162.4
1FX2	x-ray diffraction	1.46	1	ASP1042_A	TYR1044_A	ARG1033_A	4.783	3.655	33.0	14.6	150.2
1FXQ	x-ray diffraction	1.8	1	GLU1222_A	HIS1185_A	ARG1154_A	3.371	4.374	16.3	39.9	142.8
3EQA	x-ray diffraction	1.9	1	ASP333_A	TYR330_A	ARG265_A	4.513	3.391	30.8	8.5	142.7
2GPA	x-ray diffraction	2.0	1	ASP339_A	HIS341_A	ARG292_A	4.285	3.245	29.4	9.4	159.8
2EQ9	x-ray diffraction	2.09	1	ASP344_A	TYR345_A	ARG327_A	3.494	3.406	5.3	6.4	169.9
5FX2	x-ray diffraction	1.9	1	ASP143_A	HIS142_A	ARG145_A	4.772	3.719	34.4	13.8	131.7
1AVH	x-ray diffraction	2.3	1	GLU191_A	TYR148_A	ARG151_A	4.358	3.889	39.7	20.7	152.2
2EQ8	x-ray diffraction	1.94	1	ASP344_A	TYR345_A	ARG327_A	3.404	3.426	6.1	3.9	173.0
2FYD	x-ray diffraction	2.0	1	ASP244_D	TYR243_D	ARG170_D	4.552	3.644	3.3	14.2	165.1
3GQK	x-ray diffraction	2.5	1	GLU698_A	TRP795_A	ARG789_A	4.413	3.817	33.1	27.8	135.6
3GQV	x-ray diffraction	1.74	1	GLU44_A	PHE127_A	ARG89_A	4.894	4.601	28.9	1.1	151.5
3GQT	x-ray diffraction	1.99	1	ASP9_A	TRP8_A	ARG273_A	4.900	3.980	27.3	36.3	136.4
2DKD	x-ray diffraction	2.1	1	ASP266_B	HIS67_B	ARG30_B	4.741	4.596	37.7	35.9	155.8
2GQ3	x-ray diffraction	2.3	1	GLU263_A	TRP135_A	ARG318_A	4.948	4.143	34.8	29.5	170.3
2DKJ	x-ray diffraction	1.15	1	SO41520_B	TYR51_A	ARG232_B	3.759	3.331	28.6	15.5	137.7
2DKJ	x-ray diffraction	1.15	1	SO42520_A	TYR51_B	ARG232_A	4.444	3.138	25.2	11.1	143.8
3DKS	x-ray diffraction	1.9	1	GLU38_B	TYR34_B	LYS98_C	4.788	4.630	29.2	39.6	142.8
4GQB	x-ray diffraction	2.06	1	GLU276_B	PHE299_B	ARG62_A	4.951	3.717	28.0	12.1	140.1
3GQS	x-ray diffraction	2.2	1	ASP22_A	HIS20_A	ARG4_A	3.365	3.906	32.0	9.7	139.3
3ESK	x-ray diffraction	2.05	1	ASP318_A	TYR310_A	ARG279_A	4.676	3.827	12.0	19.5	152.9
4FYO	x-ray diffraction	1.4	1	GLU416_A	PHE382_A	LYS402_A	3.906	3.627	24.0	16.5	162.6
2DKB	x-ray diffraction	2.1	1	ASP353_A	TYR173_A	LYS372_A	4.142	4.456	31.1	34.6	131.7
3DLE	x-ray diffraction	2.5	1	GLU89_A	TRP88_A	ARG143_B	4.810	3.562	24.1	9.8	149.4
1AW9	x-ray diffraction	2.2	1	ASP166_A	PHE162_A	ARG201_A	4.904	3.686	33.7	26.4	136.3
4ESA	x-ray diffraction	1.45	1	GLU86_C	TYR90_C	ARG93_C	4.275	4.194	39.2	32.1	151.3
4AWD	x-ray diffraction	2.4	1	ASP217_A	TRP207_A	ARG215_A	4.023	3.800	26.8	13.7	160.8
4DL1	x-ray diffraction	2.0	1	ASP39_A	PHE41_A	ARG27_B	3.588	4.312	17.3	36.0	153.7
2AWN	x-ray diffraction	2.3	1	GLU288_A	HIS289_A	ARG351_A	4.247	4.494	31.5	19.0	134.1
4DL3	x-ray diffraction	2.1	1	GLU283_A	TYR299_A	ARG303_A	4.568	3.468	32.4	20.2	166.9
4ETQ	x-ray diffraction	2.1	1	ASP50_L	TYR32_L	LYS224_C	4.671	4.772	23.0	37.0	164.0
3AW9	x-ray diffraction	2.3	1	ASP2268_C	TRP2265_C	ARG2072_C	4.325	4.040	26.8	34.6	133.7
4DL7	x-ray diffraction	1.97	1	GLU283_A	TYR299_A	ARG303_A	4.633	3.453	26.0	14.7	167.8
4DL6	x-ray diffraction	2.5	1	GLU283_A	TYR299_A	ARG303_A	4.526	3.512	24.9	19.6	171.3
3ETD	x-ray diffraction	2.5	1	GLU142_B	PHE500_F	ARG66_C	3.126	4.816	27.5	32.7	140.5
1EU8	x-ray diffraction	1.9	1	ASP123_A	TRP257_A	ARG255_A	4.794	3.465	39.3	17.0	157.6
3AX6	x-ray diffraction	2.2	1	ASP43_A	TYR26_A	LYS3_A	4.000	3.472	27.8	21.5	167.7
4GR5	x-ray diffraction	1.92	1	ASP153_A	PHE156_A	ARG160_A	4.417	3.587	30.3	18.9	130.8
4DL2	x-ray diffraction	2.15	1	GLU283_A	TYR299_A	ARG303_A	4.736	3.456	30.6	18.9	166.7
3DLM	x-ray diffraction	1.77	1	GLU170_A	TRP169_A	ARG195_A	3.692	3.493	28.7	33.5	171.3
4DL4	x-ray diffraction	2.0	1	GLU283_A	TYR299_A	ARG303_A	4.819	3.543	20.7	11.7	170.4
1AXR	x-ray diffraction	2.3	1	ASP339_A	HIS341_A	ARG292_A	4.197	4.097	39.7	8.8	140.0
3DLG	x-ray diffraction	2.2	1	GLU89_A	TRP88_A	ARG143_B	3.166	3.638	30.9	16.4	164.3
2FYC	x-ray diffraction	2.0	1	ASP244_D	TYR243_D	ARG170_D	3.919	3.384	7.0	15.2	163.6
1EUP	x-ray diffraction	2.1	1	GLU289_A	TYR17_A	ARG321_A	4.981	3.513	37.5	32.5	134.8
1EUM	x-ray diffraction	2.05	1	GLU126_B	TRP122_B	ARG56_B	4.634	3.794	30.8	20.9	130.4
3DMA	x-ray diffraction	2.25	1	GLU196_A	PHE159_A	LYS200_A	4.341	3.716	34.2	6.6	140.1
1GSE	x-ray diffraction	2.0	1	ASP47_A	TYR49_A	LYS64_A	4.979	4.897	24.6	25.7	146.9
3CCB	x-ray diffraction	2.49	1	ASP515_C	PHE516_C	LYS523_C	4.009	4.158	29.6	24.0	132.6
1EVK	x-ray diffraction	2.0	1	GLU576_A	PHE580_A	ARG583_A	3.665	3.761	6.5	22.2	154.7
4AYI	x-ray diffraction	2.31	1	GLU359_A	HIS360_A	ARG387_A	4.451	4.016	35.9	25.8	166.7
2AY6	x-ray diffraction	2.2	1	ASP34_A	PHE24_A	LYS32_A	4.539	4.161	11.9	16.3	152.8
2AY3	x-ray diffraction	2.4	1	ASP34_A	PHE24_A	LYS32_A	4.408	4.403	6.0	24.9	150.3
2AY4	x-ray diffraction	2.2	1	ASP34_A	PHE24_A	LYS32_A	4.897	4.496	9.3	20.4	156.6
1GSD	x-ray diffraction	2.5	1	ASP47_A	TYR49_A	LYS64_A	4.665	4.658	10.6	17.5	158.5
2AY7	x-ray diffraction	2.4	1	ASP34_A	PHE24_A	LYS32_A	4.425	4.309	10.2	22.4	147.7
2AY5	x-ray diffraction	2.4	1	ASP34_A	PHE24_A	LYS32_A	4.638	4.522	4.7	4.4	172.3
2AY9	x-ray diffraction	2.5	1	ASP34_A	PHE24_A	LYS32_A	4.666	4.504	8.2	11.2	163.6
4DNW	x-ray diffraction	1.77	1	ASP44_A	TRP94_A	ARG99_A	4.850	3.656	38.6	11.8	132.7
1AYX	x-ray diffraction	1.7	1	ASP349_A	TYR346_A	ARG284_A	4.468	3.471	29.6	6.3	144.3
2GTZ	x-ray diffraction	1.7	1	GLU69_E	PHE22_E	ARG12_E	4.864	3.606	36.8	16.2	143.7
1DNW	x-ray diffraction	1.9	1	ASP39_A	PHE41_A	ARG27_B	3.597	4.618	20.9	37.5	155.8
1AY8	x-ray diffraction	2.3	1	ASP34_A	PHE24_A	LYS32_A	4.696	4.473	7.8	16.0	160.0
3AY9	x-ray diffraction	1.75	1	GLU117_A	TYR115_A	LYS102_A	4.894	4.322	35.0	21.8	155.6
4DN5	x-ray diffraction	2.5	1	GLU413_B	TRP464_A	ARG432_A	4.557	3.388	27.4	16.0	158.0
1DNU	x-ray diffraction	1.85	1	ASP39_A	PHE41_A	ARG27_B	3.546	4.593	21.3	39.8	141.8
1AY5	x-ray diffraction	2.5	1	ASP34_A	PHE24_A	LYS32_A	4.727	4.115	9.0	15.0	162.2
1EW2	x-ray diffraction	1.82	1	ASP91_A	PHE107_A	LYS87_A	4.655	3.759	32.8	29.3	155.1
2EWB	x-ray diffraction	1.85	1	GLU87_A	TRP82_A	ARG396_A	4.129	3.695	27.8	22.2	130.1
1AY4	x-ray diffraction	2.33	1	ASP34_A	PHE24_A	LYS32_A	4.614	4.466	11.6	11.7	158.9
2AY2	x-ray diffraction	2.4	1	ASP34_A	PHE24_A	LYS32_A	4.715	4.633	3.1	13.4	168.2
2AY1	x-ray diffraction	2.2	1	ASP34_A	PHE24_A	LYS32_A	4.575	4.411	12.4	23.3	155.5
2AY8	x-ray diffraction	2.2	1	ASP34_A	PHE24_A	LYS32_A	4.543	4.171	4.7	19.7	162.1
1AY1	x-ray diffraction	2.2	1	ASP31_H	TYR32_H	ARG94_H	4.089	4.914	10.2	36.7	140.5
4DNV	x-ray diffraction	2.0	1	ASP44_A	TRP94_A	ARG99_A	4.576	3.977	29.7	16.2	134.5
4FZ2	x-ray diffraction	2.25	1	GLU107_A	HIS108_A	ARG320_A	3.982	3.575	33.6	18.3	141.4
4DNC	x-ray diffraction	2.05	1	ASP272_B	TYR193_B	LYS358_A	4.075	4.868	30.1	34.3	140.3
1DNP	x-ray diffraction	2.3	1	ASP196_A	HIS199_A	ARG236_A	3.603	4.038	26.0	10.8	149.3
3EWH	x-ray diffraction	1.6	1	GLU815_A	HIS816_A	ARG819_A	4.862	3.520	30.8	10.8	157.0
1FZ7	x-ray diffraction	1.96	1	GLU444_B	TYR47_F	ARG44_F	4.128	3.996	27.3	35.1	130.0
2FZN	x-ray diffraction	2.0	1	GLU547_A	HIS546_A	ARG253_A	3.285	3.589	20.1	12.2	160.0
1EW9	x-ray diffraction	2.0	1	GLU219_B	TRP220_B	ARG232_B	4.031	4.631	28.3	31.8	134.7
4EWI	x-ray diffraction	2.28	1	GLU17_B	TRP13_B	ARG92_A	4.160	3.199	24.4	6.0	161.1
2FZC	x-ray diffraction	2.1	1	ASP19_D	HIS20_D	ARG96_D	3.588	4.607	12.1	33.8	136.1
3EW4	x-ray diffraction	2.2	1	GLU140_A	TRP141_A	ARG342_A	4.477	4.051	37.6	23.5	137.0
2EXH	x-ray diffraction	1.88	1	ASP528_A	HIS363_A	ARG360_A	3.982	4.134	21.3	25.4	133.6
2EXI	x-ray diffraction	2.15	1	ASP528_A	HIS363_A	ARG360_A	3.796	4.278	24.0	25.1	130.9
3EX7	x-ray diffraction	2.3	1	ASP131_C	TYR132_C	ARG51_C	4.895	3.661	24.4	14.6	145.4
3GT5	x-ray diffraction	1.7	1	GLU152_A	TRP148_A	ARG200_A	4.362	4.653	21.8	38.3	132.1
1EX1	x-ray diffraction	2.2	1	ASP285_A	TYR253_A	ARG291_A	3.828	3.625	29.4	26.3	136.0
4DOE	x-ray diffraction	1.56	1	GLU113_A	HIS114_A	ARG52_A	4.329	3.415	32.6	3.3	149.3
3DO3	x-ray diffraction	2.5	1	GLU294_A	TYR300_A	ARG292_A	4.821	4.834	38.0	16.5	133.6
3CDX	x-ray diffraction	2.1	1	ASP155_A	TRP217_A	ARG219_B	3.852	4.524	17.9	29.1	142.6
4B0T	x-ray diffraction	2.16	1	GLU174_A	PHE176_A	ARG271_A	3.809	3.870	21.7	6.6	158.5
3DOB	x-ray diffraction	2.39	1	GLU544_B	TYR432_B	ARG470_B	4.957	4.496	23.8	35.5	166.3
1DOG	x-ray diffraction	2.3	1	ASP309_A	TYR306_A	ARG241_A	4.550	3.600	38.1	10.3	131.6
1DOF	x-ray diffraction	2.1	1	GLU246_B	TRP298_A	ARG245_D	3.770	3.153	20.1	10.0	152.0
4DOD	x-ray diffraction	1.7	1	GLU113_A	HIS114_A	ARG52_A	4.654	3.369	32.8	2.8	148.9
1B0K	x-ray diffraction	2.5	1	ASP635_A	TYR688_A	LYS560_A	4.789	4.394	30.2	16.1	145.6
1B05	x-ray diffraction	2.0	1	ASP212_A	TRP211_A	ARG77_A	4.252	3.558	29.9	12.6	143.7
1DP4	x-ray diffraction	2.0	1	ASP192_A	HIS195_A	LYS198_A	3.992	3.711	22.9	9.2	148.3
1B0M	x-ray diffraction	2.5	1	ASP635_A	TYR688_A	LYS560_A	4.638	4.005	12.3	16.7	159.1
1B0H	x-ray diffraction	1.9	1	ASP212_A	TRP211_A	ARG77_A	4.267	3.613	32.0	11.2	142.5
1DP0	x-ray diffraction	1.7	1	ASP790_A	PHE931_A	NA3103_A	4.155	3.899	36.5	29.4	146.4
1B0J	x-ray diffraction	2.5	1	ASP635_A	TYR688_A	LYS560_A	4.880	4.386	38.6	16.9	139.1
4GT4	x-ray diffraction	2.41	1	GLU731_B	PHE732_B	ARG735_B	4.810	3.997	26.6	34.6	134.0
3DPO	x-ray diffraction	2.1	1	GLU430_B	HIS544_B	ARG547_B	3.461	3.683	12.3	6.7	174.4
3G0B	x-ray diffraction	2.25	1	ASP515_B	PHE516_B	LYS523_B	3.889	4.760	32.3	28.6	156.9
4DP3	x-ray diffraction	2.4	1	GLU199_A	TYR35_A	ARG38_A	4.054	4.158	15.9	25.2	139.3
3B1Q	x-ray diffraction	1.7	1	GLU223_E	HIS224_E	ARG221_E	4.556	4.796	34.3	39.6	174.3
1EXV	x-ray diffraction	2.4	1	ASP339_A	HIS341_A	ARG292_A	4.525	3.423	36.7	9.2	150.9
3DPP	x-ray diffraction	2.5	1	GLU430_B	HIS544_B	ARG547_B	3.524	4.022	16.5	9.9	166.2
3EXH	x-ray diffraction	2.44	1	ASP327_A	PHE323_A	ARG103_A	4.642	3.911	40.0	26.1	134.3
3EXE	x-ray diffraction	1.98	1	ASP327_A	PHE323_A	ARG103_A	4.615	4.047	39.8	36.6	145.4
3EXI	x-ray diffraction	2.2	1	ASP327_A	PHE323_A	ARG103_A	4.484	4.041	38.8	28.1	138.3
3G0G	x-ray diffraction	2.45	1	ASP515_B	PHE516_B	LYS523_B	3.915	4.196	34.1	23.7	138.3
3G0G	x-ray diffraction	2.45	1	ASP413_D	TYR414_D	LYS433_D	4.849	4.938	39.3	19.7	137.2
2EXK	x-ray diffraction	2.2	1	ASP528_A	HIS363_A	ARG360_A	3.905	4.213	21.1	29.7	130.8
1B1H	x-ray diffraction	1.8	1	ASP212_A	TRP211_A	ARG77_A	4.341	3.516	31.9	12.0	141.1
4G0A	x-ray diffraction	2.1	1	CL1201_A	HIS225_A	LYS188_A	3.575	4.161	12.2	30.9	137.1
4G0A	x-ray diffraction	2.1	1	CL1200_B	HIS225_B	LYS188_B	3.694	4.176	14.5	31.8	136.4
4G0A	x-ray diffraction	2.1	1	CL401_C	HIS225_C	LYS188_C	3.651	4.223	13.5	29.7	137.6
2EXJ	x-ray diffraction	2.2	1	ASP147_A	HIS148_A	ARG516_D	4.892	3.889	30.0	23.0	130.5
2EXJ	x-ray diffraction	2.2	1	ASP528_A	HIS363_A	ARG360_A	3.999	4.150	20.8	29.2	130.6
2EXJ	x-ray diffraction	2.2	1	GLU459_B	TYR460_B	LYS395_B	4.116	4.401	38.3	11.1	136.1
4DPD	x-ray diffraction	2.5	1	GLU199_A	TYR35_A	ARG38_A	4.287	4.474	12.6	32.8	136.8
2EYS	x-ray diffraction	2.21	1	GLU168_B	TRP163_B	ARG212_B	4.664	4.284	39.7	32.5	147.9
2EYR	x-ray diffraction	2.4	1	GLU168_B	TRP163_B	ARG212_B	4.853	4.022	36.9	32.7	152.0
2CDF	x-ray diffraction	2.25	1	GLU166_B	TRP161_B	ARG210_B	4.662	4.470	38.9	35.7	150.2
2GUF	x-ray diffraction	1.95	1	ASP33_A	TRP37_A	ARG48_A	4.965	4.524	33.5	39.4	148.0
3G0D	x-ray diffraction	2.39	1	ASP515_B	PHE516_B	LYS523_B	4.163	3.496	34.8	27.2	144.4
3B1C	x-ray diffraction	1.93	1	GLU296_A	PHE208_A	LYS317_A	4.669	4.137	34.7	14.1	133.9
3B1E	x-ray diffraction	1.78	1	GLU296_A	PHE208_A	LYS317_A	4.552	3.974	31.9	14.3	135.3
3B1D	x-ray diffraction	1.66	1	GLU296_A	PHE208_A	LYS317_A	4.550	4.039	32.2	13.9	134.9
4B1G	x-ray diffraction	1.83	1	GLU652_A	TYR653_A	ARG645_A	4.320	4.327	38.7	32.6	164.1
3CEM	x-ray diffraction	2.47	1	ASP339_A	HIS341_A	ARG292_A	4.650	3.307	23.1	20.0	146.9
3CEM	x-ray diffraction	2.47	1	GLU195_B	PHE196_B	ARG309_B	4.640	4.223	22.3	33.1	141.9
3DQ0	x-ray diffraction	1.9	1	ASP138_A	TYR141_A	ARG239_A	4.860	4.273	31.2	35.8	140.6
2CEQ	x-ray diffraction	2.14	1	ASP199_B	TYR143_B	ARG9_B	4.235	3.730	23.4	25.8	134.7
2CER	x-ray diffraction	2.29	1	GLU366_A	PHE364_A	ARG324_A	3.194	4.248	23.1	36.5	131.3
2DRO	x-ray diffraction	1.7	1	GLU214_A	HIS167_A	ARG180_A	4.268	4.381	32.0	34.7	156.1
2DRQ	x-ray diffraction	2.1	1	GLU214_A	HIS167_A	ARG180_A	4.183	4.357	35.4	39.1	161.3
1G1F	x-ray diffraction	2.0	1	ASP137_A	HIS94_A	ARG43_A	4.532	3.767	38.2	18.9	138.6
1B2H	x-ray diffraction	1.9	1	ASP212_A	TRP211_A	ARG77_A	4.268	3.564	33.4	12.5	141.2
3G2H	x-ray diffraction	2.03	1	ASP339_A	HIS341_A	ARG292_A	4.624	3.377	31.9	10.9	152.9
3G2J	x-ray diffraction	2.14	1	ASP339_A	HIS341_A	ARG292_A	4.542	3.245	31.3	10.4	158.2
3G2L	x-ray diffraction	2.3	1	ASP339_A	HIS341_A	ARG292_A	4.649	3.427	29.4	11.5	158.1
2G21	x-ray diffraction	2.2	1	GLU269_B	HIS264_B	LYS199_B	3.759	3.951	30.2	27.6	177.2
2EZ2	x-ray diffraction	1.85	1	GLU229_A	PHE232_A	LYS235_A	4.679	3.923	32.8	20.0	164.0
1G24	x-ray diffraction	1.7	1	ASP130_A	TYR134_A	ARG167_A	4.534	3.463	33.0	24.3	154.9
1G24	x-ray diffraction	1.7	1	ASP1130_B	TYR1134_B	ARG1167_B	4.432	3.549	17.5	21.8	160.0
1G24	x-ray diffraction	1.7	1	ASP2130_C	TYR2134_C	ARG2167_C	4.325	3.454	18.1	24.8	158.5
1G24	x-ray diffraction	1.7	1	ASP3130_D	TYR3134_D	ARG3167_D	4.511	3.558	34.4	23.8	152.3
4B29	x-ray diffraction	1.72	1	GLU133_A	TRP183_A	ARG112_A	3.550	3.500	26.3	17.5	146.1
3CFR	x-ray diffraction	2.4	1	GLU484_A	HIS485_A	ARG559_A	4.969	4.457	21.4	25.4	135.9
3EZO	x-ray diffraction	2.05	1	ASP296_A	PHE295_A	LYS276_A	4.227	3.877	32.6	21.7	134.3
2DRS	x-ray diffraction	2.1	1	GLU214_A	HIS167_A	ARG180_A	4.300	4.335	36.1	37.4	163.9
2G22	x-ray diffraction	2.5	1	GLU271_B	HIS266_B	LYS201_B	3.899	4.995	35.2	32.0	176.8
3G2I	x-ray diffraction	2.0	1	ASP339_A	HIS341_A	ARG292_A	4.344	3.323	30.9	10.8	158.7
3G2K	x-ray diffraction	2.0	1	ASP339_A	HIS341_A	ARG292_A	4.368	3.480	39.2	12.8	151.4
2CFO	x-ray diffraction	2.45	1	ASP122_A	TYR121_A	ARG146_A	4.394	3.597	26.8	14.1	157.3
3B2R	x-ray diffraction	2.07	1	ASP563_B	PHE564_B	ARG777_B	4.763	4.980	11.6	33.0	152.5
1G20	x-ray diffraction	2.2	1	GLU461_B	PHE462_B	LYS458_B	3.706	4.065	34.8	10.0	153.0
3G2N	x-ray diffraction	2.1	1	ASP339_A	HIS341_A	ARG292_A	4.489	3.399	35.7	5.6	149.0
2CF5	x-ray diffraction	2.0	1	ASP227_A	HIS206_A	ARG183_A	4.103	3.672	28.4	15.6	161.1
4DRJ	x-ray diffraction	1.8	1	GLU133_A	PHE135_A	LYS76_A	3.988	4.525	32.8	17.4	139.1
3B3I	x-ray diffraction	1.86	1	GLU69_B	PHE22_B	ARG12_B	4.619	3.611	39.1	11.5	144.7
2DRR	x-ray diffraction	1.6	1	GLU214_A	HIS167_A	ARG180_A	4.276	4.255	32.7	33.4	157.4
1GWJ	x-ray diffraction	2.2	1	GLU254_A	PHE258_A	ARG297_A	4.673	3.788	37.9	34.0	131.3
1B3H	x-ray diffraction	2.0	1	ASP212_A	TRP211_A	ARG77_A	4.200	3.556	32.3	10.9	142.4
1EZV	x-ray diffraction	2.3	1	ASP133_E	TYR27_X	ARG98_X	4.714	3.594	16.3	15.9	174.3
3CFD	x-ray diffraction	2.5	1	ASP32_H	TYR33_H	ARG94_H	4.764	3.604	22.0	15.0	160.1
1B3F	x-ray diffraction	1.8	1	ASP212_A	TRP211_A	ARG77_A	4.321	3.567	32.9	11.5	142.5
2F0G	x-ray diffraction	1.9	1	GLU52_A	HIS46_A	LYS48_A	4.360	3.824	24.4	35.8	156.7
1B32	x-ray diffraction	1.75	1	ASP212_A	TRP211_A	ARG77_A	4.324	3.559	32.6	12.5	142.4
1F0L	x-ray diffraction	1.55	1	ASP61_A	PHE140_A	LYS456_A	4.336	4.119	35.9	22.3	163.8
1B3G	x-ray diffraction	2.0	1	ASP212_A	TRP211_A	ARG77_A	4.272	3.492	31.3	10.4	144.5
1B3L	x-ray diffraction	2.0	1	ASP212_C	TRP211_C	ARG77_C	4.484	3.578	39.6	11.6	136.9
3F0H	x-ray diffraction	1.7	1	ASP179_A	PHE157_A	ARG207_A	4.275	4.143	31.9	20.9	130.2
9CGT	x-ray diffraction	2.5	1	GLU662_A	TRP683_A	LYS653_A	4.844	4.685	36.7	34.5	153.9
1CGT	x-ray diffraction	2.0	1	GLU662_A	TRP683_A	LYS653_A	4.997	4.522	33.2	28.5	155.8
1CGU	x-ray diffraction	2.5	1	GLU662_A	TRP683_A	LYS653_A	4.944	4.820	32.1	33.2	155.4
3CGT	x-ray diffraction	2.4	1	GLU662_A	TRP683_A	LYS653_A	4.906	4.699	36.1	29.0	152.4
4GXW	x-ray diffraction	1.3	1	ASP301_A	HIS305_A	ARG68_A	4.056	3.438	37.4	4.3	143.4
5CGT	x-ray diffraction	2.5	1	GLU662_A	TRP683_A	LYS653_A	4.783	4.414	35.8	36.6	148.6
3G4D	x-ray diffraction	2.4	1	GLU286_A	PHE285_A	ARG211_A	3.966	4.010	18.5	34.8	160.9
8CGT	x-ray diffraction	2.4	1	GLU662_A	TRP683_A	LYS653_A	4.922	4.722	36.0	32.2	153.4
4GXB	x-ray diffraction	1.8	1	GLU351_A	TRP361_A	ARG322_A	4.593	3.685	40.0	7.8	147.7
2B4U	x-ray diffraction	2.0	1	GLU168_A	HIS138_A	ARG134_A	3.789	4.379	36.2	35.0	143.2
1B4Z	x-ray diffraction	1.75	1	ASP212_A	TRP211_A	ARG77_A	4.265	3.585	34.3	12.3	140.8
1DSU	x-ray diffraction	2.0	1	GLU23_B	HIS157_B	ARG20_B	4.253	4.210	31.2	10.6	140.7
3G4I	x-ray diffraction	1.9	1	ASP264_D	HIS271_D	ARG274_D	4.887	3.695	29.9	16.5	140.1
1B40	x-ray diffraction	2.2	1	ASP212_A	TRP211_A	ARG77_A	4.322	3.520	32.2	13.2	139.8
1B4D	x-ray diffraction	2.0	1	ASP339_A	HIS341_A	ARG292_A	4.245	3.368	31.9	9.3	153.2
1B4H	x-ray diffraction	1.9	1	ASP212_A	TRP211_A	ARG77_A	4.337	3.588	32.3	13.5	141.9
2B4O	x-ray diffraction	2.3	1	GLU168_B	HIS138_B	ARG134_B	3.954	3.911	39.0	36.4	149.1
1CIC	x-ray diffraction	2.5	1	GLU98_D	TRP52_D	ARG30_A	4.684	4.963	37.7	26.4	163.9
1CIU	x-ray diffraction	2.3	1	GLU660_A	TRP681_A	LYS651_A	4.972	4.460	31.9	30.6	154.3
3CI0	x-ray diffraction	2.2	1	ASP116_J	HIS115_J	ARG113_J	3.827	3.693	30.2	12.2	150.8
1B46	x-ray diffraction	1.8	1	ASP212_A	TRP211_A	ARG77_A	4.286	3.552	34.0	11.0	140.0
2B4P	x-ray diffraction	1.81	1	GLU168_A	HIS138_A	ARG134_A	3.819	4.187	34.9	32.5	145.2
1B51	x-ray diffraction	1.8	1	ASP212_A	TRP211_A	ARG77_A	4.294	3.558	33.6	13.1	142.1
1CJC	x-ray diffraction	1.7	1	ASP54_A	HIS55_A	LYS208_A	4.453	3.995	16.9	15.0	149.1
1B58	x-ray diffraction	1.8	1	ASP212_A	TRP211_A	ARG77_A	4.352	3.571	32.0	10.6	142.1
1B5H	x-ray diffraction	1.9	1	ASP212_A	TRP211_A	ARG77_A	4.248	3.544	32.2	12.4	142.3
3CK7	x-ray diffraction	2.1	1	ASP168_A	TRP164_A	ARG229_A	4.797	3.377	39.8	23.9	139.0
3CK7	x-ray diffraction	2.1	1	ASP92_C	TRP512_C	LYS515_C	4.993	4.137	9.1	38.7	144.2
3CKZ	x-ray diffraction	1.9	1	ASP243_A	TRP218_A	LYS253_A	4.436	4.401	23.7	28.6	131.3
1B5I	x-ray diffraction	1.9	1	ASP212_A	TRP211_A	ARG77_A	4.317	3.534	31.3	12.1	143.0
1B5J	x-ray diffraction	1.8	1	ASP212_A	TRP211_A	ARG77_A	4.315	3.536	31.8	12.8	142.1
1F1S	x-ray diffraction	2.1	1	ASP756_A	TRP755_A	ARG707_A	4.371	3.706	38.6	16.6	131.9
2B5I	x-ray diffraction	2.3	1	GLU142_B	TRP194_B	LYS185_B	3.845	4.161	24.1	24.0	132.6
4DUW	x-ray diffraction	2.2	1	ASP790_A	PHE931_A	NA3103_A	4.235	3.991	35.8	26.5	141.9
3G58	x-ray diffraction	2.05	1	ASP264_B	HIS271_B	ARG274_B	4.894	3.476	20.1	24.9	139.1
3CK9	x-ray diffraction	2.2	1	ASP168_B	TRP164_B	ARG229_B	4.832	3.696	39.5	21.2	138.7
2G5T	x-ray diffraction	2.3	1	ASP515_B	PHE516_B	LYS523_B	4.385	4.254	39.3	13.7	133.7
1B6H	x-ray diffraction	1.8	1	ASP212_A	TRP211_A	ARG77_A	4.276	3.552	32.0	12.0	143.8
3B6Z	x-ray diffraction	1.88	1	GLU44_A	PHE127_A	ARG89_A	4.988	4.199	39.2	12.2	146.6
1G59	x-ray diffraction	2.4	1	ASP123_A	TYR122_A	ARG147_A	4.605	3.988	27.5	27.5	170.3
1F2D	x-ray diffraction	2.0	1	GLU296_D	HIS322_D	ARG38_D	4.943	4.835	36.5	29.8	157.7
3CL8	x-ray diffraction	2.25	1	GLU36_B	TRP130_B	ARG167_B	3.915	3.314	21.7	22.3	143.8
3CL0	x-ray diffraction	2.2	1	ASP243_A	TRP218_A	LYS253_A	4.359	4.528	21.6	29.3	133.0
3CL6	x-ray diffraction	1.58	1	GLU36_A	TRP130_A	ARG167_A	4.049	3.371	24.8	20.6	141.5
3CL4	x-ray diffraction	2.1	1	ASP331_A	TYR321_A	ARG41_A	4.509	3.535	19.1	9.2	168.7
1F2E	x-ray diffraction	2.3	1	ASP155_D	PHE151_D	ARG188_D	4.784	3.724	39.7	7.7	135.8
3CL5	x-ray diffraction	1.8	1	ASP331_A	TYR321_A	ARG41_A	4.446	3.605	16.5	8.4	168.7
3DUU	x-ray diffraction	1.95	1	ASP100_B	TYR32_A	LYS27_A	4.130	4.742	30.9	17.6	131.6
3CL7	x-ray diffraction	1.8	1	GLU36_A	TRP130_A	ARG167_A	4.091	3.321	23.4	23.0	141.6
4DUX	x-ray diffraction	2.3	1	ASP790_C	PHE931_C	NA3103_C	4.271	3.844	34.5	24.9	149.2
2B67	x-ray diffraction	2.05	1	ASP81_B	PHE171_B	LYS46_B	4.504	4.615	23.7	19.3	139.8
4F3H	x-ray diffraction	2.5	1	GLU216_A	PHE217_A	ARG183_A	4.760	3.892	39.1	10.1	147.2
4F3D	x-ray diffraction	2.5	1	GLU456_A	TRP458_A	LYS449_A	3.660	4.646	37.1	7.9	145.5
2F3S	x-ray diffraction	1.96	1	ASP339_A	HIS341_A	ARG292_A	4.221	3.242	36.1	7.0	149.4
2F3P	x-ray diffraction	1.94	1	ASP339_A	HIS341_A	ARG292_A	4.184	3.334	38.0	10.0	150.9
1GY8	x-ray diffraction	2.0	1	GLU208_A	HIS207_A	ARG18_A	3.622	3.626	4.8	25.8	158.0
2F3Q	x-ray diffraction	1.96	1	ASP339_A	HIS341_A	ARG292_A	4.277	3.327	38.8	10.2	150.3
2B7R	x-ray diffraction	1.7	1	GLU534_A	HIS505_A	ARG544_A	3.604	4.027	24.4	19.0	136.9
3B70	x-ray diffraction	1.89	1	GLU44_A	PHE127_A	ARG89_A	4.845	4.654	27.5	2.3	151.9
2F3U	x-ray diffraction	1.93	1	ASP339_A	HIS341_A	ARG292_A	4.323	3.314	36.4	9.3	150.9
1G51	x-ray diffraction	2.4	1	GLU1043_B	TYR1006_B	ARG1003_B	4.722	4.345	11.1	35.7	153.4
4B7X	x-ray diffraction	2.2	1	GLU183_I	PHE327_I	LYS184_I	4.333	4.884	38.9	7.0	147.9
1B7H	x-ray diffraction	2.0	1	ASP212_A	TRP211_A	ARG77_A	4.160	3.629	30.8	4.5	147.0
4GZS	x-ray diffraction	2.35	1	GLU277_D	TYR406_D	ARG118_D	3.945	3.472	39.8	25.1	147.9
2CMA	x-ray diffraction	2.3	1	ASP137_A	HIS94_A	ARG43_A	4.233	3.793	39.4	27.2	134.9
1B7Y	x-ray diffraction	2.5	1	GLU52_B	HIS54_B	ARG63_B	4.570	3.393	28.8	18.9	159.3
2B8H	x-ray diffraction	2.2	1	GLU278_A	TYR405_A	ARG118_A	4.038	3.493	38.6	15.4	140.1
1G5N	x-ray diffraction	1.9	1	GLU189_A	TYR146_A	ARG149_A	4.015	3.868	34.7	10.3	155.5
4GZE	x-ray diffraction	2.31	1	GLU205_A	TRP210_A	ARG209_A	4.504	3.328	31.8	3.5	147.9
2B8T	x-ray diffraction	2.0	1	GLU185_C	PHE186_C	LYS180_C	4.851	3.175	33.3	6.2	152.7
1GZF	x-ray diffraction	1.95	1	ASP130_A	TYR134_A	ARG167_A	4.119	3.381	20.9	23.1	158.5
3GZE	x-ray diffraction	1.98	1	GLU156_B	PHE147_B	ARG161_B	4.750	4.214	16.7	29.6	136.5
1B8G	x-ray diffraction	2.37	1	GLU125_B	PHE302_A	ARG150_B	3.591	4.288	3.4	38.9	140.6
4DVJ	x-ray diffraction	1.99	1	ASP99_B	HIS53_B	ARG130_B	4.993	4.056	37.3	15.0	135.9
1B8A	x-ray diffraction	1.9	1	ASP1043_B	TYR1006_B	ARG1003_B	4.983	4.058	38.1	35.9	144.0
3F41	x-ray diffraction	2.3	1	GLU464_A	HIS434_A	ARG430_A	4.204	4.055	38.8	32.1	137.7
3F41	x-ray diffraction	2.3	1	GLU166_A	HIS609_A	LYS613_A	3.941	4.000	30.7	31.8	146.3
1G65	x-ray diffraction	2.25	1	GLU25_G	TYR22_G	ARG10_G	4.280	4.132	39.2	20.0	134.3
1G6H	x-ray diffraction	1.6	1	ASP70_A	TYR65_A	ARG9_A	4.971	3.940	35.9	16.4	160.5
1B9V	x-ray diffraction	2.35	1	ASP242_A	TYR217_A	ARG252_A	4.093	3.947	15.3	19.1	146.5
1B9T	x-ray diffraction	2.4	1	ASP242_A	TYR217_A	ARG252_A	4.343	3.737	18.2	21.9	143.2
4F4D	x-ray diffraction	1.8	1	CL501_A	HIS341_A	ARG337_A	3.797	3.465	4.2	10.6	168.9
1DVM	x-ray diffraction	2.4	1	ASP355_A	HIS190_A	LYS243_A	4.415	4.977	19.9	34.4	145.0
4F5I	x-ray diffraction	2.2	1	ASP40_A	PHE30_A	LYS38_A	4.385	3.743	9.5	18.6	151.9
4F5J	x-ray diffraction	1.95	1	ASP40_A	PHE30_A	LYS38_A	4.372	4.207	2.7	22.7	158.5
4F5F	x-ray diffraction	2.25	1	ASP40_A	PHE30_A	LYS38_A	4.237	3.608	12.1	27.5	161.7
3COP	x-ray diffraction	2.3	1	ASP61_A	HIS66_A	ARG59_A	3.769	4.227	17.2	35.7	153.5
4DWR	x-ray diffraction	1.48	1	GLU316_B	TRP162_B	ARG304_B	4.512	3.404	24.4	2.3	157.9
4F5K	x-ray diffraction	2.2	1	ASP40_A	PHE30_A	LYS38_A	4.162	4.085	4.5	23.6	156.1
1G6X	x-ray diffraction	0.86	1	SO467_A	TYR10_A	LYS41_A	4.315	4.504	32.1	5.5	149.3
4F5G	x-ray diffraction	1.67	1	ASP40_A	PHE30_A	LYS38_A	4.000	3.843	3.2	20.7	157.3
4DWQ	x-ray diffraction	2.25	1	GLU316_A	TRP162_A	ARG304_A	4.950	3.471	10.3	2.8	167.3
4G6Z	x-ray diffraction	2.05	1	ASP124_A	TYR123_A	ARG147_A	4.504	3.689	20.6	20.7	148.9
3G6Z	x-ray diffraction	2.0	1	GLU276_A	HIS271_A	LYS206_A	3.936	4.350	29.2	29.8	174.2
4F5S	x-ray diffraction	2.47	1	ASP450_B	TYR451_B	ARG435_B	4.277	4.957	17.1	39.9	157.1
4F5H	x-ray diffraction	1.6	1	ASP40_A	PHE30_A	LYS38_A	4.066	4.464	13.9	20.0	150.0
3F56	x-ray diffraction	2.3	1	GLU120_F	PHE123_F	ARG57_F	4.321	4.013	33.3	28.5	141.5
1B9S	x-ray diffraction	2.5	1	ASP242_A	TYR217_A	ARG252_A	4.338	3.896	20.0	18.0	142.2
3G70	x-ray diffraction	2.0	1	GLU276_A	HIS271_A	LYS206_A	3.862	4.799	28.5	26.5	167.4
1G7G	x-ray diffraction	2.2	1	ASP137_A	HIS94_A	ARG43_A	4.604	3.700	39.5	20.6	133.3
2B9S	x-ray diffraction	2.27	1	ASP224_B	PHE270_A	LYS269_A	4.721	4.654	36.3	38.5	163.0
2DXI	x-ray diffraction	2.2	1	ASP123_A	TYR122_A	ARG147_A	4.494	3.813	22.6	23.5	167.2
2F6D	x-ray diffraction	1.6	1	ASP349_A	TYR346_A	ARG284_A	4.410	3.352	30.2	5.7	145.3
1B9J	x-ray diffraction	1.8	1	ASP212_A	TRP211_A	ARG77_A	4.321	3.592	32.6	11.3	142.3
3DX6	x-ray diffraction	1.7	1	GLU69_B	PHE22_B	ARG12_B	4.779	3.512	39.1	14.1	142.8
1BAV	x-ray diffraction	1.6	1	GLU163_A	TRP126_A	ARG130_A	4.869	3.287	18.3	15.6	159.5
3CQ8	x-ray diffraction	2.5	1	GLU9_A	PHE266_A	LYS247_A	4.525	4.104	31.5	30.0	151.1
3G72	x-ray diffraction	1.9	1	GLU276_A	HIS271_A	LYS206_A	3.832	4.560	32.5	37.3	169.7
1G7K	x-ray diffraction	2.0	1	ASP196_B	PHE224_D	ARG216_B	4.957	3.682	32.3	22.0	133.4
3BAE	x-ray diffraction	1.59	1	ASP54_H	TRP53_H	LYS33_H	4.878	4.072	32.1	18.9	146.2
2DYP	x-ray diffraction	2.5	1	ASP30_A	TYR209_A	ARG181_A	4.963	4.606	30.3	30.4	175.5
3DYM	x-ray diffraction	2.05	1	ASP790_A	PHE931_A	NA3103_A	4.092	3.877	33.1	27.6	149.0
3DYJ	x-ray diffraction	1.85	1	GLU2156_B	HIS2152_B	ARG2209_B	4.444	4.419	29.9	29.5	179.6
1DYU	x-ray diffraction	2.04	1	ASP516_A	HIS517_A	LYS498_A	4.692	4.352	34.5	17.5	143.4
1H1A	x-ray diffraction	1.75	1	ASP98_B	PHE94_B	LYS145_B	4.743	3.992	30.4	22.8	149.3
3F8S	x-ray diffraction	2.43	1	ASP515_A	PHE516_A	LYS523_A	3.655	4.867	15.5	20.9	166.6
1DYS	x-ray diffraction	1.6	1	GLU101_B	PHE57_A	ARG60_A	4.126	3.948	26.4	26.8	141.8
2G86	x-ray diffraction	2.4	1	GLU243_A	PHE292_A	ARG151_A	4.993	3.605	21.4	4.1	156.6
1H2A	x-ray diffraction	1.8	1	GLU29_S	PHE28_S	ARG224_L	4.664	4.307	32.8	35.1	130.5
2G85	x-ray diffraction	2.22	1	GLU134_A	TRP85_A	ARG104_A	4.998	3.844	27.5	35.0	139.8
3F8T	x-ray diffraction	1.9	1	ASP307_A	HIS308_A	ARG272_A	3.659	3.402	23.4	12.2	146.0
3DYO	x-ray diffraction	1.8	1	ASP790_A	PHE931_A	NA3103_A	4.142	3.936	38.4	33.2	142.4
4G8K	x-ray diffraction	2.4	1	GLU131_B	PHE126_B	ARG155_B	4.315	3.885	40.0	35.6	140.7
4G8I	x-ray diffraction	1.6	1	GLU69_B	PHE22_B	ARG12_B	4.778	3.565	39.3	11.3	149.2
4F9J	x-ray diffraction	2.1	1	GLU180_B	HIS246_B	ARG95_B	3.458	3.190	31.9	36.5	142.9
2DY2	x-ray diffraction	2.26	1	ASP196_A	HIS197_A	ARG308_A	3.873	4.324	39.2	35.3	164.4
2HTY	x-ray diffraction	2.5	1	GLU277_H	TYR406_H	ARG118_H	3.827	3.720	36.1	8.7	146.8
4BBY	x-ray diffraction	1.9	1	GLU346_C	HIS142_A	ARG586_A	3.858	3.202	7.9	13.5	170.7
3F94	x-ray diffraction	2.3	1	ASP293_A	PHE261_A	ARG228_A	3.914	3.472	39.3	8.4	137.0
2G9Q	x-ray diffraction	2.5	1	ASP339_A	HIS341_A	ARG292_A	4.816	3.627	36.6	11.8	139.1
3DYP	x-ray diffraction	1.75	1	ASP790_A	PHE931_A	NA3103_A	4.149	3.894	36.3	28.8	146.9
2G9F	x-ray diffraction	1.9	1	GLU475_A	TRP519_A	LYS551_A	4.402	4.791	19.7	38.7	131.4
2G9U	x-ray diffraction	2.15	1	ASP339_A	HIS341_A	ARG292_A	4.316	3.363	37.9	8.2	148.8
1HTM	x-ray diffraction	2.5	1	GLU74_F	TYR157_D	ARG76_D	4.379	4.159	32.0	25.2	148.5
2HTD	x-ray diffraction	1.6	1	GLU92_A	PHE110_A	LYS56_A	4.107	4.131	29.2	23.6	144.2
2HT6	x-ray diffraction	2.4	1	ASP151_B	TYR75_B	ARG207_A	4.752	3.768	25.3	19.2	160.4
4F9D	x-ray diffraction	1.9	1	GLU180_B	HIS246_B	ARG95_B	3.238	3.225	33.6	34.0	137.7
2G9R	x-ray diffraction	2.07	1	ASP339_A	HIS341_A	ARG292_A	4.372	3.413	30.7	7.6	152.4
1G9D	x-ray diffraction	2.2	1	GLU885_A	TYR887_A	LYS907_A	4.993	4.334	16.5	4.2	161.7
3H30	x-ray diffraction	1.56	1	GLU139_A	PHE135_A	ARG169_A	4.308	3.547	30.4	35.7	156.0
4DZB	x-ray diffraction	1.7	1	GLU167_B	TRP162_B	ARG211_B	4.636	4.132	39.2	30.5	153.4
4G9F	x-ray diffraction	1.9	1	GLU128_A	TYR113_A	ARG6_A	4.949	3.618	33.6	38.2	145.8
2G9V	x-ray diffraction	2.15	1	ASP339_A	HIS341_A	ARG292_A	4.440	3.351	29.0	7.8	150.2
1BCZ	x-ray diffraction	2.2	1	GLU189_A	TYR146_A	ARG149_A	4.212	4.017	23.4	18.5	141.4
2G94	x-ray diffraction	1.86	1	GLU364_A	PHE365_A	ARG205_D	4.858	3.812	29.5	2.4	149.7
4G9B	x-ray diffraction	1.7	1	GLU88_A	HIS84_A	ARG87_A	4.099	4.161	22.3	30.4	138.7
1BC3	x-ray diffraction	1.95	1	GLU189_A	TYR146_A	ARG149_A	4.319	3.987	30.8	25.3	135.5
1BCW	x-ray diffraction	2.1	1	GLU189_A	TYR146_A	ARG149_A	4.388	4.010	25.0	18.4	143.3
3BCS	x-ray diffraction	2.0	1	ASP339_A	HIS341_A	ARG292_A	4.556	3.298	34.7	9.8	153.7
4FA5	x-ray diffraction	1.94	1	ASP299_D	TRP277_D	LYS326_D	4.898	3.680	33.0	23.2	132.4
3FAY	x-ray diffraction	2.2	1	GLU1032_A	PHE991_A	LYS1037_A	4.743	4.256	29.3	19.6	140.4
3FA2	x-ray diffraction	2.2	1	GLU648_A	TRP629_A	ARG661_A	4.256	4.088	35.8	37.3	131.4
3E04	x-ray diffraction	1.95	1	ASP341_B	PHE403_C	ARG233_B	4.365	4.740	29.1	17.3	134.4
1BC0	x-ray diffraction	2.0	1	GLU189_A	TYR146_A	ARG149_A	4.324	4.844	26.9	15.9	141.6
4FA1	x-ray diffraction	2.18	1	ASP299_F	TRP277_F	LYS326_F	4.955	3.254	29.5	9.9	141.6
1BCY	x-ray diffraction	1.95	1	GLU189_A	TYR146_A	ARG149_A	4.226	3.929	28.2	19.7	141.2
3BCR	x-ray diffraction	2.14	1	ASP339_A	HIS341_A	ARG292_A	4.490	3.321	32.9	10.5	156.8
2GAC	x-ray diffraction	2.1	1	GLU83_C	HIS84_C	LYS120_C	4.147	4.530	35.9	26.7	130.1
3E08	x-ray diffraction	1.9	1	GLU11_C	PHE262_D	ARG8_C	4.684	3.811	36.7	28.5	167.4
4BC7	x-ray diffraction	2.4	1	GLU346_C	HIS142_A	ARG586_A	3.848	3.907	11.7	26.6	151.9
4FAV	x-ray diffraction	2.08	1	ASP299_F	TRP277_F	LYS326_F	4.962	3.378	27.6	11.7	140.7
4FAY	x-ray diffraction	1.56	1	ASP121_B	TYR236_B	ARG117_B	4.850	3.725	38.7	24.0	160.0
1BC1	x-ray diffraction	2.05	1	GLU189_A	TYR146_A	ARG149_A	4.226	4.110	32.1	27.8	135.2
2H42	x-ray diffraction	2.3	1	ASP563_A	PHE564_A	ARG777_A	4.587	3.730	22.3	12.5	152.4
2BDZ	x-ray diffraction	2.1	1	GLU85_C	HIS81_C	LYS104_C	4.953	4.789	39.9	37.3	169.7
2GAI	x-ray diffraction	1.7	1	GLU303_B	TYR299_B	ARG117_B	4.635	3.667	32.8	22.2	168.6
4GAC	x-ray diffraction	1.64	1	GLU105_B	TYR106_A	ARG72_A	3.385	3.680	38.0	27.2	155.1
1BD2	x-ray diffraction	2.5	1	ASP30_A	TYR209_A	ARG181_A	4.907	3.787	31.6	16.2	157.4
1BD2	x-ray diffraction	2.5	1	GLU168_E	TRP163_E	ARG212_E	4.658	4.538	24.9	25.2	142.0
3BD8	x-ray diffraction	2.1	1	ASP339_A	HIS341_A	ARG292_A	4.265	3.379	38.8	10.3	148.9
1H43	x-ray diffraction	2.2	1	GLU210_A	TYR192_A	ARG121_A	3.851	4.182	12.3	26.1	145.9
1GAH	x-ray diffraction	2.0	1	ASP309_A	TYR306_A	ARG241_A	4.502	3.500	31.2	9.5	140.2
9GAA	x-ray diffraction	2.1	1	GLU83_A	HIS84_A	LYS120_A	4.258	3.830	35.8	6.0	146.1
3BD7	x-ray diffraction	1.9	1	ASP339_A	HIS341_A	ARG292_A	4.340	3.285	40.0	8.4	147.5
3BDA	x-ray diffraction	2.0	1	ASP339_A	HIS341_A	ARG292_A	4.332	3.312	33.6	7.6	152.2
3BD6	x-ray diffraction	2.0	1	ASP339_A	HIS341_A	ARG292_A	4.424	3.339	33.2	11.3	157.6
1E1L	x-ray diffraction	2.3	1	ASP54_A	HIS55_A	LYS208_A	4.401	3.886	14.9	10.6	159.6
1E1N	x-ray diffraction	2.4	1	ASP54_A	HIS55_A	LYS208_A	4.403	3.999	16.1	12.0	152.0
1BDB	x-ray diffraction	2.0	1	ASP109_A	HIS113_A	LYS117_A	4.240	4.013	39.3	8.4	145.9
3GA2	x-ray diffraction	2.1	1	ASP223_A	HIS227_A	ARG230_A	3.546	4.055	38.0	38.6	134.0
9GAF	x-ray diffraction	1.9	1	ASP273_A	PHE292_A	LYS295_A	4.183	3.326	33.6	12.2	148.4
9GAF	x-ray diffraction	1.9	1	GLU383_C	HIS384_C	LYS420_C	4.574	4.570	36.8	9.2	151.6
9GAF	x-ray diffraction	1.9	1	ASP573_C	PHE592_C	LYS595_C	4.104	3.898	32.8	18.2	158.4
1GAJ	x-ray diffraction	2.5	1	ASP70_A	TYR65_A	ARG9_A	4.836	3.301	23.8	11.0	164.2
1J2Z	x-ray diffraction	2.1	1	GLU57_A	PHE59_A	ARG89_A	4.455	3.717	39.8	15.9	139.8
3BE9	x-ray diffraction	2.0	1	GLU139_A	TYR135_A	ARG169_A	4.856	4.140	39.9	38.2	174.3
3BEQ	x-ray diffraction	1.64	1	ASP243_A	TRP218_A	LYS253_A	4.371	4.530	23.6	27.3	132.5
1GAI	x-ray diffraction	1.7	1	ASP309_A	TYR306_A	ARG241_A	4.474	3.444	31.1	9.5	140.5
2GA3	x-ray diffraction	2.2	1	GLU219_A	TRP220_A	ARG232_A	3.665	4.262	34.4	37.6	130.2
4GAF	x-ray diffraction	2.15	1	ASP43_B	HIS76_B	LYS91_B	4.791	4.790	25.7	29.3	150.2
3E13	x-ray diffraction	1.6	1	GLU86_X	PHE87_X	ARG279_X	4.463	3.592	37.3	11.0	138.0
2GAJ	x-ray diffraction	1.95	1	GLU303_A	TYR299_A	ARG117_A	4.724	3.633	32.0	20.0	164.6
9GAC	x-ray diffraction	1.9	1	GLU83_A	HIS84_A	LYS120_A	4.535	4.127	38.7	12.9	150.4
2GAW	x-ray diffraction	2.2	1	GLU83_A	HIS84_A	LYS120_A	4.372	4.464	30.4	13.3	144.0
2H51	x-ray diffraction	2.1	1	GLU359_B	TYR360_B	LYS372_B	4.756	4.453	36.1	23.5	131.1
1H5U	x-ray diffraction	1.76	1	ASP339_A	HIS341_A	ARG292_A	4.409	3.433	29.0	10.8	161.2
1E1M	x-ray diffraction	1.85	1	ASP54_A	HIS55_A	LYS208_A	4.353	4.245	16.9	15.0	148.2
1E1K	x-ray diffraction	1.95	1	ASP54_A	HIS55_A	LYS208_A	4.337	4.103	12.4	21.1	146.7
1E1Y	x-ray diffraction	2.23	1	ASP339_A	HIS341_A	ARG292_A	4.501	3.503	28.1	7.9	159.7
4GCI	x-ray diffraction	1.5	1	ASP156_B	PHE152_B	ARG189_B	4.623	3.806	35.0	22.7	130.6
2J3M	x-ray diffraction	2.3	1	ASP297_A	HIS298_A	ARG385_A	3.500	3.871	22.2	18.1	139.9
3BGA	x-ray diffraction	2.1	1	GLU731_B	TYR734_B	LYS635_B	4.002	4.913	38.3	37.5	169.6
1J3J	x-ray diffraction	2.3	1	GLU199_A	TYR35_A	ARG38_A	4.100	4.382	25.7	36.3	134.6
1J3K	x-ray diffraction	2.1	1	GLU199_A	TYR35_A	ARG38_A	3.682	4.457	14.9	32.0	141.6
4J3C	x-ray diffraction	2.0	1	ASP227_B	TYR97_B	LYS101_B	4.703	4.896	38.8	30.9	156.7
1KB9	x-ray diffraction	2.3	1	ASP133_E	TYR27_J	ARG98_J	4.816	3.577	18.5	14.4	172.1
2J3L	x-ray diffraction	2.3	1	ASP297_A	HIS298_A	ARG385_A	3.722	3.991	20.3	16.3	143.9
1J3U	x-ray diffraction	2.5	1	ASP294_B	PHE356_A	ARG186_B	4.719	4.085	10.9	16.8	170.2
1J3I	x-ray diffraction	2.33	1	GLU199_A	TYR35_A	ARG38_A	4.028	4.526	13.0	24.1	143.3
3H7X	x-ray diffraction	2.0	1	ASP339_C	PHE335_C	LYS334_A	4.726	3.592	27.7	18.2	136.3
2J55	x-ray diffraction	2.15	1	ASP299_H	TRP277_H	LYS326_H	4.988	3.361	27.1	8.6	144.9
1BGL	x-ray diffraction	2.5	1	GLU243_A	HIS226_A	ARG448_A	4.828	3.748	30.9	20.0	131.3
1KCV	x-ray diffraction	1.8	1	ASP32_H	TYR33_H	ARG98_H	4.473	3.517	15.9	20.6	146.1
4H7N	x-ray diffraction	2.0	1	GLU426_A	HIS425_A	ARG94_A	4.113	4.147	16.0	31.2	145.9
3GDQ	x-ray diffraction	1.8	1	GLU119_A	TYR117_A	LYS104_A	4.762	4.323	34.7	21.7	155.2
3H7G	x-ray diffraction	1.65	1	GLU45_A	HIS49_A	ARG52_A	4.212	3.110	32.8	8.4	138.9
1BGM	x-ray diffraction	2.5	1	GLU243_I	HIS226_I	ARG448_I	3.845	3.648	21.5	18.7	140.6
1BGM	x-ray diffraction	2.5	1	ASP987_M	HIS990_M	ARG786_M	4.316	4.030	16.0	35.2	158.8
2BGR	x-ray diffraction	2.0	1	ASP515_A	PHE516_A	LYS523_A	4.222	4.233	33.3	26.3	131.3
1KCU	x-ray diffraction	2.2	1	ASP32_H	TYR33_H	ARG98_H	4.236	3.472	16.0	28.1	144.6
2H88	x-ray diffraction	1.74	1	GLU397_A	TYR365_A	ARG408_A	4.059	4.102	36.0	14.0	131.3
4H8A	x-ray diffraction	1.64	1	GLU50_A	TYR330_A	LYS15_A	4.416	4.690	21.5	17.8	153.7
2BGD	x-ray diffraction	2.4	1	ASP137_A	HIS94_A	ARG43_A	4.423	3.920	34.1	22.1	135.0
4GEL	x-ray diffraction	1.76	1	GLU217_B	HIS169_A	LYS171_A	4.386	4.135	38.7	29.9	130.7
3GE3	x-ray diffraction	1.52	1	GLU31_A	HIS36_A	LYS119_A	3.109	3.685	23.6	9.8	161.5
3GE8	x-ray diffraction	2.19	1	GLU31_A	HIS36_A	LYS119_A	2.995	3.718	19.6	10.3	162.2
3H9B	x-ray diffraction	1.5	1	ASP230_A	PHE191_A	ARG122_A	4.763	3.307	26.9	11.8	153.5
3H9U	x-ray diffraction	1.9	1	ASP278_B	TYR421_A	LYS161_B	3.771	4.821	19.0	13.0	148.1
3H99	x-ray diffraction	1.4	1	ASP230_A	PHE191_A	ARG122_A	4.756	3.253	28.0	11.8	151.1
3GEW	x-ray diffraction	2.0	1	GLU78_D	TYR77_D	LYS103_D	4.959	4.901	29.8	31.9	148.7
4H9P	x-ray diffraction	2.2	1	GLU266_C	HIS300_C	ARG299_C	4.702	4.285	35.8	20.9	156.3
3GEF	x-ray diffraction	1.5	1	ASP446_D	PHE451_D	ARG453_D	4.638	4.228	36.5	21.2	132.2
3H9C	x-ray diffraction	1.4	1	ASP230_A	PHE191_A	ARG122_A	4.685	4.648	10.8	22.5	165.0
2J7A	x-ray diffraction	2.3	1	ASP68_A	TYR123_A	ARG119_A	4.763	3.912	27.3	18.8	170.9
2BII	x-ray diffraction	1.7	1	ASP403_A	TRP474_A	ARG418_A	4.853	3.645	34.5	16.4	156.4
1KC5	x-ray diffraction	2.5	1	ASP32_H	TYR33_H	ARG98_H	4.020	3.657	12.0	22.1	146.5
1KCS	x-ray diffraction	2.5	1	ASP32_H	TYR33_H	ARG98_H	3.895	3.749	7.3	31.8	141.1
3H97	x-ray diffraction	1.7	1	ASP230_A	PHE191_A	ARG122_A	4.702	3.940	28.0	12.1	162.7
3HAV	x-ray diffraction	2.45	1	GLU10_C	HIS11_C	ARG81_C	4.579	3.182	34.9	11.7	135.2
1GFZ	x-ray diffraction	2.3	1	ASP339_A	HIS341_A	ARG292_A	4.137	3.557	39.3	6.2	146.8
4HA3	x-ray diffraction	1.46	1	GLU364_A	TYR362_A	ARG322_A	3.823	4.026	18.7	34.8	130.5
1J8V	x-ray diffraction	2.4	1	ASP285_A	TYR253_A	ARG291_A	3.703	3.387	26.1	25.3	139.3
4GF0	x-ray diffraction	1.75	1	ASP162_B	PHE158_B	ARG195_B	4.339	3.604	32.8	17.1	135.1
1J84	x-ray diffraction	2.02	1	ASP40_A	PHE38_A	LYS203_A	4.988	4.203	20.6	26.6	144.6
3BJ3	x-ray diffraction	2.1	1	GLU86_A	PHE90_A	ARG93_A	4.204	4.686	27.0	18.8	141.4
1J83	x-ray diffraction	1.7	1	ASP2040_B	PHE2038_B	LYS2203_B	4.916	4.230	21.4	24.6	141.9
3HA6	x-ray diffraction	2.36	1	GLU175_A	TYR8_B	LYS166_A	4.248	4.042	32.8	36.8	168.8
3BJ8	x-ray diffraction	2.3	1	GLU62_A	HIS63_A	LYS3_A	4.382	4.228	38.3	19.7	159.5
3HAC	x-ray diffraction	2.0	1	ASP515_A	PHE516_A	LYS523_A	4.222	3.954	28.6	27.6	133.3
3BJM	x-ray diffraction	2.35	1	ASP515_A	PHE516_A	LYS523_A	4.009	4.361	33.4	18.2	138.2
1J91	x-ray diffraction	2.22	1	GLU139_B	TYR135_B	ARG169_B	4.837	4.214	24.5	3.4	157.5
3BJU	x-ray diffraction	2.31	1	GLU484_B	HIS476_B	LYS479_B	4.934	4.948	10.1	38.4	149.3
3HAB	x-ray diffraction	2.1	1	ASP515_A	PHE516_A	LYS523_A	4.246	3.839	35.4	25.1	132.8
2GGS	x-ray diffraction	1.7	1	ASP262_A	TYR264_A	ARG256_A	3.190	3.802	8.5	20.2	151.3
1GG8	x-ray diffraction	2.31	1	ASP339_A	HIS341_A	ARG292_A	4.097	3.485	38.5	3.6	144.9
1GG1	x-ray diffraction	2.0	1	GLU302_D	HIS268_D	LYS186_D	3.571	3.913	29.2	38.3	135.9
1GGN	x-ray diffraction	2.36	1	ASP339_A	HIS341_A	ARG292_A	4.151	3.603	36.6	3.4	145.6
1HBM	x-ray diffraction	1.8	1	ASP80_C	TYR49_C	ARG43_C	4.523	4.413	19.9	32.2	144.6
1HBO	x-ray diffraction	1.78	1	ASP80_C	TYR49_C	ARG43_C	4.394	4.366	20.4	29.4	146.6
3GGH	x-ray diffraction	1.64	1	GLU78_A	TYR77_A	LYS103_A	4.977	4.584	34.0	31.9	144.8
2GGL	x-ray diffraction	2.4	1	GLU151_C	PHE109_C	ARG126_C	4.993	4.556	29.9	30.9	133.5
2GGE	x-ray diffraction	1.89	1	ASP266_A	HIS269_A	ARG91_A	3.903	4.146	9.8	25.9	144.6
1HBU	x-ray diffraction	1.9	1	ASP80_C	TYR49_C	ARG43_C	4.436	4.358	23.4	28.8	144.1
4GG5	x-ray diffraction	2.42	1	GLU1233_A	TYR1234_A	ARG1208_A	4.025	4.823	37.6	37.4	149.4
1GGY	x-ray diffraction	2.5	1	GLU489_B	PHE483_B	LYS418_B	4.716	3.713	21.4	19.3	151.1
1HBN	x-ray diffraction	1.16	1	ASP80_C	TYR49_C	ARG43_C	4.489	4.393	22.3	29.5	146.3
3GG4	x-ray diffraction	2.0	1	ASP111_B	PHE43_B	LYS40_B	4.950	4.543	35.2	26.4	167.5
3GH7	x-ray diffraction	1.9	1	ASP200_A	TYR286_A	ARG279_A	4.313	3.507	34.0	17.1	133.8
3HCV	x-ray diffraction	1.95	1	GLU69_B	PHE22_B	ARG12_B	4.096	3.613	39.3	18.1	137.2
3KE9	x-ray diffraction	1.9	1	GLU58_A	HIS37_A	ARG36_A	3.071	3.865	10.7	22.8	161.3
4JBE	x-ray diffraction	1.95	1	ASP28_B	HIS95_B	LYS141_B	3.370	4.142	18.9	36.1	162.2
2JBV	x-ray diffraction	1.86	1	ASP273_A	TRP71_A	LYS91_A	4.384	4.348	21.7	29.7	170.2
3KE8	x-ray diffraction	1.7	1	GLU58_B	HIS37_B	ARG36_B	3.803	3.492	20.9	21.1	141.3
3GH5	x-ray diffraction	1.6	1	ASP200_A	TYR286_A	ARG279_A	4.377	3.468	35.1	18.5	131.8
2GHI	x-ray diffraction	2.2	1	GLU139_B	TYR135_B	LYS130_B	3.808	4.870	15.7	15.6	152.7
2JC2	x-ray diffraction	2.5	1	SO41199_B	TYR67_B	ARG116_D	4.349	4.600	20.1	12.2	150.0
1JC0	x-ray diffraction	2.0	1	GLU213_C	HIS217_C	LYS209_C	4.956	4.881	33.9	7.0	146.1
2GHW	x-ray diffraction	2.3	1	CL88_A	TYR32_B	ARG98_B	4.447	4.162	31.0	29.2	137.6
2HCM	x-ray diffraction	2.0	1	GLU82_A	HIS113_A	ARG112_A	4.304	4.044	36.2	38.4	139.3
1JDW	x-ray diffraction	1.9	1	ASP298_A	HIS236_A	ARG235_A	4.101	4.441	30.8	36.5	162.8
1KFQ	x-ray diffraction	2.4	1	ASP276_B	HIS127_B	ARG27_B	4.545	4.353	34.1	29.1	168.6
3GH4	x-ray diffraction	1.8	1	ASP200_A	TYR286_A	ARG279_A	4.395	3.491	34.6	20.7	130.6
4GI8	x-ray diffraction	1.95	1	GLU315_A	TYR316_A	ARG270_A	4.429	3.947	37.8	30.1	132.1
1GIK	x-ray diffraction	1.8	1	ASP81_A	TYR80_A	ARG85_A	4.838	3.146	24.1	22.7	167.9
4GID	x-ray diffraction	2.0	1	GLU412_A	PHE413_A	ARG253_C	4.988	3.676	31.1	3.0	148.1
4GI6	x-ray diffraction	2.15	1	GLU315_A	TYR316_A	ARG270_A	4.250	3.932	32.1	28.1	134.7
1KGC	x-ray diffraction	1.5	1	GLU168_E	TRP163_E	ARG212_E	4.408	4.423	38.1	36.2	158.4
1JD9	x-ray diffraction	2.5	1	GLU279_A	PHE307_A	ARG267_A	4.835	4.300	34.2	38.2	141.3
2GJ4	x-ray diffraction	1.6	1	ASP339_A	HIS341_A	ARG292_A	4.550	3.404	33.2	14.7	160.2
1LOX	x-ray diffraction	2.4	1	GLU399_A	PHE167_A	LYS171_A	3.678	4.836	28.0	36.7	147.8
2HEK	x-ray diffraction	2.0	1	ASP183_B	TYR182_B	ARG167_B	4.892	4.089	35.4	29.7	152.2
2HE9	x-ray diffraction	2.0	1	ASP96_A	HIS117_A	LYS95_A	4.223	4.357	33.3	15.5	161.1
7JDW	x-ray diffraction	2.37	1	ASP298_A	HIS236_A	ARG235_A	3.986	4.363	28.1	38.1	160.3
4GJ8	x-ray diffraction	2.5	1	GLU266_A	HIS261_A	LYS195_A	3.579	4.619	39.2	36.6	169.4
3KHX	x-ray diffraction	2.3	1	ASP62_A	HIS65_A	ARG43_A	3.672	3.469	22.2	17.1	142.7
4GJR	x-ray diffraction	1.85	1	GLU247_A	HIS276_A	ARG279_A	3.714	3.626	31.1	7.4	144.0
3GJR	x-ray diffraction	2.2	1	GLU190_B	PHE193_B	LYS156_A	4.860	4.976	20.6	20.4	141.6
3MTF	x-ray diffraction	2.15	1	ASP433_A	TYR432_A	ARG416_A	4.583	4.805	19.7	38.9	136.3
3LOM	x-ray diffraction	2.3	1	ASP77_B	TYR27_B	ARG138_B	4.660	4.234	38.9	39.3	132.6
3LOM	x-ray diffraction	2.3	1	GLU29_B	PHE51_B	ARG56_B	3.646	3.991	22.9	36.1	136.4
3MTA	x-ray diffraction	2.23	1	ASP339_A	HIS341_A	ARG292_A	4.561	3.427	29.4	11.8	153.7
3MTB	x-ray diffraction	1.95	1	ASP339_A	HIS341_A	ARG292_A	4.380	3.469	36.7	12.7	152.8
2JEB	x-ray diffraction	2.4	1	GLU100_B	HIS82_B	ARG80_B	4.025	4.012	34.1	19.7	133.5
3KHZ	x-ray diffraction	2.5	1	ASP62_A	HIS65_A	ARG43_A	3.806	3.318	30.0	6.9	143.4
1JEV	x-ray diffraction	1.3	1	ASP212_A	TRP211_A	ARG77_A	4.344	3.565	33.5	12.3	141.5
1JET	x-ray diffraction	1.2	1	ASP212_A	TRP211_A	ARG77_A	4.288	3.542	33.0	13.0	141.3
1LP9	x-ray diffraction	2.0	1	GLU167_F	TRP162_F	ARG211_F	4.859	4.092	33.9	37.0	149.3
1JEU	x-ray diffraction	1.25	1	ASP212_A	TRP211_A	ARG77_A	4.377	3.646	33.4	13.2	141.6
3MTD	x-ray diffraction	2.1	1	ASP339_A	HIS341_A	ARG292_A	4.232	3.374	36.2	10.0	149.6
3MT9	x-ray diffraction	2.05	1	ASP339_A	HIS341_A	ARG292_A	4.112	3.447	36.3	12.3	148.8
3MT8	x-ray diffraction	2.0	1	ASP339_A	HIS341_A	ARG292_A	4.504	3.432	32.8	8.9	149.1
3LPG	x-ray diffraction	2.42	1	ASP185_B	TRP183_B	ARG83_B	4.901	3.500	34.6	17.2	133.8
1MTZ	x-ray diffraction	1.8	1	GLU242_A	TYR243_A	ARG184_A	4.126	3.629	38.0	14.0	150.5
3MT7	x-ray diffraction	2.0	1	GLU195_A	PHE196_A	ARG309_A	4.554	4.087	39.5	19.4	156.0
3MT7	x-ray diffraction	2.0	1	ASP339_A	HIS341_A	ARG292_A	4.335	3.464	32.8	10.8	151.5
2JF2	x-ray diffraction	1.8	1	GLU94_A	TYR63_A	LYS45_A	4.763	4.865	37.9	30.8	161.1
3HFW	x-ray diffraction	1.92	1	GLU332_A	TYR333_A	ARG336_A	4.374	3.621	28.5	9.2	148.0
1KI8	x-ray diffraction	2.2	1	GLU225_A	TYR101_A	ARG176_A	4.935	4.043	34.5	17.0	136.1
3MUY	x-ray diffraction	2.5	1	ASP790_2	PHE931_2	NA3103_2	4.173	3.883	34.3	28.8	146.3
3LPW	x-ray diffraction	1.65	1	ASP129_A	HIS128_A	LYS19_A	4.242	4.469	13.0	39.0	137.2
1HFB	x-ray diffraction	1.9	1	GLU316_B	HIS282_B	LYS201_B	3.711	4.251	31.0	38.8	139.9
4HF4	x-ray diffraction	2.0	1	SO41010_A	HIS535_A	ARG543_A	3.543	3.864	22.6	11.0	147.1
3HFK	x-ray diffraction	1.9	1	GLU66_A	TRP68_A	LYS38_A	3.983	4.562	23.3	26.4	130.3
1MU9	x-ray diffraction	2.05	1	ASP288_A	HIS493_A	LYS495_A	3.600	4.103	20.2	7.3	153.2
1MU0	x-ray diffraction	2.4	1	ASP120_A	HIS121_A	ARG90_A	3.476	3.369	20.3	25.0	170.1
1MU0	x-ray diffraction	2.4	1	GLU242_A	TYR243_A	ARG184_A	4.488	4.011	33.4	27.4	136.5
1MU7	x-ray diffraction	2.0	1	ASP288_A	HIS493_A	LYS495_A	3.629	4.108	21.5	7.2	151.3
3HUJ	x-ray diffraction	2.5	1	GLU168_H	TRP163_H	ARG212_H	4.695	4.493	32.5	29.3	148.4
1KI4	x-ray diffraction	2.34	1	GLU225_A	TYR101_A	ARG176_A	4.427	4.151	33.3	22.3	131.9
1KIM	x-ray diffraction	2.14	1	GLU225_A	TYR101_A	ARG176_A	4.678	3.970	35.4	13.9	131.6
3MV1	x-ray diffraction	2.2	1	ASP790_1	PHE931_1	NA3103_1	4.272	4.035	39.9	33.6	148.7
3MV1	x-ray diffraction	2.2	1	GLU667_2	HIS653_2	ARG699_2	3.633	4.078	38.1	39.7	130.1
3LQ7	x-ray diffraction	2.3	1	ASP178_B	PHE174_B	ARG210_B	4.847	3.775	36.5	18.1	135.3
2JIS	x-ray diffraction	1.6	1	GLU485_B	PHE481_B	ARG88_B	4.924	3.348	35.2	7.7	142.7
4HGV	x-ray diffraction	2.09	1	ASP304_B	PHE366_A	ARG196_B	4.378	4.945	32.4	14.6	133.3
2HUO	x-ray diffraction	2.0	1	ASP195_A	HIS194_A	LYS127_A	3.217	4.940	17.2	25.4	152.0
1JI2	x-ray diffraction	2.3	1	GLU284_A	PHE269_A	ARG297_A	4.201	3.950	27.3	30.0	131.5
2HU4	x-ray diffraction	2.5	1	ASP243_F	TRP218_F	LYS253_F	4.359	4.589	23.8	25.5	134.6
2HGW	x-ray diffraction	1.98	1	GLU250_A	HIS249_A	ARG285_A	3.888	4.307	15.1	24.1	165.8
3MV7	x-ray diffraction	2.0	1	GLU175_E	TRP170_E	ARG219_E	4.660	4.206	38.2	34.2	156.0
3LS8	x-ray diffraction	2.25	1	GLU344_A	TRP317_A	ARG320_A	3.867	4.175	4.4	32.9	147.6
3MV0	x-ray diffraction	2.2	1	ASP790_1	PHE931_1	NA3103_1	4.141	3.836	39.4	33.3	146.0
3MV8	x-ray diffraction	2.1	1	GLU175_E	TRP170_E	ARG219_E	4.838	4.294	35.5	36.6	154.0
1HV6	x-ray diffraction	2.0	1	GLU140_A	TRP141_A	ARG342_A	4.531	3.793	37.8	18.1	137.1
3LSZ	x-ray diffraction	1.7	1	ASP171_D	PHE167_D	ARG204_D	4.935	3.871	38.7	36.4	136.6
1MW9	x-ray diffraction	1.67	1	GLU513_X	TYR518_X	ARG476_X	3.528	3.654	6.7	28.9	148.7
1MW8	x-ray diffraction	1.9	1	GLU513_X	TYR518_X	ARG476_X	4.152	3.839	12.2	28.3	163.8
4HVA	x-ray diffraction	2.07	1	ASP40_A	HIS41_A	LYS154_A	4.663	4.301	19.6	33.0	161.5
1KIT	x-ray diffraction	2.3	1	ASP682_A	TYR740_A	ARG224_A	4.666	3.442	39.2	22.8	160.6
1LT7	x-ray diffraction	2.15	1	GLU317_B	TYR289_B	ARG294_B	4.891	4.030	35.7	33.1	142.7
4HWG	x-ray diffraction	2.0	1	GLU307_A	HIS148_A	ARG151_A	4.520	3.595	21.5	17.1	149.6
1LTM	x-ray diffraction	1.7	1	GLU195_A	TYR191_A	ARG188_A	3.973	3.743	37.1	25.3	146.3
3LU2	x-ray diffraction	2.2	1	GLU57_A	HIS58_A	LYS61_A	4.701	3.625	26.2	33.9	166.3
3LUF	x-ray diffraction	1.76	1	GLU232_B	PHE223_A	ARG236_A	4.434	4.516	35.0	16.0	130.3
3LUQ	x-ray diffraction	2.49	1	GLU96_D	HIS97_D	ARG90_C	4.729	4.573	27.1	39.4	163.1
1JKH	x-ray diffraction	2.5	1	GLU89_A	TRP88_A	ARG143_B	4.584	3.697	30.0	0.3	150.0
1KI6	x-ray diffraction	2.37	1	GLU225_A	TYR101_A	ARG176_A	4.402	4.086	36.8	20.0	130.2
2JLV	x-ray diffraction	2.3	1	GLU535_A	TYR557_A	ARG560_A	3.923	3.513	38.6	22.6	133.0
2JLR	x-ray diffraction	2.0	1	GLU535_A	TYR557_A	ARG560_A	4.614	3.588	30.1	24.9	149.5
1HXC	x-ray diffraction	2.25	1	GLU280_A	PHE279_A	ARG204_A	3.988	3.934	10.2	24.1	164.7
2JLZ	x-ray diffraction	2.2	1	GLU535_A	TYR557_A	ARG560_A	4.506	3.563	38.0	27.7	136.5
2JLS	x-ray diffraction	2.23	1	GLU535_A	TYR557_A	ARG560_A	3.915	3.417	32.9	23.5	137.7
2JLQ	x-ray diffraction	1.67	1	GLU535_A	TYR557_A	ARG560_A	4.367	3.404	32.6	22.7	145.5
2HHA	x-ray diffraction	2.35	1	ASP515_B	PHE516_B	LYS523_B	4.267	4.300	31.3	27.9	133.0
3HH2	x-ray diffraction	2.15	1	ASP1_A	PHE2_A	ARG105_A	3.525	4.211	34.5	29.9	136.7
1HHJ	x-ray diffraction	2.5	1	ASP30_A	TYR209_A	ARG181_A	4.999	3.798	30.2	15.0	163.6
3MYR	x-ray diffraction	2.1	1	ASP1118_B	TYR1177_B	ARG1547_B	4.613	4.855	35.9	36.9	139.2
3MYR	x-ray diffraction	2.1	1	GLU104_E	HIS105_E	ARG67_E	4.950	3.749	37.1	11.7	131.3
3LVM	x-ray diffraction	2.05	1	GLU156_A	TYR337_A	LYS105_A	4.847	4.153	31.9	18.1	132.7
1HXA	x-ray diffraction	2.32	1	GLU280_A	PHE279_A	ARG204_A	3.900	3.833	21.1	33.6	153.4
1HXA	x-ray diffraction	2.32	1	ASP468_A	TYR469_A	LYS479_A	4.991	2.894	29.0	16.3	164.1
1HXA	x-ray diffraction	2.32	1	ASP444_A	TYR527_A	ARG264_A	4.809	4.002	38.9	37.1	143.4
2HXU	x-ray diffraction	1.8	1	GLU275_A	HIS302_A	ARG327_A	4.954	3.716	28.0	34.0	154.0
3HXJ	x-ray diffraction	2.0	1	ASP274_B	TYR273_B	ARG255_B	4.792	3.382	26.2	8.8	156.0
3LVJ	x-ray diffraction	2.44	1	GLU156_A	TYR337_A	LYS105_A	4.849	3.911	27.3	14.8	139.6
1MZZ	x-ray diffraction	2.0	1	ASP196_A	HIS197_A	ARG308_A	4.516	3.797	39.8	25.5	149.9
1MZZ	x-ray diffraction	2.0	1	ASP1196_B	HIS1197_B	ARG1308_B	4.675	3.947	33.5	39.5	159.8
1MZZ	x-ray diffraction	2.0	1	ASP2196_C	HIS2197_C	ARG2308_C	4.553	3.865	36.0	38.4	152.6
1JMZ	x-ray diffraction	2.0	1	GLU394_A	TYR411_A	ARG408_A	4.856	4.522	28.1	29.0	177.7
2HXT	x-ray diffraction	1.7	1	GLU275_A	HIS302_A	ARG327_A	4.993	3.639	27.3	31.5	155.3
3LVK	x-ray diffraction	2.44	1	GLU156_A	TYR337_A	LYS105_A	4.943	3.968	28.6	7.2	146.6
1HHI	x-ray diffraction	2.5	1	ASP30_A	TYR209_A	ARG181_A	4.728	3.637	35.0	9.9	152.4
1JMX	x-ray diffraction	1.9	1	GLU394_A	TYR411_A	ARG408_A	4.886	4.298	26.1	32.6	173.4
1JNR	x-ray diffraction	1.6	1	GLU582_A	TRP579_A	LYS249_A	4.324	4.238	28.4	25.1	174.6
1LWO	x-ray diffraction	2.0	1	GLU195_A	PHE196_A	ARG309_A	4.236	3.777	33.3	39.0	170.0
1LWO	x-ray diffraction	2.0	1	ASP339_A	HIS341_A	ARG292_A	4.373	3.357	27.5	11.7	157.4
1JNZ	x-ray diffraction	2.5	1	GLU582_A	TRP579_A	LYS249_A	4.501	4.237	27.5	27.5	175.2
1JNZ	x-ray diffraction	2.5	1	GLU2582_C	TRP2579_C	LYS2249_C	4.201	4.279	29.9	26.2	174.5
1LWN	x-ray diffraction	2.0	1	ASP339_A	HIS341_A	ARG292_A	4.237	3.411	35.8	8.1	151.0
3LWU	x-ray diffraction	2.1	1	GLU104_A	HIS153_A	ARG142_A	3.664	4.514	34.6	28.0	171.9
2HIV	x-ray diffraction	2.05	1	GLU239_A	TRP429_A	LYS250_A	3.825	3.477	28.3	3.4	149.5
3KJM	x-ray diffraction	1.9	1	ASP138_A	TYR141_A	ARG239_A	4.628	4.475	32.6	30.6	141.2
3LWT	x-ray diffraction	1.96	1	GLU153_X	HIS159_X	ARG166_X	4.154	3.634	29.9	23.4	137.0
1N18	x-ray diffraction	2.0	1	GLU49_G	PHE50_G	LYS75_C	3.880	4.193	39.5	29.1	169.0
1N1D	x-ray diffraction	2.0	1	ASP66_A	TYR30_A	LYS3_A	4.135	4.944	23.3	30.2	168.7
1N1T	x-ray diffraction	1.6	1	SO4802_A	PHE230_A	ARG206_A	4.016	3.837	36.3	29.5	137.3
3HIU	x-ray diffraction	1.85	1	GLU36_A	HIS37_A	ARG161_A	4.667	3.946	38.8	32.7	154.7
1N1M	x-ray diffraction	2.5	1	ASP515_A	PHE516_A	LYS523_A	4.176	2.961	33.0	6.5	140.5
1N1J	x-ray diffraction	1.67	1	ASP109_B	PHE108_B	ARG83_B	4.566	3.515	37.7	13.4	135.4
3HIM	x-ray diffraction	2.2	1	GLU193_B	PHE156_A	ARG197_B	4.782	4.312	36.9	29.2	139.1
3HJE	x-ray diffraction	1.9	1	ASP441_A	HIS440_A	ARG8_A	3.810	3.278	31.5	9.3	142.0
3HYL	x-ray diffraction	2.16	1	GLU132_A	HIS149_A	ARG61_A	4.621	3.678	20.8	24.9	152.5
1HJ6	x-ray diffraction	2.0	1	ASP392_A	TYR391_A	LYS350_A	4.226	3.089	26.2	22.8	137.7
3N27	x-ray diffraction	1.8	1	GLU20_A	TRP68_B	ARG71_B	4.633	3.474	27.2	20.3	134.6
3LZ9	x-ray diffraction	2.28	1	GLU280_A	PHE279_A	ARG204_A	3.959	4.007	14.0	29.3	162.2
3LZ9	x-ray diffraction	2.28	1	ASP468_A	TYR469_A	LYS479_A	4.450	4.454	22.0	33.3	165.5
2HKV	x-ray diffraction	1.7	1	GLU54_A	TYR91_A	ARG95_A	4.492	3.225	33.7	7.5	140.9
1M05	x-ray diffraction	1.9	1	GLU69_B	PHE22_B	ARG12_B	4.568	3.593	35.9	16.8	137.6
1M0O	x-ray diffraction	2.4	1	ASP353_A	TYR173_A	LYS372_A	4.180	4.002	28.0	32.7	132.7
3M02	x-ray diffraction	2.5	1	GLU280_A	PHE279_A	ARG204_A	3.819	3.957	14.9	32.7	161.9
3M02	x-ray diffraction	2.5	1	ASP468_A	TYR469_A	LYS479_A	4.799	3.800	24.7	37.8	164.9
1M0Q	x-ray diffraction	2.0	1	ASP353_A	TYR173_A	LYS372_A	4.309	4.805	32.3	32.9	131.8
3M00	x-ray diffraction	2.1	1	GLU280_A	PHE279_A	ARG204_A	3.929	3.978	17.4	33.1	162.2
3M00	x-ray diffraction	2.1	1	ASP468_A	TYR469_A	LYS479_A	4.757	4.350	23.9	23.4	176.4
2HZP	x-ray diffraction	2.0	1	GLU130_A	HIS291_A	LYS293_A	3.946	4.459	14.1	10.4	163.7
3KMT	x-ray diffraction	1.78	1	GLU100_B	PHE19_B	LYS9_B	4.660	4.711	37.6	26.1	161.9
1JRQ	x-ray diffraction	2.15	1	ASP516_A	HIS517_A	LYS498_A	4.651	3.558	29.8	12.6	140.2
1M1N	x-ray diffraction	1.16	1	GLU461_B	PHE462_B	LYS458_B	4.477	4.011	38.1	25.9	146.1
1HLF	x-ray diffraction	2.26	1	ASP339_A	HIS341_A	ARG292_A	4.010	3.583	39.5	7.1	146.1
3HLX	x-ray diffraction	1.3	1	GLU202_D	HIS254_A	ARG206_D	4.752	4.815	36.6	29.9	171.3
2I0F	x-ray diffraction	2.22	1	ASP92_A	TYR89_A	ARG85_E	4.758	4.795	5.7	38.7	139.7
3M1A	x-ray diffraction	2.0	1	ASP224_F	PHE278_C	ARG185_F	4.214	3.907	21.5	3.1	156.6
1JRZ	x-ray diffraction	2.0	1	GLU534_A	HIS505_A	ARG544_A	3.638	4.189	22.8	20.1	137.6
3N48	x-ray diffraction	1.9	1	ASP85_A	TYR89_A	LYS139_A	4.822	4.806	36.0	14.4	143.0
3HLR	x-ray diffraction	2.3	1	GLU69_A	TYR68_A	LYS94_A	4.950	4.727	35.4	35.6	142.9
3HLS	x-ray diffraction	2.15	1	ASP391_A	TYR395_A	ARG407_A	4.223	4.140	37.5	25.5	132.3
3HL4	x-ray diffraction	2.2	1	ASP143_A	TYR107_A	ARG78_A	4.823	4.449	29.7	27.3	169.3
3HLK	x-ray diffraction	2.1	1	GLU374_A	HIS407_A	ARG403_B	4.796	3.846	28.3	27.2	150.8
1HMU	x-ray diffraction	2.0	1	ASP454_A	TYR453_A	ARG369_A	3.842	3.516	38.0	6.5	139.2
1HMW	x-ray diffraction	2.3	1	ASP454_A	TYR453_A	ARG369_A	3.813	3.372	23.8	18.9	139.8
3M1V	x-ray diffraction	1.45	1	ASP80_C	TYR49_C	ARG43_C	4.535	4.515	21.5	32.5	146.7
1HM3	x-ray diffraction	2.1	1	ASP454_A	TYR453_A	ARG369_A	3.802	3.551	38.7	5.5	140.7
1HM2	x-ray diffraction	2.0	1	ASP454_A	TYR453_A	ARG369_A	3.772	3.603	36.2	7.6	141.2
3JSX	x-ray diffraction	2.45	1	ASP95_H	TRP215_H	LYS141_H	4.847	4.724	39.6	38.8	153.0
3M2V	x-ray diffraction	1.8	1	ASP80_C	TYR49_C	ARG43_C	4.449	4.494	22.3	30.1	146.9
1M2P	x-ray diffraction	2.0	1	GLU139_A	TYR135_A	ARG169_A	4.661	4.290	32.9	35.0	173.4
1M2R	x-ray diffraction	1.7	1	GLU139_A	TYR135_A	ARG169_A	4.609	4.287	36.8	38.1	173.6
3M2U	x-ray diffraction	1.4	1	ASP80_C	TYR49_C	ARG43_C	4.526	4.516	21.6	31.7	146.3
3M2R	x-ray diffraction	1.3	1	ASP80_C	TYR49_C	ARG43_C	4.519	4.585	21.7	32.2	145.4
1M2Q	x-ray diffraction	1.79	1	GLU139_A	TYR135_A	ARG169_A	4.619	4.239	35.6	37.2	177.0
3JTH	x-ray diffraction	2.0	1	ASP263_B	TRP259_B	ARG225_B	3.554	3.555	29.5	5.5	150.5
1N6B	x-ray diffraction	2.3	1	ASP357_A	HIS393_A	ARG354_A	4.810	4.534	26.1	36.6	143.3
3M32	x-ray diffraction	1.35	1	ASP80_C	TYR49_C	ARG43_C	4.495	4.581	22.5	31.6	144.7
3M30	x-ray diffraction	1.45	1	ASP80_C	TYR49_C	ARG43_C	4.542	4.557	23.2	31.5	144.8
3JUH	x-ray diffraction	1.66	1	GLU139_A	PHE135_A	ARG169_A	4.490	3.368	26.5	10.6	151.2
1M3Y	x-ray diffraction	2.0	1	ASP134_A	TYR87_A	ARG114_A	4.738	3.166	13.5	13.7	165.7
1M3Y	x-ray diffraction	2.0	1	GLU97_A	TYR176_A	LYS174_A	4.585	3.369	32.4	32.7	163.0
1N60	x-ray diffraction	1.19	1	ASP745_B	TYR746_B	ARG689_B	4.996	3.474	39.3	13.4	135.1
1M43	x-ray diffraction	2.4	1	GLU7_B	PHE167_B	ARG176_B	3.672	4.819	21.2	37.7	147.6
3M49	x-ray diffraction	2.0	1	GLU132_A	HIS149_A	ARG61_A	4.807	3.591	19.3	27.6	154.7
3M49	x-ray diffraction	2.0	1	ASP192_B	TRP407_A	ARG197_B	4.750	4.030	36.8	37.0	150.7
3JVG	x-ray diffraction	2.2	1	ASP95_D	PHE98_D	ARG245_B	4.766	3.680	23.2	27.3	144.4
1N78	x-ray diffraction	2.1	1	ASP123_A	TYR122_A	ARG147_A	4.499	3.773	23.1	25.0	169.3
1N75	x-ray diffraction	1.9	1	ASP123_A	TYR122_A	ARG147_A	4.566	4.041	19.3	33.3	159.7
3M4U	x-ray diffraction	2.39	1	ASP199_A	HIS200_A	ARG276_A	3.684	4.097	19.2	33.2	164.9
3HN3	x-ray diffraction	1.7	1	ASP50_B	TRP63_B	ARG48_B	4.862	3.231	38.7	9.2	146.6
3M4G	x-ray diffraction	2.05	1	ASP9_J	HIS5_J	LYS56_J	2.571	2.926	16.6	22.3	163.2
1N77	x-ray diffraction	2.4	1	ASP123_A	TYR122_A	ARG147_A	4.713	3.935	22.9	29.3	170.4
2HNE	x-ray diffraction	2.0	1	GLU275_D	HIS302_D	ARG327_D	4.864	3.863	34.0	21.9	151.6
1M5H	x-ray diffraction	2.0	1	GLU131_A	TRP140_A	LYS122_A	4.499	4.521	24.9	14.6	142.3
1M5H	x-ray diffraction	2.0	1	GLU1131_B	TRP1140_B	LYS1122_B	4.540	3.279	31.2	18.0	130.8
1M5H	x-ray diffraction	2.0	1	GLU2131_C	TRP2140_C	LYS2122_C	4.813	4.913	32.0	14.2	136.9
1M5H	x-ray diffraction	2.0	1	GLU4131_E	TRP4140_E	LYS4122_E	4.419	4.602	28.6	18.4	134.9
1M5H	x-ray diffraction	2.0	1	GLU5131_F	TRP5140_F	LYS5122_F	4.773	4.391	32.6	15.5	135.4
3HN6	x-ray diffraction	2.2	1	GLU83_E	PHE173_E	ARG172_E	4.167	4.881	38.3	26.7	166.0
3I1K	x-ray diffraction	2.1	1	ASP338_A	TYR326_A	ARG47_A	4.318	3.665	19.6	23.2	169.6
1KOP	x-ray diffraction	1.9	1	ASP194_B	HIS195_B	LYS132_B	3.900	4.207	27.4	32.2	130.7
3KOM	x-ray diffraction	1.6	1	GLU132_A	HIS149_A	ARG61_A	4.792	3.774	17.0	34.0	146.2
3HNO	x-ray diffraction	2.0	1	ASP296_A	TYR297_A	ARG300_A	3.890	4.058	34.2	38.4	136.3
3KOX	x-ray diffraction	2.4	1	GLU516_B	TRP517_B	ARG86_B	4.881	3.909	16.2	21.0	167.9
3I1J	x-ray diffraction	1.9	1	GLU212_A	TYR209_A	ARG107_A	4.674	4.451	26.8	16.7	147.9
2HND	x-ray diffraction	2.5	1	GLU89_A	TRP88_A	ARG143_B	4.333	3.573	28.0	6.6	145.9
1I1E	x-ray diffraction	2.5	1	GLU885_A	TYR887_A	LYS907_A	4.518	4.983	21.8	12.5	153.4
4HOV	x-ray diffraction	2.2	1	ASP114_B	PHE143_A	ARG55_B	4.021	3.669	14.9	13.6	163.2
1M6V	x-ray diffraction	2.1	1	ASP244_B	PHE314_B	LYS285_B	4.217	4.973	29.4	20.1	132.7
3M72	x-ray diffraction	1.7	1	GLU31_A	PHE28_A	ARG99_A	4.201	4.369	26.7	37.2	149.3
1KPU	x-ray diffraction	1.5	1	ASP30_A	TYR209_A	ARG181_A	4.947	3.689	31.8	11.8	160.0
3M71	x-ray diffraction	1.2	1	GLU31_A	PHE28_A	ARG99_A	4.358	4.393	24.4	36.7	147.9
1N8U	x-ray diffraction	1.8	1	GLU71_A	TYR67_A	ARG101_A	4.115	2.962	37.1	12.0	137.6
3M8S	x-ray diffraction	2.2	1	GLU713_A	TYR719_A	ARG727_A	4.986	4.846	29.0	35.6	131.6
3KP1	x-ray diffraction	2.01	1	GLU516_A	TRP517_A	ARG86_A	4.556	4.000	15.3	23.0	160.7
3N8T	x-ray diffraction	2.4	1	GLU396_A	HIS398_A	ARG247_A	4.241	3.803	12.3	7.3	160.6
1N8I	x-ray diffraction	2.1	1	GLU263_A	TRP135_A	ARG318_A	4.850	4.794	35.3	31.5	173.6
3I27	x-ray diffraction	2.0	1	ASP330_A	TYR318_A	ARG38_A	4.441	3.580	17.9	19.0	167.8
1JYX	x-ray diffraction	1.75	1	ASP790_A	PHE931_A	NA3103_A	4.124	3.869	36.9	29.4	146.7
1N9W	x-ray diffraction	2.3	1	GLU358_A	TYR327_A	ARG335_A	4.970	4.007	25.2	31.9	137.4
3M8E	x-ray diffraction	2.0	1	GLU72_A	TYR65_A	ARG17_B	4.061	4.186	12.6	37.7	146.4
3I26	x-ray diffraction	1.8	1	ASP330_A	TYR318_A	ARG38_A	4.409	3.540	17.1	21.0	165.8
1JYN	x-ray diffraction	1.8	1	ASP790_A	PHE931_A	NA3103_A	4.109	3.856	34.3	30.4	144.3
1JY1	x-ray diffraction	1.69	1	ASP288_A	HIS493_A	LYS495_A	3.635	3.460	19.6	11.7	150.6
3JYN	x-ray diffraction	2.01	1	GLU188_A	TRP187_A	LYS167_A	4.897	4.662	19.5	33.3	130.2
1JYV	x-ray diffraction	1.75	1	ASP790_A	PHE931_A	NA3103_A	4.173	3.797	37.5	29.1	147.2
1HPU	x-ray diffraction	1.85	1	GLU50_A	TYR51_A	ARG332_A	4.210	3.853	30.7	12.8	136.5
1NA7	x-ray diffraction	2.4	1	GLU139_A	PHE135_A	ARG169_A	4.905	3.856	26.3	32.2	173.8
3NA4	x-ray diffraction	1.9	1	GLU69_A	PHE22_A	ARG12_A	3.474	3.448	25.8	16.3	147.8
3NA6	x-ray diffraction	2.0	1	ASP256_A	TYR258_A	ARG302_A	4.876	4.046	19.5	34.5	154.4
3NB0	x-ray diffraction	2.41	1	GLU374_A	HIS302_A	ARG434_A	4.276	3.500	18.3	18.9	159.3
2I3O	x-ray diffraction	2.03	1	GLU279_A	TRP278_A	LYS430_A	4.178	3.190	39.8	6.0	140.9
3I33	x-ray diffraction	1.3	1	GLU118_A	PHE116_A	LYS103_A	4.711	4.249	38.7	22.8	151.1
1JYW	x-ray diffraction	1.55	1	ASP790_A	PHE931_A	NA3103_A	4.105	3.936	35.3	28.5	144.7
3MB7	x-ray diffraction	1.65	1	GLU139_A	PHE135_A	ARG169_A	4.874	4.116	21.6	26.0	169.0
3I3A	x-ray diffraction	2.12	1	GLU40_A	HIS58_A	ARG89_A	3.845	3.973	21.2	32.2	131.1
3I3X	x-ray diffraction	2.1	1	GLU40_B	HIS58_B	ARG89_B	3.908	4.214	22.0	30.2	134.1
1JZ4	x-ray diffraction	2.1	1	ASP790_A	PHE931_A	NA3103_A	4.039	3.917	31.9	27.5	145.1
3NC4	x-ray diffraction	2.07	1	ASP339_A	HIS341_A	ARG292_A	4.307	3.419	34.6	7.6	146.1
3NCT	x-ray diffraction	2.2	1	GLU55_A	PHE56_A	ARG65_A	4.813	4.256	7.6	34.5	148.2
3MB6	x-ray diffraction	1.75	1	GLU139_A	PHE135_A	ARG169_A	4.817	3.613	22.5	19.1	174.9
1JZ8	x-ray diffraction	1.5	1	ASP790_A	PHE931_A	NA3103_A	4.106	3.915	36.1	29.9	144.5
1JZ5	x-ray diffraction	1.8	1	ASP790_A	PHE931_A	NA3103_A	4.061	3.965	29.8	28.4	145.5
3MC1	x-ray diffraction	1.93	1	GLU55_B	TYR56_B	LYS43_B	3.441	4.303	21.5	32.7	140.5
1JZ7	x-ray diffraction	1.5	1	ASP790_A	PHE931_A	NA3103_A	4.200	3.865	38.1	31.9	145.2
1MDT	x-ray diffraction	2.3	1	ASP61_A	PHE140_A	LYS456_A	4.216	4.140	39.3	18.1	156.1
1JZ2	x-ray diffraction	2.1	1	ASP790_A	PHE931_A	NA3103_A	4.266	3.739	38.5	28.7	145.5
7MDH	x-ray diffraction	2.4	1	GLU258_B	PHE347_B	ARG351_B	4.292	3.405	22.8	24.5	145.0
3NEN	x-ray diffraction	2.4	1	ASP43_A	TYR6_A	ARG3_A	4.170	4.124	31.7	30.9	144.5
1JZ6	x-ray diffraction	2.1	1	ASP790_A	PHE931_A	NA3103_A	4.355	3.923	26.7	22.8	155.7
2HR0	x-ray diffraction	2.26	1	ASP113_A	TRP751_B	ARG126_A	4.717	3.933	24.6	12.5	164.2
1NF5	x-ray diffraction	2.0	1	ASP244_B	TYR243_B	ARG170_B	3.686	3.522	15.9	16.1	170.0
4HR7	x-ray diffraction	2.5	1	GLU301_C	PHE363_A	ARG401_A	4.373	4.345	16.5	29.0	138.8
1HRD	x-ray diffraction	1.96	1	GLU55_A	TRP449_A	LYS182_B	4.562	4.340	37.2	17.1	152.7
1I40	x-ray diffraction	1.1	1	CL307_A	HIS110_A	ARG86_A	3.663	3.741	15.1	18.3	165.6
1KSI	x-ray diffraction	2.2	1	GLU47_A	HIS50_A	ARG53_A	4.258	3.697	20.2	22.6	160.5
1I5N	x-ray diffraction	2.14	1	GLU70_D	PHE44_D	ARG77_D	4.673	3.273	31.1	0.9	148.2
1NGZ	x-ray diffraction	1.6	1	ASP52_B	TRP33_B	ARG50_B	4.572	3.725	26.3	23.1	143.6
1NGX	x-ray diffraction	1.8	1	ASP52_B	TRP33_B	ARG50_B	4.817	3.860	25.8	7.3	146.9
3MF4	x-ray diffraction	1.8	1	GLU232_A	PHE223_B	ARG236_A	4.349	3.376	32.0	26.1	152.5
2I5R	x-ray diffraction	1.65	1	GLU49_C	TYR81_A	ARG67_A	4.729	3.846	33.7	19.2	154.2
3HSQ	x-ray diffraction	2.1	1	GLU40_B	HIS58_B	ARG89_B	3.626	4.367	21.2	34.2	133.8
5KTQ	x-ray diffraction	2.5	1	GLU432_A	TRP428_A	ARG425_A	4.136	4.599	33.3	37.0	172.6
3MFF	x-ray diffraction	2.0	1	GLU165_D	TRP160_D	ARG209_D	4.530	4.093	39.3	32.8	147.1
1JZS	x-ray diffraction	2.5	1	GLU763_A	HIS782_A	ARG69_A	4.218	3.317	18.3	32.3	130.8
1KTI	x-ray diffraction	1.97	1	ASP339_A	HIS341_A	ARG292_A	4.236	3.438	38.4	5.1	145.3
1JZ3	x-ray diffraction	1.75	1	ASP790_A	PHE931_A	NA3103_A	4.131	3.882	34.3	26.2	144.6
1KTQ	x-ray diffraction	2.5	1	GLU388_A	TRP398_A	ARG405_A	4.018	3.996	23.4	32.5	143.5
1NHE	x-ray diffraction	2.5	1	ASP244_B	TYR243_B	ARG170_B	4.436	3.518	17.7	15.7	168.2
1O23	x-ray diffraction	2.32	1	ASP244_B	TYR243_B	ARG170_B	3.819	3.457	19.0	20.0	163.9
1O23	x-ray diffraction	2.32	1	ASP646_D	TYR645_D	ARG572_D	3.652	3.477	13.2	10.5	162.1
3KUW	x-ray diffraction	1.9	1	GLU126_A	HIS124_A	LYS127_A	3.438	4.728	27.9	28.8	140.0
1NIS	x-ray diffraction	2.05	1	ASP635_A	TYR688_A	LYS560_A	4.558	4.309	34.3	22.9	135.8
1MG3	x-ray diffraction	2.4	1	ASP299_A	TRP277_A	LYS326_A	4.960	3.362	20.4	29.7	134.7
1NIT	x-ray diffraction	2.05	1	ASP635_A	TYR688_A	LYS560_A	4.571	4.233	34.2	21.0	137.5
3O3L	x-ray diffraction	1.85	1	GLU168_A	HIS138_A	ARG134_A	3.824	4.143	34.2	35.0	144.3
1NI4	x-ray diffraction	1.95	1	GLU29_D	TYR33_D	LYS38_D	4.032	4.499	39.5	35.9	142.5
3O3B	x-ray diffraction	1.9	1	GLU1_C	TRP167_A	ARG170_A	4.057	4.432	33.6	31.6	141.2
3O3B	x-ray diffraction	1.9	1	GLU69_E	PHE22_E	ARG12_E	4.917	3.507	32.0	17.8	142.1
3O3E	x-ray diffraction	1.85	1	GLU69_E	PHE22_E	ARG12_E	4.671	3.585	38.8	17.1	143.8
1O4Z	x-ray diffraction	2.3	1	ASP224_D	PHE217_D	ARG219_D	4.066	3.749	39.8	20.5	141.0
2O4C	x-ray diffraction	2.3	1	ASP213_A	HIS187_A	ARG186_A	4.313	3.267	36.9	10.6	132.5
3I5J	x-ray diffraction	1.9	1	GLU31_A	HIS36_A	LYS119_A	2.915	3.627	19.6	10.7	165.0
1K08	x-ray diffraction	2.26	1	ASP339_A	HIS341_A	ARG292_A	4.397	3.528	32.2	11.4	159.0
1MHL	x-ray diffraction	2.25	1	ASP39_A	PHE41_A	ARG27_B	3.706	4.141	20.9	33.4	160.9
1MHC	x-ray diffraction	2.1	1	ASP30_D	TYR209_D	ARG181_D	4.996	3.979	31.4	26.7	159.3
1K06	x-ray diffraction	1.8	1	ASP339_A	HIS341_A	ARG292_A	4.513	3.424	30.3	7.8	157.1
3I6A	x-ray diffraction	1.98	1	ASP47_B	TYR49_B	LYS64_B	4.424	4.293	29.9	18.4	132.1
3I63	x-ray diffraction	2.09	1	GLU31_A	HIS36_A	LYS119_A	3.156	3.677	20.5	6.4	161.1
3MI9	x-ray diffraction	2.1	1	GLU9_C	TRP11_C	ARG172_A	4.957	3.326	39.3	9.0	145.7
3K11	x-ray diffraction	1.8	1	GLU103_A	HIS418_A	ARG286_A	3.817	3.531	31.9	10.7	145.1
3KUD	x-ray diffraction	2.15	1	GLU125_B	PHE61_B	ARG67_B	4.952	3.913	23.7	27.8	175.1
1NKO	x-ray diffraction	1.45	1	GLU90_A	TRP74_A	ARG67_A	4.586	4.506	32.1	39.6	132.3
3I6G	x-ray diffraction	2.2	1	GLU69_E	PHE22_E	ARG12_E	4.639	3.653	38.9	20.9	131.9
3MIN	x-ray diffraction	2.03	1	GLU461_B	PHE462_B	LYS458_B	4.109	4.401	39.5	11.2	140.1
1I6T	x-ray diffraction	1.2	1	CL310_A	HIS110_A	ARG86_A	3.658	3.725	16.9	20.5	166.3
3O5S	x-ray diffraction	2.2	1	ASP235_A	TYR172_A	LYS108_A	4.500	4.549	16.2	25.7	143.1
3NKM	x-ray diffraction	2.0	1	ASP234_A	PHE237_A	ARG252_A	3.752	4.158	12.5	30.0	138.5
3NKO	x-ray diffraction	1.75	1	ASP234_A	PHE237_A	ARG252_A	3.829	4.161	14.9	30.3	151.3
1NKH	x-ray diffraction	2.0	1	ASP244_B	TYR243_B	ARG170_B	4.034	3.532	19.7	15.6	158.8
3NKN	x-ray diffraction	1.8	1	ASP234_A	PHE237_A	ARG252_A	3.791	4.112	14.3	31.7	152.8
3I69	x-ray diffraction	2.38	1	ASP47_D	TYR49_D	LYS64_D	4.421	3.830	24.1	24.0	132.0
3NKR	x-ray diffraction	1.7	1	ASP234_A	PHE237_A	ARG252_A	3.824	4.228	16.1	30.9	152.8
1I7L	x-ray diffraction	2.35	1	ASP139_A	TYR140_A	LYS115_A	4.530	4.774	32.7	24.0	164.6
1MI5	x-ray diffraction	2.5	1	GLU69_B	PHE22_B	ARG12_B	3.882	3.407	30.5	27.9	140.7
3NKQ	x-ray diffraction	1.7	1	ASP234_A	PHE237_A	ARG252_A	3.768	4.108	11.9	30.4	139.6
3NKP	x-ray diffraction	1.75	1	ASP234_A	PHE237_A	ARG252_A	3.736	4.094	10.1	31.2	140.4
3KVC	x-ray diffraction	1.9	1	GLU456_B	TRP458_B	LYS449_B	4.001	4.548	34.8	10.9	140.0
2I78	x-ray diffraction	2.5	1	ASP515_A	PHE516_A	LYS523_A	4.175	3.077	34.8	5.8	146.9
2O5I	x-ray diffraction	2.5	1	ASP1003_C	HIS999_C	LYS996_C	2.845	4.116	18.8	17.9	174.0
1O59	x-ray diffraction	2.4	1	GLU72_A	TYR68_A	ARG56_A	4.133	4.831	35.4	33.7	138.1
1I75	x-ray diffraction	2.0	1	GLU663_A	TRP684_A	LYS654_A	4.772	4.348	31.6	22.8	149.7
3I7Z	x-ray diffraction	2.3	1	ASP137_A	HIS94_A	ARG43_A	4.236	3.808	39.0	19.2	136.4
2I74	x-ray diffraction	1.75	1	GLU475_A	TRP519_A	LYS551_A	4.547	4.765	19.0	38.9	137.0
2NLY	x-ray diffraction	2.5	1	GLU67_A	HIS68_A	LYS71_A	4.110	4.976	32.9	29.9	136.1
2NLL	x-ray diffraction	1.9	1	ASP300_B	TYR313_B	ARG186_A	4.064	3.608	34.4	12.4	152.5
1I7O	x-ray diffraction	1.7	1	ASP401_A	TYR272_A	ARG311_A	4.859	3.707	36.0	7.0	143.6
1O65	x-ray diffraction	2.33	1	GLU81_A	TYR77_A	LYS151_A	4.484	4.143	37.6	21.3	142.6
3I76	x-ray diffraction	2.0	1	GLU174_A	HIS175_A	ARG5_A	4.053	3.555	39.3	10.5	147.2
2NL9	x-ray diffraction	1.55	1	GLU61_B	TRP57_B	LYS234_A	4.190	3.782	25.8	28.7	153.4
3O6T	x-ray diffraction	2.4	1	ASP64_B	TRP33_B	LYS62_B	4.517	4.830	17.8	36.8	145.7
2NM2	x-ray diffraction	1.7	1	ASP46_D	HIS75_C	ARG79_C	3.681	4.210	36.9	38.8	130.3
3MK0	x-ray diffraction	1.9	1	ASP91_A	PHE107_A	LYS87_A	4.562	3.898	32.4	33.4	151.4
2I8G	x-ray diffraction	1.74	1	ASP10_B	PHE9_B	ARG81_B	4.302	3.821	23.7	30.6	130.5
3MK2	x-ray diffraction	1.89	1	ASP91_A	PHE107_A	LYS87_A	4.710	3.997	30.3	29.9	152.9
1NMM	x-ray diffraction	2.0	1	ASP244_B	TYR243_B	ARG170_B	3.761	3.398	5.1	16.9	165.2
1MKX	x-ray diffraction	2.2	1	GLU80_H	TYR76_H	ARG77_H	3.930	3.980	35.2	22.1	136.8
3MKV	x-ray diffraction	2.4	1	GLU328_F	TYR288_F	LYS287_F	4.744	4.755	30.4	35.6	172.1
3MK1	x-ray diffraction	1.57	1	ASP91_A	PHE107_A	LYS87_A	4.770	3.832	30.8	29.5	152.5
3KWF	x-ray diffraction	2.4	1	ASP515_A	PHE516_A	LYS523_A	4.068	3.857	27.1	39.0	161.2
2I80	x-ray diffraction	2.19	1	GLU267_B	TRP235_B	ARG274_B	4.344	3.115	34.3	18.1	131.0
3KXG	x-ray diffraction	1.7	1	GLU139_A	TYR135_A	ARG169_A	4.620	4.590	37.2	38.4	176.6
2I8C	x-ray diffraction	2.46	1	GLU267_B	TRP235_B	ARG274_B	4.976	3.488	36.1	19.9	140.7
3NNF	x-ray diffraction	2.2	1	ASP74_A	TYR73_A	ARG315_A	4.772	4.452	13.9	36.4	143.9
3KXN	x-ray diffraction	2.0	1	GLU139_A	TYR135_A	ARG169_A	4.637	4.633	30.1	28.0	177.3
2O7K	x-ray diffraction	2.2	1	ASP56_A	TRP25_A	LYS54_A	4.316	4.529	21.5	35.2	149.9
3NNE	x-ray diffraction	2.47	1	ASP273_A	TRP71_A	LYS91_A	4.772	4.334	20.6	20.6	175.4
1NNA	x-ray diffraction	2.5	1	GLU279_A	TYR406_A	ARG119_A	4.053	3.114	38.6	9.9	141.7
3NOF	x-ray diffraction	1.6	1	ASP64_B	TRP33_B	LYS62_B	4.866	4.723	35.3	16.5	137.9
1NO6	x-ray diffraction	2.4	1	ASP137_A	HIS94_A	ARG43_A	4.634	3.493	39.7	28.9	133.6
3MLH	x-ray diffraction	2.09	1	GLU119_A	TYR256_A	ARG117_A	4.939	3.631	34.3	14.2	147.9
3NO9	x-ray diffraction	2.48	1	ASP294_C	PHE356_A	ARG185_C	4.187	4.148	10.0	29.5	159.4
2NO4	x-ray diffraction	1.93	1	ASP18_A	TYR98_A	ARG197_A	4.390	3.441	38.9	4.0	144.3
3KX9	x-ray diffraction	2.1	1	GLU128_C	TRP124_C	LYS58_C	4.389	4.872	29.6	32.8	152.4
1NOP	x-ray diffraction	2.3	1	ASP288_A	HIS493_A	LYS495_A	3.668	3.706	15.4	8.1	156.4
2O8J	x-ray diffraction	1.8	1	ASP925_C	TRP1024_B	ARG924_C	4.960	3.720	37.7	17.8	132.2
3KXM	x-ray diffraction	1.75	1	GLU139_A	TYR135_A	ARG169_A	4.664	4.136	38.5	33.2	174.1
3KXH	x-ray diffraction	1.7	1	GLU139_A	TYR135_A	ARG169_A	4.844	3.997	34.8	29.0	171.6
3O8J	x-ray diffraction	2.41	1	GLU340_B	HIS105_B	ARG231_B	3.914	4.141	12.0	34.1	152.7
3KYJ	x-ray diffraction	1.4	1	GLU73_A	PHE47_A	ARG80_A	4.846	3.338	33.8	9.8	141.8
2NOX	x-ray diffraction	2.4	1	GLU291_K	TYR215_K	LYS294_K	4.679	4.504	32.6	18.0	131.1
1KYW	x-ray diffraction	2.4	1	GLU360_F	HIS350_F	LYS348_F	3.671	3.943	35.3	10.0	142.4
3NOX	x-ray diffraction	2.34	1	ASP515_A	PHE516_A	LYS523_A	4.272	4.252	34.4	17.7	133.8
3K38	x-ray diffraction	2.19	1	ASP242_A	TYR217_A	ARG252_A	4.334	3.730	14.8	21.3	145.4
1K3Y	x-ray diffraction	1.3	1	ASP47_A	TYR49_A	LYS64_A	4.805	4.220	35.1	25.2	153.4
3K36	x-ray diffraction	2.2	1	ASP242_A	TYR217_A	ARG252_A	4.244	3.548	26.4	23.9	146.0
1NOI	x-ray diffraction	2.5	1	GLU177_B	PHE166_B	LYS608_B	4.757	4.920	19.6	35.6	145.8
3MMJ	x-ray diffraction	1.6	1	GLU168_A	HIS138_A	ARG134_A	3.815	4.198	34.6	34.2	144.1
3MML	x-ray diffraction	2.5	1	GLU162_E	PHE160_E	ARG120_E	4.611	4.278	37.3	37.6	163.9
3K37	x-ray diffraction	2.0	1	ASP242_A	TYR217_A	ARG252_A	4.374	3.540	20.5	22.5	142.2
2O99	x-ray diffraction	1.7	1	GLU136_A	HIS137_A	ARG16_C	3.843	3.570	30.3	14.7	160.4
3O9P	x-ray diffraction	2.07	1	ASP211_A	TRP210_A	ARG77_A	4.189	3.486	32.8	4.4	143.1
2O9A	x-ray diffraction	1.8	1	GLU136_A	HIS137_A	ARG16_C	3.822	3.606	30.9	17.0	161.4
3NP9	x-ray diffraction	2.0	1	ASP339_A	HIS341_A	ARG292_A	4.609	3.379	37.5	12.5	152.3
3NPA	x-ray diffraction	1.97	1	ASP339_A	HIS341_A	ARG292_A	4.563	3.422	33.6	11.4	157.3
2NP3	x-ray diffraction	2.35	1	GLU75_B	PHE48_B	LYS74_B	4.530	4.430	39.7	11.3	146.7
3KYN	x-ray diffraction	2.4	1	GLU69_B	PHE22_B	ARG12_B	4.160	3.509	9.8	12.7	166.0
3NP7	x-ray diffraction	2.05	1	ASP339_A	HIS341_A	ARG292_A	4.494	3.383	32.6	9.8	156.5
3MOZ	x-ray diffraction	1.6	1	GLU168_A	HIS138_A	ARG134_A	3.875	4.117	36.1	34.9	143.0
1K32	x-ray diffraction	2.0	1	ASP107_C	PHE760_C	ARG99_C	4.241	4.570	34.7	38.8	131.7
1O9L	x-ray diffraction	2.4	1	GLU491_A	TRP490_A	ARG304_A	3.365	4.690	21.3	35.1	152.0
1K3L	x-ray diffraction	1.5	1	ASP47_A	TYR49_A	LYS64_A	4.814	4.064	21.4	17.9	155.7
2O95	x-ray diffraction	1.95	1	ASP73_A	HIS72_A	ARG114_A	3.957	4.308	34.2	28.4	173.1
3MPR	x-ray diffraction	1.9	1	ASP178_A	HIS142_A	ARG74_A	3.901	4.764	35.1	32.7	164.6
3MPR	x-ray diffraction	1.9	1	ASP178_A	HIS142_A	ARG120_A	3.901	3.887	35.1	10.2	136.2
3K40	x-ray diffraction	1.75	1	GLU255_A	TYR252_A	ARG215_A	4.189	4.036	39.7	34.9	171.9
1NQI	x-ray diffraction	2.0	1	ASP244_D	TYR243_D	ARG170_D	3.476	4.288	13.4	17.5	166.4
3KZ0	x-ray diffraction	2.35	1	GLU9_C	TRP5_C	LYS234_A	4.871	3.449	32.8	7.4	141.0
2MPR	x-ray diffraction	2.4	1	GLU83_A	PHE106_A	ARG109_A	3.731	3.664	21.9	17.9	141.7
3MQQ	x-ray diffraction	1.65	1	GLU49_B	PHE58_B	ARG23_B	4.892	3.473	31.1	17.0	148.1
3K4K	x-ray diffraction	1.6	1	GLU310_A	HIS299_A	ARG285_A	3.517	3.148	37.9	20.9	130.4
1L0Y	x-ray diffraction	2.5	1	GLU167_C	TRP162_C	ARG211_C	4.794	3.585	37.6	33.2	146.9
1OAQ	x-ray diffraction	1.5	1	ASP52_H	TRP33_H	ARG50_H	4.909	3.664	21.5	13.5	146.2
1L0W	x-ray diffraction	2.01	1	GLU43_A	TYR6_A	ARG3_A	4.808	4.111	4.4	31.1	151.6
1L0W	x-ray diffraction	2.01	1	GLU1043_B	TYR1006_B	ARG1003_B	4.734	4.387	5.0	26.3	158.6
3K5I	x-ray diffraction	2.0	1	GLU109_B	PHE105_B	LYS148_B	3.710	3.990	33.0	39.0	174.0
3NSZ	x-ray diffraction	1.3	1	GLU139_A	PHE135_A	ARG169_A	4.670	4.204	25.0	28.5	175.6
1NSD	x-ray diffraction	1.8	1	ASP241_A	TYR216_A	ARG251_A	4.219	3.750	19.5	22.1	142.9
1NSD	x-ray diffraction	1.8	1	GLU275_B	TYR408_B	ARG115_B	4.052	3.408	39.3	14.0	141.1
3MQF	x-ray diffraction	1.95	1	ASP339_A	HIS341_A	ARG292_A	4.399	3.474	35.5	10.5	150.1
3L0Q	x-ray diffraction	1.61	1	ASP111_B	PHE43_B	LYS40_B	4.934	4.508	36.5	27.1	167.0
3L0H	x-ray diffraction	2.13	1	ASP47_A	TYR49_A	LYS64_A	4.838	4.689	17.2	14.4	149.0
3MRT	x-ray diffraction	1.98	1	ASP339_A	HIS341_A	ARG292_A	4.688	3.419	30.7	8.6	150.8
3MR6	x-ray diffraction	1.9	1	GLU283_A	TYR299_A	ARG303_A	4.683	3.565	28.4	20.1	170.6
1NSC	x-ray diffraction	1.7	1	ASP241_A	TYR216_A	ARG251_A	4.264	3.685	16.8	21.3	145.1
1L0L	x-ray diffraction	2.35	1	ASP34_F	TYR89_F	ARG61_F	4.560	4.269	15.0	32.6	143.1
1NSB	x-ray diffraction	2.2	1	ASP241_A	TYR216_A	ARG251_A	4.205	3.674	15.1	19.4	145.5
3K5X	x-ray diffraction	1.4	1	GLU183_A	TYR139_A	ARG144_A	4.201	3.362	39.6	12.4	148.6
2NS2	x-ray diffraction	2.2	1	ASP186_A	PHE69_B	LYS191_A	4.852	4.110	38.6	31.4	137.1
3K5H	x-ray diffraction	2.1	1	GLU109_B	PHE105_B	LYS148_B	4.854	4.177	30.5	33.8	171.9
2IAL	x-ray diffraction	1.92	1	GLU161_B	TRP156_B	ARG205_B	4.936	4.196	38.1	34.5	146.7
3MR0	x-ray diffraction	1.49	1	ASP61_A	TRP94_A	LYS123_A	4.859	4.576	29.3	19.2	131.8
1K6X	x-ray diffraction	1.5	1	GLU193_A	HIS194_A	ARG329_A	4.490	2.905	33.5	16.0	130.6
3MR5	x-ray diffraction	1.8	1	GLU283_A	TYR299_A	ARG303_A	4.776	3.385	27.8	17.7	168.9
3MR3	x-ray diffraction	1.75	1	GLU283_A	TYR299_A	ARG303_A	4.625	3.541	25.5	14.9	169.0
1MRO	x-ray diffraction	1.16	1	ASP80_C	TYR49_C	ARG43_C	4.448	4.415	21.1	29.2	144.6
3MRX	x-ray diffraction	1.95	1	ASP339_A	HIS341_A	ARG292_A	4.389	3.433	32.6	12.6	152.7
3MR2	x-ray diffraction	1.83	1	GLU283_A	TYR299_A	ARG303_A	4.716	3.464	25.6	14.6	168.0
3MRV	x-ray diffraction	1.94	1	GLU195_A	PHE196_A	ARG309_A	4.649	4.087	39.7	15.7	151.6
3MRV	x-ray diffraction	1.94	1	ASP339_A	HIS341_A	ARG292_A	4.565	3.460	35.8	8.5	150.1
3MRQ	x-ray diffraction	2.2	1	GLU1_P	TRP167_A	ARG170_A	3.947	4.891	34.2	35.7	144.2
1IAR	x-ray diffraction	2.3	1	GLU9_A	TYR127_B	ARG85_A	3.992	4.161	36.4	13.2	143.8
3MS2	x-ray diffraction	2.1	1	ASP339_A	HIS341_A	ARG292_A	4.349	3.451	31.9	13.6	156.2
4IB5	x-ray diffraction	2.2	1	GLU139_A	PHE135_A	ARG169_A	4.610	3.507	24.2	10.9	146.6
1K6I	x-ray diffraction	1.8	1	GLU193_A	HIS194_A	ARG329_A	4.011	2.983	36.5	16.1	131.1
1NU8	x-ray diffraction	2.5	1	ASP515_A	PHE516_A	LYS523_A	3.878	4.532	32.5	17.2	138.4
1OBR	x-ray diffraction	2.3	1	GLU43_A	TRP45_A	LYS32_A	4.685	4.602	10.7	19.1	150.2
2IBN	x-ray diffraction	1.5	1	ASP195_A	HIS194_A	LYS127_A	3.336	4.991	21.8	25.2	139.3
3K6M	x-ray diffraction	1.5	1	GLU452_A	TRP451_A	ARG265_A	4.361	4.337	24.8	33.8	163.6
1IBQ	x-ray diffraction	2.14	1	ASP165_B	TYR168_B	LYS2_B	4.648	4.522	34.6	14.8	140.9
3MS7	x-ray diffraction	1.95	1	ASP339_A	HIS341_A	ARG292_A	4.426	3.464	34.8	10.8	150.5
3IBF	x-ray diffraction	2.5	1	GLU551_D	HIS552_D	ARG564_D	4.783	3.936	22.5	23.1	142.9
1MSS	x-ray diffraction	2.4	1	GLU167_B	HIS95_B	LYS13_B	3.585	4.414	27.9	38.4	158.9
2IBZ	x-ray diffraction	2.3	1	ASP133_E	TYR27_X	ARG98_X	4.784	3.555	18.2	15.7	173.5
3MSU	x-ray diffraction	1.84	1	GLU198_B	TYR194_B	LYS191_B	3.875	4.528	22.2	39.6	141.1
3MS4	x-ray diffraction	2.07	1	ASP339_A	HIS341_A	ARG292_A	4.771	3.320	32.6	11.7	155.5
1NU6	x-ray diffraction	2.1	1	ASP515_B	PHE516_B	LYS523_B	4.163	4.251	28.3	29.0	132.9
1MS8	x-ray diffraction	2.0	1	GLU630_B	HIS425_B	ARG448_B	4.551	4.091	37.9	34.1	134.8
3L2G	x-ray diffraction	2.3	1	GLU242_A	TRP239_A	ARG141_A	4.880	4.522	37.8	36.0	131.7
1OBB	x-ray diffraction	1.9	1	GLU443_B	PHE252_A	ARG413_A	4.309	4.105	8.1	23.1	149.3
1MS5	x-ray diffraction	2.0	1	GLU630_A	HIS425_A	ARG448_A	4.547	3.952	37.2	27.4	137.5
3MSC	x-ray diffraction	1.95	1	ASP339_A	HIS341_A	ARG292_A	4.345	3.458	36.0	13.3	152.7
2OCC	x-ray diffraction	2.3	1	ASP35_H	TYR56_H	LYS46_U	4.678	4.900	33.8	35.2	134.7
1PB3	x-ray diffraction	1.7	1	ASP392_A	TYR391_A	LYS350_A	4.425	4.642	21.8	12.7	150.9
1PB1	x-ray diffraction	1.7	1	ASP392_A	TYR391_A	LYS350_A	4.416	4.018	24.3	13.0	149.7
3OCJ	x-ray diffraction	1.39	1	ASP175_A	TYR148_A	ARG173_A	4.966	3.203	24.3	28.6	175.4
1PBX	x-ray diffraction	2.5	1	GLU86_A	TYR90_A	ARG93_A	4.288	4.848	39.8	31.9	164.3
1ICF	x-ray diffraction	2.0	1	GLU153_A	HIS140_A	LYS215_I	4.874	4.910	33.5	26.2	135.0
1NVM	x-ray diffraction	1.7	1	ASP45_A	TYR10_A	ARG222_A	4.594	3.843	22.2	18.7	158.5
3OCT	x-ray diffraction	1.95	1	GLU445_A	PHE540_A	LYS430_A	4.406	3.428	10.8	15.2	162.6
2OC2	x-ray diffraction	2.25	1	GLU403_A	PHE570_A	ARG114_A	3.893	3.383	15.6	7.4	169.7
3OCF	x-ray diffraction	2.1	1	ASP269_A	TRP268_A	LYS289_D	4.974	3.552	32.7	30.7	154.1
3L3N	x-ray diffraction	2.3	1	GLU403_A	PHE570_A	ARG114_A	4.437	3.514	13.6	13.0	173.7
2NV2	x-ray diffraction	2.12	1	GLU113_W	PHE114_W	ARG165_U	4.988	4.956	24.4	33.1	159.1
4IDG	x-ray diffraction	1.9	1	ASP228_A	TRP304_A	ARG308_A	4.646	3.653	36.7	7.5	150.7
2ODE	x-ray diffraction	1.9	1	ASP158_A	TYR154_A	ARG176_A	4.965	4.338	21.4	39.3	140.1
2NW3	x-ray diffraction	1.7	1	GLU1_C	TRP167_A	ARG170_A	4.480	4.012	12.1	39.1	141.3
3K7F	x-ray diffraction	1.95	1	ASP56_A	TRP105_A	LYS109_A	4.103	4.394	8.7	35.5	136.2
3OD5	x-ray diffraction	1.6	1	ASP40_A	HIS41_A	LYS154_A	4.625	4.304	21.6	31.5	163.6
1IDC	x-ray diffraction	2.5	1	ASP392_A	TYR391_A	LYS350_A	4.904	3.866	31.3	34.6	138.3
1IDU	x-ray diffraction	2.24	1	GLU544_A	PHE240_A	LYS351_A	3.494	4.477	0.9	26.5	152.8
2NWS	x-ray diffraction	1.8	1	ASP2233_B	HIS2185_B	LYS2124_B	3.664	4.311	39.5	28.7	151.4
3NWO	x-ray diffraction	1.9	1	GLU251_A	HIS252_A	ARG192_A	4.016	3.863	39.5	28.1	150.7
2NWR	x-ray diffraction	1.5	1	ASP2233_B	HIS2185_B	LYS2124_B	3.791	4.139	38.4	36.2	150.9
4ID9	x-ray diffraction	1.6	1	ASP228_A	TRP304_A	ARG308_A	5.000	3.798	38.7	15.6	145.9
3IEP	x-ray diffraction	2.1	1	GLU370_A	TRP417_A	LYS372_A	4.883	4.454	37.3	35.2	137.6
2NW2	x-ray diffraction	1.4	1	GLU168_B	TRP163_B	ARG212_B	4.737	4.538	35.9	37.4	148.1
2IE7	x-ray diffraction	1.75	1	GLU189_A	TYR146_A	ARG149_A	4.109	3.558	34.7	10.6	150.9
3IES	x-ray diffraction	2.0	1	GLU370_A	TRP417_A	LYS372_A	4.797	4.479	36.9	32.8	132.7
1PCA	x-ray diffraction	2.0	1	GLU163_A	TRP126_A	ARG130_A	4.795	3.685	22.3	22.2	141.8
2IEG	x-ray diffraction	1.9	1	ASP339_A	HIS341_A	ARG292_A	4.471	3.729	35.2	16.3	152.2
2IEW	x-ray diffraction	2.0	1	GLU185_B	TYR186_B	ARG206_B	4.540	4.316	30.2	39.2	152.3
2IEI	x-ray diffraction	1.91	1	GLU195_A	PHE196_A	ARG242_A	4.646	4.640	27.1	28.6	168.2
2IEI	x-ray diffraction	1.91	1	ASP339_A	HIS341_A	ARG292_A	4.278	3.883	31.5	20.4	158.0
2IEI	x-ray diffraction	1.91	1	GLU195_B	PHE196_B	ARG309_B	4.614	3.793	35.0	23.4	157.3
3NXD	x-ray diffraction	2.0	1	GLU52_C	HIS53_C	ARG161_D	4.512	3.628	35.0	15.4	152.0
2IE6	x-ray diffraction	1.83	1	GLU189_A	TYR146_A	ARG149_A	4.141	3.616	38.6	11.0	148.8
2OEK	x-ray diffraction	1.8	1	GLU160_A	TYR156_A	ARG152_A	4.520	4.422	34.9	14.9	130.3
3K84	x-ray diffraction	2.25	1	ASP56_B	TRP105_B	LYS109_B	3.921	4.438	11.8	35.2	133.3
1IEX	x-ray diffraction	2.2	1	ASP285_A	TYR253_A	ARG291_A	3.854	3.572	28.1	26.6	135.4
3NX3	x-ray diffraction	1.8	1	ASP274_A	HIS275_A	ARG17_B	4.966	3.927	23.3	39.7	139.9
3NXG	x-ray diffraction	1.95	1	GLU52_A	HIS53_A	ARG161_B	4.767	3.554	36.4	4.3	144.9
1K87	x-ray diffraction	2.0	1	GLU547_A	HIS546_A	ARG253_A	2.546	2.726	8.9	4.1	168.5
3IF6	x-ray diffraction	2.4	1	GLU91_B	PHE92_B	ARG180_C	4.666	4.860	33.8	34.1	154.9
3PEY	x-ray diffraction	1.4	1	ASP442_A	HIS441_A	LYS317_A	3.727	4.538	15.2	39.9	137.4
3PEL	x-ray diffraction	1.9	1	ASP85_A	TYR89_A	LYS139_A	4.822	4.689	36.0	34.8	148.1
3PE2	x-ray diffraction	1.9	1	GLU139_A	PHE135_A	ARG169_A	4.770	4.158	24.5	21.2	174.1
3PE1	x-ray diffraction	1.6	1	GLU139_A	PHE135_A	ARG169_A	4.632	4.057	24.7	23.5	173.6
2NXI	x-ray diffraction	2.3	1	ASP233_B	HIS185_B	LYS124_B	3.510	4.413	33.7	22.9	159.2
1L5R	x-ray diffraction	2.1	1	ASP339_A	HIS341_A	ARG292_A	4.111	3.494	38.7	13.4	153.4
3IFS	x-ray diffraction	2.0	1	GLU171_D	TYR167_D	LYS166_D	4.854	4.099	33.9	35.3	132.0
3PEW	x-ray diffraction	1.5	1	ASP442_A	HIS441_A	LYS317_A	3.712	4.544	28.4	39.5	145.8
3IFU	x-ray diffraction	2.42	1	GLU171_A	TYR122_A	ARG127_A	4.166	3.329	36.7	7.8	150.7
1NXU	x-ray diffraction	1.8	1	GLU306_A	PHE307_A	ARG119_A	4.526	3.243	21.7	8.3	166.5
1PFU	x-ray diffraction	1.91	1	ASP230_A	PHE191_A	ARG122_A	4.601	4.970	27.1	24.5	161.7
1L5Q	x-ray diffraction	2.25	1	ASP339_A	HIS341_A	ARG292_A	4.366	3.467	33.5	15.5	161.2
3PFP	x-ray diffraction	2.35	1	ASP199_B	HIS198_B	ARG226_B	4.020	3.417	38.6	9.2	145.9
1NY5	x-ray diffraction	2.4	1	GLU74_B	TYR96_B	LYS114_A	3.835	4.919	32.2	9.4	150.2
1PFQ	x-ray diffraction	1.9	1	ASP515_A	PHE516_A	LYS523_A	4.237	3.819	39.3	26.9	148.2
3PFO	x-ray diffraction	1.9	1	ASP408_A	TRP135_A	ARG406_A	4.725	3.856	29.6	9.4	149.3
1OEN	x-ray diffraction	1.9	1	ASP307_A	TYR29_A	LYS149_A	4.226	4.983	30.7	22.9	141.7
1PFY	x-ray diffraction	1.93	1	ASP230_A	PHE191_A	ARG122_A	4.743	4.805	12.9	18.7	164.0
1NZJ	x-ray diffraction	1.5	1	ASP116_A	TYR115_A	ARG132_A	4.019	3.655	21.7	22.7	152.0
2IGI	x-ray diffraction	1.7	1	GLU123_A	PHE116_A	ARG113_B	3.816	3.461	39.4	11.3	133.0
2IGI	x-ray diffraction	1.7	1	ASP132_A	TYR130_B	ARG112_B	4.982	3.471	33.8	8.9	149.8
1L5S	x-ray diffraction	2.1	1	ASP339_A	HIS341_A	ARG292_A	4.485	3.440	25.1	16.0	166.0
2IGS	x-ray diffraction	2.17	1	SO42009_D	TRP162_D	LYS172_D	3.443	4.201	22.9	15.0	142.8
1IGU	x-ray diffraction	2.2	1	GLU344_B	TRP333_B	ARG324_B	4.282	4.032	36.2	25.1	167.3
1PG2	x-ray diffraction	1.75	1	ASP230_A	PHE191_A	ARG122_A	4.309	3.348	38.5	12.9	142.3
1L6L	x-ray diffraction	2.3	1	GLU37_C	PHE42_L	LYS46_L	4.630	4.214	13.3	39.9	145.0
1KAV	x-ray diffraction	2.35	1	ASP137_A	HIS94_A	ARG43_A	4.524	3.791	39.1	21.0	138.3
3KA6	x-ray diffraction	1.4	1	CL194_A	HIS9_A	LYS120_A	3.809	3.873	7.2	25.4	155.6
3L79	x-ray diffraction	1.86	1	ASP339_A	HIS341_A	ARG292_A	4.461	3.315	34.5	10.5	155.4
1OFD	x-ray diffraction	2.0	1	ASP1331_B	TYR1332_B	LYS1335_B	4.940	4.400	24.8	28.5	163.4
3KA3	x-ray diffraction	1.4	1	CL181_A	HIS9_A	LYS120_A	3.776	3.989	5.5	27.7	154.7
1L7X	x-ray diffraction	2.3	1	ASP339_A	HIS341_A	ARG292_A	4.684	3.290	21.0	11.0	163.0
2IHT	x-ray diffraction	2.0	1	GLU376_A	TYR378_A	ARG383_A	3.997	4.125	38.6	30.9	133.9
3KA8	x-ray diffraction	1.35	1	CL187_A	HIS9_A	LYS120_A	3.776	4.027	6.5	25.6	155.0
3KA4	x-ray diffraction	1.4	1	CL193_A	HIS9_A	LYS120_A	3.792	3.951	6.6	26.0	155.0
1PHZ	x-ray diffraction	2.2	1	GLU66_A	PHE80_A	ARG123_A	4.681	3.885	31.8	26.3	165.7
2IHV	x-ray diffraction	2.3	1	GLU57_A	HIS56_A	K995_B	4.322	4.153	8.4	31.8	152.4
2IHV	x-ray diffraction	2.3	1	GLU376_B	TYR378_B	ARG383_B	4.287	4.206	38.6	27.9	132.7
2IHV	x-ray diffraction	2.3	1	GLU57_C	HIS56_C	K996_C	4.300	4.094	7.7	30.8	151.0
3L7D	x-ray diffraction	2.0	1	ASP339_A	HIS341_A	ARG292_A	4.430	3.464	35.8	15.7	154.0
1O0R	x-ray diffraction	2.3	1	ASP244_A	TYR243_A	ARG170_A	3.447	3.417	15.8	17.6	160.0
1PH0	x-ray diffraction	2.2	1	ASP137_A	HIS94_A	ARG43_A	4.384	3.828	37.9	25.4	137.9
3L7A	x-ray diffraction	1.9	1	ASP339_A	HIS341_A	ARG292_A	4.436	3.402	36.1	13.0	153.4
2OFF	x-ray diffraction	2.2	1	ASP339_A	HIS341_A	ARG292_A	4.556	3.370	37.2	11.5	153.7
3QKI	x-ray diffraction	1.92	1	GLU89_B	TRP534_B	LYS487_C	4.633	4.564	25.0	32.0	142.3
3QK8	x-ray diffraction	1.6	1	GLU73_E	PHE72_E	ARG255_E	3.462	3.759	11.9	3.0	169.2
2IHU	x-ray diffraction	2.05	1	GLU57_A	HIS56_A	K1501_A	4.250	4.104	9.9	34.7	151.3
2IHU	x-ray diffraction	2.05	1	GLU376_A	TYR378_A	ARG383_A	4.110	4.177	35.8	33.1	133.4
2IHU	x-ray diffraction	2.05	1	GLU57_C	HIS56_C	K1502_C	4.202	4.049	7.9	31.1	150.5
1OF2	x-ray diffraction	2.2	1	GLU69_B	PHE22_B	ARG12_B	4.158	3.739	38.1	13.1	136.8
3L7B	x-ray diffraction	2.0	1	ASP339_A	HIS341_A	ARG292_A	4.568	3.438	32.8	9.0	155.1
3PIA	x-ray diffraction	2.1	1	ASP85_A	HIS89_A	LYS139_A	4.081	4.929	23.5	32.3	145.3
1OFB	x-ray diffraction	2.0	1	GLU316_B	HIS282_B	LYS201_B	3.708	3.911	27.8	36.8	136.5
1QKA	x-ray diffraction	1.8	1	ASP212_A	TRP211_A	ARG77_A	4.299	3.556	32.0	12.7	142.3
2IIV	x-ray diffraction	2.15	1	ASP515_A	PHE516_A	LYS523_A	4.289	3.926	35.3	25.2	134.1
3II1	x-ray diffraction	2.25	1	ASP357_A	TRP356_A	ARG417_A	4.551	4.049	23.8	27.2	176.5
1QKB	x-ray diffraction	1.8	1	ASP212_A	TRP211_A	ARG77_A	4.318	3.549	32.2	11.1	143.6
2QL9	x-ray diffraction	2.14	1	GLU551_D	HIS552_D	ARG564_D	4.633	3.792	14.7	36.2	139.0
2QLM	x-ray diffraction	2.1	1	ASP339_A	HIS341_A	ARG292_A	3.944	3.486	36.8	13.5	154.0
1IIL	x-ray diffraction	2.3	1	GLU339_G	TRP356_G	ARG210_F	3.655	4.087	35.8	20.8	164.8
2IIT	x-ray diffraction	2.35	1	ASP515_A	PHE516_A	LYS523_A	4.200	4.108	33.5	21.2	138.2
3PIC	x-ray diffraction	1.9	1	ASP333_B	TRP335_B	LYS282_B	3.782	3.345	36.6	17.6	144.4
2QL7	x-ray diffraction	2.4	1	GLU551_D	HIS552_D	ARG564_D	4.941	3.760	18.9	30.8	139.1
2PIZ	x-ray diffraction	1.6	1	GLU163_A	TRP126_A	ARG130_A	4.788	3.422	16.9	17.2	157.9
1QLW	x-ray diffraction	1.09	1	GLU230_A	TRP262_A	ARG265_A	4.122	3.407	7.8	19.8	152.4
1QLV	x-ray diffraction	2.1	1	GLU338_B	HIS334_B	ARG330_B	4.986	4.052	32.1	34.6	145.0
3L99	x-ray diffraction	2.1	1	SO42002_A	TYR415_A	ARG418_A	3.936	3.480	6.4	20.0	164.1
3L99	x-ray diffraction	2.1	1	SO42005_A	TYR1415_B	ARG1418_B	4.014	3.430	32.1	20.9	131.7
3L96	x-ray diffraction	1.9	1	SO42001_A	TYR415_A	ARG418_A	3.812	3.509	31.4	19.3	130.9
3L98	x-ray diffraction	2.3	1	SO42001_B	TYR415_A	ARG418_A	4.007	3.486	0.2	20.7	159.1
3L98	x-ray diffraction	2.3	1	SO42005_A	TYR1415_B	ARG1418_B	4.704	3.331	35.3	22.0	130.5
3PJB	x-ray diffraction	1.75	1	GLU7_A	TYR35_A	LYS81_A	4.244	4.887	37.0	26.9	161.0
2QM1	x-ray diffraction	2.02	1	GLU230_A	PHE275_A	ARG279_A	4.683	3.382	36.7	21.7	150.1
1PJK	x-ray diffraction	2.5	1	GLU139_A	PHE135_A	ARG169_A	4.879	4.366	25.7	30.6	170.0
3L9F	x-ray diffraction	1.8	1	ASP5_A	TYR82_A	ARG99_D	3.802	4.275	33.4	24.5	151.8
3IK9	x-ray diffraction	2.2	1	ASP47_B	TYR49_B	LYS64_B	4.338	4.723	35.7	12.5	134.4
2PJ0	x-ray diffraction	1.65	1	GLU163_C	TRP126_C	ARG130_C	4.843	3.347	17.5	15.9	157.5
2PJB	x-ray diffraction	1.7	1	GLU163_A	TRP126_A	ARG130_A	4.853	3.365	15.5	17.2	158.0
2QNZ	x-ray diffraction	2.3	1	ASP147_A	PHE204_A	ARG202_A	4.556	4.058	13.5	37.4	148.0
2QN1	x-ray diffraction	2.4	1	ASP339_A	HIS341_A	ARG292_A	4.639	3.324	28.8	10.3	154.9
2QNB	x-ray diffraction	1.8	1	ASP339_A	HIS341_A	ARG292_A	4.459	3.492	31.6	10.3	155.2
1OFE	x-ray diffraction	2.45	1	ASP1331_B	TYR1332_B	LYS1335_B	4.676	4.479	26.2	28.5	166.2
2QN9	x-ray diffraction	2.0	1	ASP339_A	HIS341_A	ARG292_A	4.407	3.470	33.2	11.9	155.1
2QN3	x-ray diffraction	1.96	1	ASP339_A	HIS341_A	ARG292_A	3.875	3.460	35.7	12.4	153.7
3ILF	x-ray diffraction	1.8	1	GLU225_A	PHE137_A	LYS171_A	3.502	4.072	12.4	36.8	135.8
1OGS	x-ray diffraction	2.0	1	SO41499_A	PHE26_A	LYS425_A	3.773	4.007	16.1	32.1	153.3
2OGI	x-ray diffraction	1.85	1	GLU138_B	HIS139_B	ARG35_B	4.626	3.760	27.2	17.8	135.3
3QNR	x-ray diffraction	2.25	1	ASP114_B	PHE143_A	ARG55_B	3.964	3.620	14.7	11.7	166.3
1LAM	x-ray diffraction	1.6	1	GLU87_A	TRP82_A	ARG396_A	4.219	3.769	26.8	20.7	132.5
2QN7	x-ray diffraction	1.83	1	ASP339_A	HIS341_A	ARG292_A	4.373	3.574	31.9	9.7	157.3
2QN8	x-ray diffraction	1.9	1	GLU195_A	PHE196_A	ARG309_A	4.630	4.132	33.1	16.3	156.5
2QN8	x-ray diffraction	1.9	1	ASP339_A	HIS341_A	ARG292_A	4.215	3.394	39.0	10.1	150.7
1PKU	x-ray diffraction	2.5	1	GLU98_C	TRP97_C	LYS81_D	4.640	4.244	39.8	23.9	163.3
4IL2	x-ray diffraction	1.95	1	ASP223_A	HIS225_A	ARG227_A	3.478	4.985	15.5	39.2	151.3
2QNY	x-ray diffraction	2.15	1	ASP147_B	PHE204_B	ARG202_B	4.514	4.125	15.3	37.0	146.7
2O1Q	x-ray diffraction	1.5	1	ASP49_A	TRP18_A	LYS33_A	4.916	4.587	15.9	30.4	133.9
1PMT	x-ray diffraction	2.5	1	ASP155_A	PHE151_A	ARG188_A	4.829	3.936	24.2	17.1	140.0
1LCP	x-ray diffraction	1.65	1	GLU87_A	TRP82_A	ARG396_A	4.235	3.746	28.2	21.7	130.1
1LCB	x-ray diffraction	2.5	1	GLU243_A	PHE292_A	ARG151_A	4.936	4.117	14.9	7.6	159.0
2QO0	x-ray diffraction	1.85	1	ASP147_A	PHE204_A	ARG202_A	4.669	3.914	15.8	32.0	148.9
1OGA	x-ray diffraction	1.4	1	GLU165_E	TRP160_E	ARG209_E	4.677	3.969	39.1	29.3	142.9
3PM2	x-ray diffraction	1.8	1	GLU127_A	PHE124_A	ARG43_A	4.427	3.758	34.2	22.7	152.5
3PN9	x-ray diffraction	2.0	1	ASP36_B	HIS38_B	ARG130_D	3.920	3.716	23.3	2.9	155.7
2INP	x-ray diffraction	2.3	1	ASP161_B	HIS164_B	ARG168_B	4.764	3.720	39.9	24.0	134.3
3PNV	x-ray diffraction	1.95	1	ASP133_A	TYR132_A	ARG157_A	4.717	3.681	25.5	34.8	146.9
3PNY	x-ray diffraction	1.7	1	ASP133_A	TYR132_A	ARG157_A	4.435	3.658	24.2	18.7	152.0
2QOE	x-ray diffraction	2.3	1	ASP515_A	PHE516_A	LYS523_A	4.142	4.210	31.1	23.0	137.9
1INF	x-ray diffraction	2.4	1	ASP242_A	TYR217_A	ARG252_A	4.342	3.717	14.1	23.6	142.3
1INF	x-ray diffraction	2.4	1	GLU313_A	TRP388_A	LYS304_A	4.015	4.193	38.2	28.7	132.3
1INV	x-ray diffraction	2.4	1	ASP242_A	TYR217_A	ARG252_A	4.209	3.775	16.8	16.1	149.9
1PNG	x-ray diffraction	2.2	1	GLU58_A	TRP86_A	LYS54_A	4.603	5.000	37.0	33.4	134.3
1INY	x-ray diffraction	2.4	1	GLU278_A	TYR405_A	ARG118_A	4.394	3.474	40.0	15.2	132.3
3LF5	x-ray diffraction	1.25	1	GLU118_A	PHE78_A	ARG128_A	4.183	4.042	14.5	29.5	138.5
2INF	x-ray diffraction	2.3	1	ASP288_A	TRP267_A	ARG268_A	3.792	3.619	8.6	25.7	161.6
2IOK	x-ray diffraction	2.4	1	ASP374_A	PHE461_A	LYS472_A	4.649	4.713	33.3	27.3	133.7
3PNA	x-ray diffraction	1.5	1	ASP227_B	TYR111_B	ARG231_B	4.073	3.731	21.3	0.8	159.1
1LF9	x-ray diffraction	2.2	1	ASP81_A	PHE85_A	ARG117_A	4.028	3.286	19.4	26.7	137.5
1LF9	x-ray diffraction	2.2	1	ASP579_A	TYR576_A	ARG504_A	4.327	3.149	34.1	7.7	139.9
1LF6	x-ray diffraction	2.1	1	ASP579_A	TYR576_A	ARG504_A	4.454	3.268	32.0	11.2	137.2
1LF6	x-ray diffraction	2.1	1	GLU583_B	TRP639_B	LYS586_B	4.152	4.122	31.3	38.9	157.9
2IO8	x-ray diffraction	2.1	1	GLU83_A	TRP82_A	LYS122_A	4.785	3.909	30.5	8.4	148.1
2IO9	x-ray diffraction	2.2	1	GLU83_B	TRP82_B	LYS122_B	4.642	4.041	29.1	15.8	141.5
3POT	x-ray diffraction	1.2	1	ASP80_C	TYR49_C	ARG43_C	4.507	4.585	21.8	32.0	145.7
3OHH	x-ray diffraction	2.01	1	GLU364_B	PHE365_B	ARG205_A	4.451	3.963	35.0	3.9	142.0
3OHF	x-ray diffraction	2.1	1	GLU364_A	PHE365_A	ARG205_B	4.352	4.015	35.1	8.9	144.4
3OH4	x-ray diffraction	2.21	1	GLU83_A	TRP321_A	LYS314_A	4.060	4.948	25.8	35.1	133.1
2O12	x-ray diffraction	1.72	1	GLU134_A	TRP85_A	ARG104_A	4.979	3.888	25.9	32.7	147.9
2QP2	x-ray diffraction	2.0	1	ASP437_A	TYR447_A	LYS433_A	4.939	4.094	15.0	4.4	162.3
4IO7	x-ray diffraction	1.92	1	ASP180_A	PHE301_A	ARG136_A	3.346	4.943	14.8	5.5	160.4
4IO7	x-ray diffraction	1.92	1	ASP180_A	PHE301_A	ARG162_A	3.346	4.084	14.8	37.6	132.0
3PPM	x-ray diffraction	1.78	1	ASP56_A	TRP105_A	LYS109_A	3.968	4.154	9.1	37.9	133.9
1QQ7	x-ray diffraction	1.7	1	ASP15_B	TYR95_B	ARG192_B	4.971	3.478	38.4	8.6	138.9
1QQ6	x-ray diffraction	2.1	1	ASP15_A	TYR95_A	ARG192_A	4.847	3.567	37.8	13.4	155.2
2IPB	x-ray diffraction	2.23	1	ASP159_A	HIS197_A	ARG130_A	4.755	3.664	10.6	28.1	159.7
3LH9	x-ray diffraction	2.4	1	ASP187_B	HIS184_B	LYS295_B	3.736	4.228	30.0	26.4	133.0
1IPS	x-ray diffraction	2.5	1	GLU234_B	TYR239_B	ARG271_B	4.953	3.802	39.3	20.5	134.7
1QQ5	x-ray diffraction	1.52	1	ASP15_A	TYR95_A	ARG192_A	4.915	3.497	36.2	10.2	140.4
3LIN	x-ray diffraction	1.96	1	ASP65_H	HIS66_E	LYS95_E	4.805	3.984	12.2	36.6	133.6
2QRG	x-ray diffraction	1.85	1	ASP339_A	HIS341_A	ARG292_A	4.297	3.621	38.5	14.3	151.8
2QRP	x-ray diffraction	1.86	1	ASP339_A	HIS341_A	ARG292_A	4.446	3.601	39.8	16.8	154.3
2QRH	x-ray diffraction	1.83	1	ASP339_A	HIS341_A	ARG292_A	4.334	3.515	34.8	12.6	152.0
2QRM	x-ray diffraction	1.9	1	ASP339_A	HIS341_A	ARG292_A	4.348	3.519	34.8	8.3	149.3
2QRQ	x-ray diffraction	1.8	1	ASP339_A	HIS341_A	ARG292_A	4.378	3.383	38.8	17.2	155.2
3LJQ	x-ray diffraction	1.9	1	GLU83_A	HIS84_A	LYS120_A	4.455	4.779	39.9	33.8	132.1
3LJQ	x-ray diffraction	1.9	1	ASP273_A	PHE292_A	LYS295_A	3.966	4.473	36.1	12.5	152.4
1QS0	x-ray diffraction	2.4	1	ASP184_B	PHE183_B	ARG177_B	4.925	3.609	17.9	17.3	151.1
2PQL	x-ray diffraction	2.2	1	ASP53_A	TYR47_A	ARG51_A	4.163	3.541	30.1	30.1	130.0
3LJ7	x-ray diffraction	2.3	1	ASP56_B	TRP105_B	LYS109_B	3.818	3.904	8.9	35.7	135.3
2QTV	x-ray diffraction	2.5	1	ASP373_A	TYR350_A	ARG82_B	4.986	4.108	26.1	23.4	152.3
3LJP	x-ray diffraction	2.2	1	ASP273_A	TRP71_A	LYS91_A	4.452	4.468	21.5	28.8	172.4
2PRI	x-ray diffraction	2.3	1	ASP339_A	HIS341_A	ARG292_A	4.241	3.587	37.3	4.6	145.6
3IR5	x-ray diffraction	2.3	1	GLU57_B	TRP56_B	ARG182_B	4.352	3.598	30.8	21.4	133.4
3PRL	x-ray diffraction	2.0	1	SO4507_C	TYR164_C	LYS101_C	4.992	3.689	39.5	29.6	131.8
2QTB	x-ray diffraction	2.25	1	ASP515_A	PHE516_A	LYS523_A	4.259	3.986	39.2	24.3	137.1
3PR0	x-ray diffraction	2.2	1	ASP56_B	TRP105_B	LYS109_B	3.933	4.588	8.7	39.0	133.9
2QT9	x-ray diffraction	2.1	1	ASP515_A	PHE516_A	LYS523_A	4.450	4.025	39.5	19.6	132.5
3IRH	x-ray diffraction	2.4	1	ASP230_C	TYR199_B	ARG17_A	2.844	4.086	15.2	37.4	147.3
3IR7	x-ray diffraction	2.5	1	GLU57_B	TRP56_B	ARG182_B	4.349	3.622	30.6	23.4	132.4
3RT0	x-ray diffraction	2.11	1	GLU376_A	TYR372_A	ARG422_B	4.404	3.740	33.9	11.9	156.9
1RTK	x-ray diffraction	2.3	1	GLU437_A	HIS459_A	LYS461_A	3.689	4.471	1.3	39.1	142.1
1QUS	x-ray diffraction	1.7	1	GLU195_A	TYR191_A	ARG188_A	3.898	3.733	35.3	23.5	146.4
3T2O	x-ray diffraction	1.85	1	ASP790_A	PHE931_A	NA3103_A	4.133	4.083	38.0	25.9	141.8
3PR3	x-ray diffraction	2.45	1	GLU89_A	TRP534_A	LYS487_B	4.725	4.880	30.0	36.5	141.1
2PRJ	x-ray diffraction	2.3	1	ASP339_A	HIS341_A	ARG292_A	4.083	3.555	37.9	3.7	145.5
1QU1	x-ray diffraction	1.9	1	GLU74_B	TYR157_A	ARG76_A	3.765	3.936	22.2	28.0	169.3
1QUT	x-ray diffraction	2.44	1	GLU195_A	TYR191_A	ARG188_A	4.126	3.395	33.9	19.5	149.8
2PSZ	x-ray diffraction	2.0	1	GLU168_A	HIS138_A	ARG134_A	3.754	4.271	35.9	34.5	145.1
2PSY	x-ray diffraction	2.3	1	GLU77_A	HIS70_A	ARG66_A	2.942	3.867	17.3	18.7	145.2
3T2Q	x-ray diffraction	2.4	1	ASP790_A	PHE931_A	NA3103_A	4.035	3.871	38.1	24.1	146.0
1OID	x-ray diffraction	2.1	1	GLU50_B	TYR51_B	ARG332_B	4.527	3.557	35.5	16.2	130.1
2PSX	x-ray diffraction	2.3	1	GLU77_A	HIS70_A	ARG66_A	3.146	3.940	14.5	34.9	142.2
3RUG	x-ray diffraction	2.2	1	GLU178_F	TRP173_F	ARG222_F	4.653	4.176	37.6	33.9	164.2
3RUD	x-ray diffraction	2.3	1	ASP47_B	PHE49_B	LYS318_A	4.924	4.773	37.1	9.9	147.5
3T3E	x-ray diffraction	2.15	1	ASP339_A	HIS341_A	ARG292_A	4.480	3.193	33.6	7.2	149.9
3T3G	x-ray diffraction	2.4	1	ASP339_A	HIS341_A	ARG292_A	4.628	3.319	37.2	5.9	148.6
2QU6	x-ray diffraction	2.1	1	ASP832_A	PHE854_B	ARG833_B	4.549	3.739	39.5	10.2	142.5
3RUA	x-ray diffraction	2.1	1	ASP47_B	PHE49_B	LYS318_A	4.979	4.959	38.1	8.6	143.2
1PT5	x-ray diffraction	2.0	1	GLU261_A	TRP260_A	LYS256_A	4.003	4.306	38.2	19.9	138.6
2PTH	x-ray diffraction	1.2	1	GLU167_A	PHE190_A	LYS191_A	4.779	4.327	39.4	35.4	151.1
3RUC	x-ray diffraction	2.1	1	ASP47_B	PHE49_B	LYS318_A	4.827	4.973	39.1	9.5	141.1
1PT7	x-ray diffraction	1.8	1	GLU261_A	TRP260_A	LYS256_A	4.455	4.077	37.4	23.9	136.0
3RU9	x-ray diffraction	2.21	1	ASP47_A	PHE49_A	LYS318_B	4.893	4.895	34.7	4.7	143.4
3RVW	x-ray diffraction	1.95	1	ASP28_C	TYR30_C	ARG156_A	3.533	4.002	11.4	36.7	148.5
1T36	x-ray diffraction	2.1	1	ASP244_B	PHE314_B	LYS285_B	4.502	4.406	34.7	25.8	167.3
2PT0	x-ray diffraction	1.7	1	GLU168_A	HIS138_A	ARG134_A	3.843	4.112	35.6	31.8	147.3
2QVS	x-ray diffraction	2.5	1	GLU153_B	TRP226_B	LYS118_B	4.288	4.229	31.7	30.1	142.5
1RV0	x-ray diffraction	2.5	1	GLU119_J	TYR256_J	LYS117_J	4.654	4.934	38.9	18.4	159.0
3RVX	x-ray diffraction	2.5	1	ASP28_C	TYR30_C	ARG156_A	3.658	4.092	12.5	36.0	151.5
3RVX	x-ray diffraction	2.5	1	ASP32_D	TYR33_D	ARG98_D	4.961	3.828	31.9	25.1	147.8
1RVT	x-ray diffraction	2.5	1	GLU119_J	TYR256_J	LYS117_J	4.774	4.550	35.3	15.6	160.0
3PTZ	x-ray diffraction	2.5	1	GLU295_B	TYR309_A	ARG313_A	4.299	4.476	31.6	37.5	136.8
1RV6	x-ray diffraction	2.45	1	GLU52_W	HIS53_W	LYS90_W	4.721	3.986	26.4	21.8	171.9
1PT8	x-ray diffraction	2.2	1	GLU261_A	TRP260_A	LYS256_A	3.681	4.087	33.3	20.7	144.7
3PUW	x-ray diffraction	2.3	1	GLU288_A	HIS289_A	ARG351_A	4.596	3.768	17.0	37.8	135.6
1T3F	x-ray diffraction	2.0	1	ASP52_B	TRP33_B	ARG50_B	4.459	3.449	33.7	21.6	134.1
4ISJ	x-ray diffraction	2.34	1	GLU316_A	TRP162_A	ARG304_A	4.396	3.420	18.0	4.4	166.3
3T3D	x-ray diffraction	2.5	1	ASP339_A	HIS341_A	ARG292_A	4.565	3.293	33.3	8.7	148.4
3PUB	x-ray diffraction	1.91	1	GLU275_B	HIS276_B	ARG141_B	4.545	3.900	15.4	30.0	165.2
1T3Z	x-ray diffraction	2.3	1	GLU273_B	TRP272_B	LYS268_B	4.506	2.975	36.4	14.5	148.6
3RVU	x-ray diffraction	2.5	1	ASP32_D	TYR33_D	ARG98_D	4.724	3.988	34.9	21.1	157.3
3OJ8	x-ray diffraction	1.9	1	ASP56_A	TRP105_A	LYS109_A	3.949	4.637	9.2	34.7	136.2
1T48	x-ray diffraction	2.2	1	ASP137_A	HIS94_A	ARG43_A	4.657	3.821	38.7	24.6	138.1
1PUU	x-ray diffraction	2.3	1	ASP100_A	PHE53_A	ARG52_A	3.567	4.879	10.7	35.0	149.8
1RWQ	x-ray diffraction	2.2	1	ASP515_A	PHE516_A	LYS523_A	4.319	4.841	35.9	37.0	135.8
3PUX	x-ray diffraction	2.3	1	GLU288_A	HIS289_A	ARG351_A	4.869	3.677	8.3	25.8	148.5
2OJU	x-ray diffraction	2.4	1	GLU83_A	TYR84_A	ARG26_A	3.915	3.893	19.9	30.2	140.8
2OJ9	x-ray diffraction	2.0	1	ASP1105_A	PHE1124_A	ARG1104_A	4.846	3.166	20.3	29.8	139.2
1PUM	x-ray diffraction	2.3	1	ASP100_A	PHE53_A	ARG52_A	3.510	4.822	17.7	31.6	152.3
1PUM	x-ray diffraction	2.3	1	SO41029_A	TYR115_A	ARG125_A	3.635	3.522	25.1	16.0	143.7
3ISS	x-ray diffraction	2.5	1	ASP283_A	HIS285_A	LYS152_D	3.709	3.775	28.2	27.7	141.0
3PV5	x-ray diffraction	2.4	1	GLU383_A	TRP388_A	ARG393_A	4.171	4.044	34.3	26.6	149.9
3ISM	x-ray diffraction	2.2	1	ASP132_A	TYR174_A	LYS130_A	4.929	4.518	21.9	13.8	150.1
2OKJ	x-ray diffraction	2.3	1	GLU586_A	PHE582_A	ARG186_A	4.412	3.408	36.9	4.9	141.9
3ISH	x-ray diffraction	2.43	1	GLU45_A	PHE140_A	ARG22_B	3.676	3.814	11.0	20.3	153.6
3IT2	x-ray diffraction	1.84	1	ASP19_A	TYR281_A	ARG16_A	4.880	3.832	31.2	31.0	151.9
1OLC	x-ray diffraction	2.1	1	ASP212_A	TRP211_A	ARG77_A	4.328	3.644	31.2	12.7	143.4
2OLE	x-ray diffraction	2.4	1	ASP515_A	PHE516_A	LYS523_A	4.301	4.097	35.7	7.7	137.1
3PV2	x-ray diffraction	2.15	1	GLU383_A	TRP388_A	ARG393_A	4.910	3.809	29.8	29.0	161.9
3PVW	x-ray diffraction	2.49	1	ASP290_B	TRP332_B	LYS57_B	4.957	3.414	11.5	15.0	153.6
1PVW	x-ray diffraction	2.45	1	ASP30_C	HIS164_C	ARG25_C	2.867	4.782	12.6	16.6	163.4
1RY9	x-ray diffraction	1.82	1	GLU87_B	PHE15_D	LYS105_B	4.181	4.221	26.3	20.5	170.0
1ITZ	x-ray diffraction	2.3	1	GLU143_A	HIS160_A	ARG71_A	4.937	3.544	13.3	18.7	174.6
1OLA	x-ray diffraction	2.1	1	ASP212_A	TRP211_A	ARG77_A	4.348	3.658	36.0	7.7	139.7
2PVR	x-ray diffraction	1.6	1	GLU139_A	PHE135_A	ARG169_A	4.606	3.681	24.9	18.4	173.4
2PVH	x-ray diffraction	2.2	1	GLU139_A	TYR135_A	ARG169_A	4.586	4.336	36.2	35.5	171.9
2QWP	x-ray diffraction	1.75	1	GLU117_A	TYR115_A	LYS102_A	4.986	4.329	39.4	22.6	150.0
2PVM	x-ray diffraction	2.0	1	GLU139_A	TYR135_A	ARG169_A	4.881	4.140	39.2	36.6	176.9
2OLB	x-ray diffraction	1.4	1	ASP212_A	TRP211_A	ARG77_A	4.283	3.460	32.5	10.0	142.8
2PVK	x-ray diffraction	1.9	1	GLU139_A	TYR135_A	ARG169_A	4.731	4.416	39.2	37.5	174.3
2PWL	x-ray diffraction	2.4	1	ASP530_B	PHE492_B	LYS517_B	4.708	4.268	35.2	37.7	169.8
3PWT	x-ray diffraction	1.9	1	GLU513_A	TYR518_A	ARG476_A	4.384	3.840	29.8	33.2	139.7
3QWF	x-ray diffraction	1.88	1	ASP184_B	HIS111_A	LYS113_A	4.337	4.929	21.7	7.3	160.4
4IT0	x-ray diffraction	2.4	1	GLU316_A	TRP162_A	ARG304_A	4.504	3.516	26.8	1.1	153.4
2OLQ	x-ray diffraction	1.94	1	ASP307_A	TYR29_A	LYS149_A	4.095	4.930	33.7	17.3	143.1
1OM1	x-ray diffraction	1.68	1	GLU139_A	TYR135_A	ARG169_A	4.672	4.257	37.7	37.1	175.8
3PWD	x-ray diffraction	2.2	1	GLU139_A	TYR135_A	ARG169_A	4.477	4.614	37.9	39.6	177.3
2QW1	x-ray diffraction	1.7	1	ASP40_A	TYR12_A	ARG21_A	4.174	3.664	38.0	11.6	131.0
3QWI	x-ray diffraction	2.5	1	ASP184_B	HIS111_A	LYS113_A	4.421	4.424	14.8	13.4	151.8
2PWX	x-ray diffraction	2.5	1	GLU290_A	PHE291_A	ARG4_A	4.535	3.705	31.5	25.5	135.7
3ITC	x-ray diffraction	1.7	1	GLU183_A	TYR139_A	ARG144_A	4.169	3.354	38.1	11.1	149.0
3OMQ	x-ray diffraction	1.97	1	ASP378_A	TYR411_B	ARG329_B	4.937	3.597	30.6	26.2	136.5
3IUM	x-ray diffraction	2.25	1	ASP620_A	HIS621_A	ARG37_A	3.854	3.287	36.6	20.0	135.1
2OMK	x-ray diffraction	1.8	1	ASP52_A	PHE33_A	LYS94_A	4.850	4.100	36.4	25.7	144.6
3QXW	x-ray diffraction	1.85	1	ASP102_E	TRP34_E	ARG28_E	4.928	3.210	32.3	20.0	154.0
3QX3	x-ray diffraction	2.16	1	ASP661_B	TYR656_B	LYS582_B	4.353	4.437	32.4	26.6	174.2
2IUL	x-ray diffraction	2.01	1	GLU403_A	PHE570_A	ARG114_A	4.296	3.374	13.7	8.9	171.4
2OM2	x-ray diffraction	2.2	1	ASP1158_C	TYR1154_C	ARG1176_C	4.709	4.951	15.4	38.3	149.6
1QX4	x-ray diffraction	1.8	1	ASP55_B	HIS54_B	LYS213_B	3.846	4.079	21.3	23.8	157.8
1IU4	x-ray diffraction	2.4	1	GLU28_B	TYR291_B	ARG26_B	4.951	4.639	20.3	38.7	137.8
3QXB	x-ray diffraction	1.9	1	GLU31_A	TYR32_A	LYS2_A	4.451	4.634	35.8	14.6	145.1
3PXB	x-ray diffraction	2.5	1	GLU1731_A	TRP1712_A	ARG1753_A	4.997	3.788	29.3	36.0	140.5
3OMP	x-ray diffraction	2.05	1	ASP378_A	TYR411_B	ARG329_B	4.949	3.554	30.7	22.9	138.8
3PX7	x-ray diffraction	2.3	1	GLU513_A	TYR518_A	ARG476_A	4.618	3.717	14.8	31.4	150.5
1QYD	x-ray diffraction	2.5	1	GLU125_D	HIS126_D	ARG278_D	4.152	3.706	37.7	8.9	149.1
1RZX	x-ray diffraction	2.1	1	GLU217_A	PHE196_A	ARG177_A	4.929	4.667	38.4	34.3	169.2
1QYI	x-ray diffraction	2.5	1	GLU368_A	HIS365_A	ARG215_A	4.356	4.073	33.8	31.5	143.8
1PX4	x-ray diffraction	1.6	1	ASP790_A	PHE931_A	NA3103_A	4.186	3.794	32.9	31.8	146.2
1S0F	x-ray diffraction	2.3	1	GLU885_A	TYR887_A	LYS907_A	3.547	4.935	29.4	27.7	141.8
3ON6	x-ray diffraction	1.7	1	GLU160_A	TRP161_A	ARG234_A	4.500	3.540	30.1	11.2	160.6
3S0J	x-ray diffraction	2.0	1	ASP339_A	HIS341_A	ARG292_A	4.485	3.421	32.3	10.2	157.6
1IV8	x-ray diffraction	1.9	1	ASP443_A	HIS442_A	ARG7_A	3.747	3.572	34.4	13.5	151.6
1PX3	x-ray diffraction	1.6	1	ASP790_A	PHE931_A	NA3103_A	4.049	3.916	33.2	32.2	142.4
1PX3	x-ray diffraction	1.6	1	GLU243_C	HIS226_C	ARG448_C	4.478	3.783	35.0	19.1	130.6
2QZS	x-ray diffraction	2.2	1	ASP61_A	HIS66_A	ARG59_A	3.744	4.105	16.0	34.1	152.3
1IVG	x-ray diffraction	1.9	1	GLU277_A	TYR406_A	ARG118_A	4.099	3.695	35.9	11.8	146.4
3S1E	x-ray diffraction	1.9	1	ASP138_A	TYR141_A	ARG239_A	4.860	4.240	26.9	32.8	142.0
1ONY	x-ray diffraction	2.15	1	ASP137_A	HIS94_A	ARG43_A	4.231	3.951	39.9	24.4	136.4
1QZQ	x-ray diffraction	2.4	1	ASP288_A	HIS493_A	LYS495_A	3.699	3.310	19.0	13.3	151.6
1IVW	x-ray diffraction	1.8	1	GLU143_B	TYR144_B	ARG188_B	4.127	4.402	29.7	30.7	144.7
3R0T	x-ray diffraction	1.75	1	GLU139_A	PHE135_A	ARG169_A	4.660	4.007	25.8	23.7	173.7
1IVD	x-ray diffraction	1.9	1	GLU277_A	TYR406_A	ARG118_A	3.988	3.530	38.4	13.5	133.4
2PYI	x-ray diffraction	1.88	1	ASP339_A	HIS341_A	ARG292_A	4.352	3.240	28.6	7.9	157.4
3S1F	x-ray diffraction	2.0	1	ASP138_A	TYR141_A	ARG239_A	4.791	4.214	37.1	33.3	138.3
2IWK	x-ray diffraction	1.7	1	ASP101_A	TRP149_A	ARG293_A	4.570	4.199	8.2	32.3	152.6
3TBG	x-ray diffraction	2.1	1	GLU418_A	HIS416_A	LYS411_A	3.590	4.510	23.6	26.0	131.9
3R1F	x-ray diffraction	2.5	1	ASP85_C	TYR81_C	ARG8_C	4.697	3.708	30.3	16.3	156.7
3S1C	x-ray diffraction	2.09	1	ASP138_A	TYR141_A	ARG239_A	4.873	4.198	36.1	31.1	135.8
2IWF	x-ray diffraction	1.86	1	ASP101_A	TRP149_A	ARG293_A	3.389	4.441	25.4	9.5	164.0
2OPS	x-ray diffraction	2.3	1	GLU89_A	TRP88_A	ARG143_B	4.964	3.731	34.7	4.6	140.7
3S1D	x-ray diffraction	1.75	1	ASP138_A	TYR141_A	ARG239_A	4.877	4.335	28.3	33.2	141.3
1OPE	x-ray diffraction	2.5	1	GLU452_A	TRP451_A	ARG265_A	4.180	3.964	21.0	37.4	137.3
3OPW	x-ray diffraction	2.5	1	ASP186_A	TYR224_A	LYS253_A	3.530	4.890	39.1	37.4	166.6
3S2M	x-ray diffraction	1.4	1	GLU183_A	TYR139_A	ARG144_A	4.211	3.316	39.0	11.3	148.2
3PYA	x-ray diffraction	2.25	1	GLU575_A	PHE574_A	ARG488_A	3.904	3.534	9.6	25.7	156.6
3TCH	x-ray diffraction	1.98	1	ASP166_A	HIS168_A	LYS104_A	3.221	4.067	6.6	20.4	165.4
1TCM	x-ray diffraction	2.2	1	GLU663_A	TRP684_A	LYS654_A	3.985	4.753	24.5	22.6	156.9
2OPE	x-ray diffraction	2.4	1	GLU29_D	TYR110_D	LYS82_D	4.157	4.651	30.8	21.9	160.6
1R27	x-ray diffraction	2.0	1	GLU57_B	TRP56_B	ARG182_B	4.354	3.622	30.4	15.9	139.2
3TD4	x-ray diffraction	1.79	1	GLU229_C	PHE332_C	ARG330_C	4.232	4.969	33.7	6.7	145.0
3OP2	x-ray diffraction	2.0	1	GLU329_B	HIS304_B	ARG280_B	4.149	4.176	33.1	34.2	173.5
2OPH	x-ray diffraction	2.4	1	ASP515_A	PHE516_A	LYS523_A	4.220	4.071	32.8	22.8	141.7
1OQM	x-ray diffraction	2.1	1	ASP244_D	TYR243_D	ARG170_D	4.108	3.381	14.7	16.3	168.4
1TD3	x-ray diffraction	2.37	1	ASP95_A	HIS97_A	LYS248_B	4.626	4.453	24.9	37.9	137.4
1TD3	x-ray diffraction	2.37	1	ASP495_C	HIS497_C	LYS48_A	4.595	4.228	25.1	38.8	137.4
3TD5	x-ray diffraction	2.0	1	GLU229_C	PHE332_C	ARG330_C	4.808	4.615	38.8	4.1	142.8
2R3X	x-ray diffraction	1.8	1	ASP47_A	TYR49_A	LYS64_A	4.663	4.125	28.0	22.8	151.6
3TEV	x-ray diffraction	2.3	1	GLU70_A	HIS71_A	ARG322_A	4.776	4.028	32.9	32.4	132.9
1S20	x-ray diffraction	2.2	1	GLU306_A	PHE307_A	ARG119_A	4.097	3.506	29.3	8.2	144.2
3TEO	x-ray diffraction	2.4	1	GLU4_H	TYR5_H	ARG159_M	4.661	4.251	22.7	17.5	145.1
2R4U	x-ray diffraction	2.37	1	ASP61_A	HIS66_A	ARG59_A	3.799	4.169	30.7	33.1	150.7
2PYD	x-ray diffraction	1.93	1	ASP339_A	HIS341_A	ARG292_A	4.204	3.263	33.3	14.9	161.1
1PYT	x-ray diffraction	2.35	1	GLU163_B	TRP126_B	ARG130_B	4.942	3.893	33.8	26.7	139.7
2IXT	x-ray diffraction	0.8	1	ASP298_A	TYR218_A	LYS284_A	4.886	4.672	25.5	17.1	144.2
2PZM	x-ray diffraction	2.0	1	ASP31_A	PHE33_A	ARG38_A	4.514	4.246	23.9	29.0	145.3
1TFW	x-ray diffraction	2.2	1	GLU325_D	PHE326_D	LYS282_D	4.403	4.370	13.9	13.9	161.5
3S2N	x-ray diffraction	1.4	1	GLU183_A	TYR139_A	ARG144_A	4.218	3.336	37.9	10.3	148.9
1PZY	x-ray diffraction	2.3	1	ASP244_B	TYR243_B	ARG170_B	3.947	3.349	3.5	8.1	168.5
1R45	x-ray diffraction	1.57	1	ASP130_C	TYR134_C	ARG167_C	4.182	3.124	22.2	20.8	156.7
3S2L	x-ray diffraction	1.4	1	GLU183_A	TYR139_A	ARG144_A	4.186	3.330	38.2	10.1	148.6
2PZI	x-ray diffraction	2.4	1	GLU588_A	HIS589_A	ARG368_A	4.444	3.946	28.6	17.5	150.2
3S2J	x-ray diffraction	1.3	1	GLU183_A	TYR139_A	ARG144_A	4.206	3.335	36.6	9.6	149.4
1R4B	x-ray diffraction	1.85	1	ASP130_A	TYR134_A	ARG167_A	4.400	3.248	25.9	21.1	162.4
2PZL	x-ray diffraction	2.39	1	ASP31_A	PHE33_A	ARG38_A	4.512	4.377	24.3	30.8	134.0
2R4T	x-ray diffraction	2.26	1	ASP61_A	HIS66_A	ARG59_A	3.845	4.188	26.9	32.4	150.9
1PZT	x-ray diffraction	1.92	1	ASP244_A	TYR243_A	ARG170_A	4.122	3.525	4.2	15.3	166.3
2PZK	x-ray diffraction	2.1	1	ASP31_A	PHE33_A	ARG38_A	4.442	4.436	23.0	33.0	133.5
2R5O	x-ray diffraction	1.3	1	ASP422_B	PHE417_B	LYS413_B	4.251	4.797	32.0	2.9	146.3
2Q0L	x-ray diffraction	1.45	1	GLU45_A	PHE140_A	ARG22_B	4.244	3.818	26.4	20.4	154.5
3Q04	x-ray diffraction	1.8	1	GLU139_A	PHE135_A	ARG169_A	4.631	3.889	25.2	24.3	175.9
1TGO	x-ray diffraction	2.5	1	GLU251_A	TRP342_A	ARG346_A	3.656	4.284	3.9	38.8	141.4
1S3X	x-ray diffraction	1.84	1	GLU117_A	TYR115_A	LYS102_A	4.758	4.100	37.7	24.8	157.5
1S3Q	x-ray diffraction	2.1	1	GLU128_C	TRP124_C	LYS58_C	4.701	4.714	35.4	37.1	166.7
3S4O	x-ray diffraction	2.3	1	GLU38_A	HIS41_A	ARG45_B	4.638	3.494	32.3	20.2	165.2
3R5Y	x-ray diffraction	1.8	1	ASP64_C	HIS63_C	ARG119_C	3.788	3.626	19.2	33.3	134.5
3S4T	x-ray diffraction	1.9	1	GLU8_A	HIS218_A	ARG229_B	4.396	3.382	29.9	22.8	143.9
2R5N	x-ray diffraction	1.6	1	GLU130_A	HIS147_A	ARG59_A	4.790	3.437	13.1	21.9	169.8
3Q0T	x-ray diffraction	2.4	1	ASP515_A	PHE516_A	LYS523_A	4.012	4.617	34.8	22.2	137.7
2R52	x-ray diffraction	2.5	1	ASP61_A	HIS34_A	ARG32_A	4.819	3.624	21.9	3.6	156.1
3S5L	x-ray diffraction	2.1	1	GLU3_A	PHE18_B	ARG23_B	4.475	3.881	25.0	11.3	144.0
1Q16	x-ray diffraction	1.9	1	GLU57_B	TRP56_B	ARG182_B	4.287	3.503	29.7	17.4	138.3
3R6Q	x-ray diffraction	2.4	1	ASP294_B	PHE356_A	ARG186_B	4.544	4.182	14.8	15.8	168.4
3R6Q	x-ray diffraction	2.4	1	GLU400_H	TYR401_H	ARG186_H	4.779	4.595	23.4	33.1	166.9
1OSS	x-ray diffraction	1.93	1	ASP72_A	TYR154_A	ARG21_A	4.521	3.554	39.4	8.9	147.0
3R66	x-ray diffraction	2.3	1	GLU101_B	PHE90_A	LYS86_B	3.910	4.574	33.0	23.0	135.5
1TI6	x-ray diffraction	2.0	1	ASP870_A	TYR872_A	ARG791_A	3.921	3.613	1.7	26.3	154.2
1Q11	x-ray diffraction	1.6	1	GLU175_A	TYR204_A	ARG135_A	4.135	4.304	36.1	39.6	161.1
3S6S	x-ray diffraction	2.4	1	GLU46_A	TYR164_A	LYS113_A	3.577	4.708	28.8	29.0	162.5
3S6A	x-ray diffraction	2.2	1	GLU189_A	TYR184_A	LYS140_A	4.476	4.517	19.4	24.7	139.1
3S6O	x-ray diffraction	1.85	1	GLU38_A	TRP131_A	ARG168_A	4.196	3.442	20.9	18.9	141.1
1Q1L	x-ray diffraction	2.05	1	GLU174_A	PHE203_A	LYS193_A	4.103	4.258	13.5	30.8	146.1
1Q1L	x-ray diffraction	2.05	1	GLU195_D	HIS191_D	LYS159_D	4.563	3.848	34.2	37.2	137.9
3S65	x-ray diffraction	1.8	1	ASP85_A	HIS89_A	ARG92_A	4.747	4.132	38.5	3.2	139.5
1OSP	x-ray diffraction	1.95	1	ASP28_L	TYR30_L	LYS44_O	3.671	4.479	11.8	33.8	151.0
1OS8	x-ray diffraction	1.55	1	ASP72_A	TYR154_A	ARG21_A	4.471	3.503	37.4	12.7	131.6
3Q1K	x-ray diffraction	2.2	1	ASP63_C	HIS66_C	ARG35_B	4.467	4.433	34.2	33.9	143.5
3Q14	x-ray diffraction	1.75	1	GLU31_A	HIS36_A	LYS119_A	3.015	3.554	17.6	10.1	167.4
3S6P	x-ray diffraction	2.5	1	GLU132_A	TYR134_A	ARG219_A	4.693	4.333	38.8	38.1	139.3
1Q19	x-ray diffraction	2.4	1	GLU279_A	PHE280_A	ARG441_A	4.811	3.692	18.6	29.4	168.4
1TI2	x-ray diffraction	2.35	1	ASP870_A	TYR872_A	ARG791_A	3.801	3.574	5.1	22.2	157.1
3Q2A	x-ray diffraction	1.99	1	GLU31_A	HIS36_A	LYS119_A	3.017	3.631	14.7	10.2	172.5
1TI4	x-ray diffraction	2.2	1	ASP870_A	TYR872_A	ARG791_A	3.789	3.678	1.3	28.3	152.5
3R75	x-ray diffraction	2.1	1	GLU613_A	PHE456_A	LYS254_B	3.907	3.828	35.4	29.8	139.8
1TJ2	x-ray diffraction	2.05	1	GLU547_A	HIS546_A	ARG253_A	3.604	3.155	31.3	10.2	149.2
3TJH	x-ray diffraction	2.12	1	GLU162_D	TRP157_D	ARG206_D	4.447	4.333	36.9	39.7	150.8
3S70	x-ray diffraction	1.62	1	ASP40_A	HIS41_A	LYS154_A	4.422	4.205	19.9	31.0	160.3
3Q3I	x-ray diffraction	2.45	1	ASP313_B	TYR295_B	ARG260_B	4.174	4.529	25.6	39.9	165.4
1Q3O	x-ray diffraction	1.8	1	GLU635_A	TRP640_A	ARG645_A	4.616	3.361	33.3	8.6	142.7
3S8P	x-ray diffraction	1.85	1	GLU317_B	PHE318_B	ARG286_A	4.317	3.897	32.9	26.7	146.7
1R8A	x-ray diffraction	2.1	1	GLU108_A	HIS101_A	ARG93_A	2.827	3.318	26.1	12.6	141.4
2R8R	x-ray diffraction	2.3	1	GLU143_B	HIS92_B	ARG103_B	4.511	3.524	40.0	24.0	161.7
3S9V	x-ray diffraction	2.3	1	GLU600_A	PHE599_A	ARG514_A	3.672	3.837	4.0	23.7	159.6
1S9Y	x-ray diffraction	2.3	1	ASP30_A	TYR209_A	ARG181_A	4.978	3.865	30.1	22.0	171.9
3Q3H	x-ray diffraction	2.25	1	ASP313_A	TYR295_A	ARG260_A	4.056	4.584	34.6	38.8	173.8
1Q3P	x-ray diffraction	2.25	1	GLU635_B	TRP640_B	ARG645_B	4.572	3.418	31.9	13.0	158.2
3S9Z	x-ray diffraction	1.79	1	GLU263_A	TRP135_A	ARG318_A	4.995	4.425	32.5	30.7	167.2
2R8P	x-ray diffraction	1.65	1	GLU130_A	HIS147_A	ARG59_A	4.776	3.505	12.3	21.4	170.2
3SAE	x-ray diffraction	1.96	1	GLU545_A	TYR544_A	ARG459_A	3.965	3.894	9.6	9.5	172.5
2Q3S	x-ray diffraction	2.1	8	GLU174_C	PHE108_D	ARG38_D	3.600	4.851	20.8	28.3	171.1
1SAV	x-ray diffraction	2.5	1	GLU191_A	TYR148_A	ARG151_A	4.117	3.502	39.3	13.9	148.0
3Q3O	x-ray diffraction	1.95	1	GLU31_A	HIS36_A	LYS119_A	3.001	3.429	11.8	7.5	170.9
2TMD	x-ray diffraction	2.4	1	GLU709_A	TYR374_A	LYS707_A	4.404	4.985	38.4	31.8	147.1
3Q3M	x-ray diffraction	1.75	1	GLU31_A	HIS36_A	LYS119_A	3.078	3.608	12.4	9.7	168.6
3Q3N	x-ray diffraction	1.84	1	GLU31_A	HIS36_A	LYS119_A	3.023	3.475	13.4	7.9	168.5
3SAZ	x-ray diffraction	2.04	1	GLU263_A	TRP135_A	ARG318_A	4.989	4.558	35.0	29.8	169.5
3TMP	x-ray diffraction	1.91	1	GLU178_A	TYR175_A	ARG272_A	4.929	3.997	34.2	25.8	134.2
1TMC	x-ray diffraction	2.3	1	GLU1_C	TRP167_A	ARG170_A	3.886	4.311	15.0	33.1	145.7
3SAD	x-ray diffraction	1.82	1	GLU263_A	TRP135_A	ARG318_A	4.931	4.632	33.4	29.9	169.0
3R89	x-ray diffraction	1.84	1	ASP55_A	TYR54_A	LYS88_A	4.413	4.174	7.4	21.3	151.8
2R8O	x-ray diffraction	1.47	1	GLU130_A	HIS147_A	ARG59_A	4.757	3.524	13.2	22.5	169.3
3SBR	x-ray diffraction	2.24	1	ASP263_A	PHE262_A	ARG632_B	4.974	3.507	30.6	7.9	142.1
3SBP	x-ray diffraction	2.1	1	ASP263_B	PHE262_B	ARG632_A	4.816	3.606	13.6	11.3	155.3
1SBB	x-ray diffraction	2.4	1	ASP48_D	PHE47_D	LYS140_A	4.997	3.773	23.6	20.0	171.2
3SBQ	x-ray diffraction	1.7	1	ASP263_A	PHE262_A	ARG632_B	4.720	3.357	17.5	22.2	140.8
1R9J	x-ray diffraction	2.22	1	GLU130_A	HIS147_A	ARG59_A	4.663	3.416	15.7	23.4	164.3
3SB0	x-ray diffraction	2.2	1	GLU263_A	TRP135_A	ARG318_A	4.934	4.842	35.7	29.8	170.5
1R9N	x-ray diffraction	2.3	1	ASP515_B	PHE516_B	LYS523_B	3.930	3.783	22.7	30.8	139.1
1TOK	x-ray diffraction	1.85	1	ASP34_A	PHE24_A	LYS32_A	4.308	4.610	20.6	15.6	148.0
1SCE	x-ray diffraction	2.2	1	GLU35_D	TYR36_D	LYS98_B	4.257	3.612	22.2	24.7	144.3
1TOG	x-ray diffraction	2.31	1	ASP34_A	PHE24_A	LYS32_A	4.573	4.637	16.9	14.8	160.5
1R9O	x-ray diffraction	2.0	1	GLU285_A	PHE110_A	LYS119_A	4.553	4.544	34.4	23.3	166.7
3SCM	x-ray diffraction	2.5	1	GLU168_D	TRP163_D	ARG212_D	4.510	4.693	38.7	38.1	150.6
1TOJ	x-ray diffraction	1.9	1	ASP34_A	PHE24_A	LYS32_A	4.483	4.677	17.4	17.8	147.0
2RAN	x-ray diffraction	1.89	1	GLU189_A	TYR146_A	ARG149_A	4.240	4.369	29.7	25.4	139.2
2OW7	x-ray diffraction	1.77	1	SO44003_A	HIS446_A	ARG507_A	3.765	4.049	33.7	36.2	161.2
3TPC	x-ray diffraction	2.34	1	GLU78_C	PHE74_C	ARG58_C	4.287	3.904	31.9	33.4	146.2
3OWA	x-ray diffraction	1.97	1	GLU54_A	TYR55_A	ARG63_A	4.752	3.920	24.4	14.0	169.6
1Q5K	x-ray diffraction	1.94	1	ASP90_B	PHE93_B	LYS292_A	4.033	4.179	27.7	25.8	167.6
2RA3	x-ray diffraction	1.46	1	SO462_I	TYR10_I	LYS41_I	4.020	4.372	33.7	8.8	154.9
3SDT	x-ray diffraction	1.89	1	GLU545_A	TYR544_A	ARG459_A	4.027	3.908	9.0	11.3	173.0
1TQJ	x-ray diffraction	1.6	1	GLU129_F	TYR130_F	LYS159_D	4.977	4.576	22.6	25.0	173.9
3SDV	x-ray diffraction	2.2	1	GLU545_A	TYR544_A	ARG459_A	3.847	3.943	7.1	7.9	171.7
3Q5T	x-ray diffraction	2.0	1	GLU165_A	TRP160_A	ARG205_A	4.690	4.527	38.4	33.2	157.2
2RB7	x-ray diffraction	1.6	1	GLU326_B	PHE328_B	ARG91_B	4.493	3.784	33.6	21.2	167.2
3SDU	x-ray diffraction	1.89	1	GLU545_A	TYR544_A	ARG459_A	3.963	3.902	9.9	10.9	173.7
3SDQ	x-ray diffraction	2.14	1	GLU545_A	TYR544_A	ARG459_A	4.054	3.949	8.5	10.7	176.3
3SDR	x-ray diffraction	1.86	1	GLU545_A	TYR544_A	ARG459_A	4.038	3.908	9.2	11.5	174.0
3SDL	x-ray diffraction	2.29	1	GLU101_B	PHE90_B	LYS86_A	4.066	4.337	22.6	16.2	143.4
1Q6S	x-ray diffraction	2.2	1	ASP637_A	HIS594_A	ARG543_A	4.241	3.783	34.6	18.1	137.5
1Q6J	x-ray diffraction	2.2	1	ASP137_A	HIS94_A	ARG43_A	4.396	3.790	39.2	22.1	136.2
1Q6M	x-ray diffraction	2.2	1	ASP137_A	HIS94_A	ARG43_A	4.618	3.892	38.2	19.7	138.0
1OWC	x-ray diffraction	2.2	1	SO42002_A	TYR415_A	ARG418_A	3.826	3.404	21.5	12.0	147.0
1OWC	x-ray diffraction	2.2	1	SO42005_B	TYR1415_B	ARG1418_B	4.012	3.639	14.1	13.3	161.0
1Q6P	x-ray diffraction	2.3	1	ASP637_A	HIS594_A	ARG543_A	4.411	3.850	39.6	16.8	133.9
1Q6P	x-ray diffraction	2.3	1	ASP1137_B	HIS1094_B	ARG1043_B	4.527	3.930	39.6	20.1	133.0
1OWB	x-ray diffraction	2.2	1	SO42002_A	TYR415_A	ARG418_A	4.084	3.572	18.0	13.9	155.4
1OWB	x-ray diffraction	2.2	1	SO42005_A	TYR1415_B	ARG1418_B	3.789	3.388	12.7	13.1	154.4
3OWL	x-ray diffraction	2.1	1	GLU139_A	PHE135_A	ARG169_A	4.840	3.855	22.6	23.5	174.0
3SEP	x-ray diffraction	2.05	1	ASP790_A	PHE931_A	NA3103_A	4.248	3.811	38.3	27.3	139.6
2OWR	x-ray diffraction	2.3	1	ASP205_E	PHE195_F	ARG193_F	3.659	4.343	26.4	37.6	145.8
3OWJ	x-ray diffraction	1.85	1	GLU139_A	PHE135_A	ARG169_A	4.694	4.013	24.7	24.6	175.3
3OWK	x-ray diffraction	1.8	1	GLU139_A	PHE135_A	ARG169_A	4.725	4.062	23.1	19.8	174.4
1SFC	x-ray diffraction	2.4	1	ASP231_J	TYR235_J	LYS253_F	4.991	4.345	34.3	15.7	149.2
2Q7B	x-ray diffraction	2.0	1	ASP39_A	TYR46_A	ARG50_A	4.767	3.456	19.4	4.2	164.8
1OXB	x-ray diffraction	2.3	1	GLU83_A	PHE1175_B	ARG90_A	4.307	3.970	25.9	28.0	139.6
2Q7H	x-ray diffraction	2.1	1	ASP334_A	HIS338_A	ARG426_A	3.775	3.352	32.2	18.3	162.8
2OXJ	x-ray diffraction	2.0	1	GLU22_B	HIS18_B	LYS15_B	4.867	4.663	37.8	34.6	151.7
2OXD	x-ray diffraction	2.3	1	GLU139_A	TYR135_A	ARG169_A	4.161	4.215	22.4	28.9	172.4
2Q7G	x-ray diffraction	1.9	1	GLU332_A	HIS338_A	ARG426_A	4.151	3.326	34.6	18.8	137.7
2Q7E	x-ray diffraction	1.8	1	ASP334_A	HIS338_A	ARG426_A	4.152	3.413	33.2	16.5	148.7
2OXX	x-ray diffraction	2.3	1	GLU139_A	TYR135_A	ARG169_A	4.229	4.698	31.2	34.1	174.2
3OX4	x-ray diffraction	2.0	1	ASP194_C	HIS277_C	LYS160_C	4.546	4.856	18.9	27.9	170.9
2OXY	x-ray diffraction	1.81	1	GLU139_A	TYR135_A	ARG169_A	4.758	4.164	33.1	31.9	176.6
1RD3	x-ray diffraction	2.5	1	ASP222_D	TRP215_B	ARG221_D	4.940	3.483	32.2	29.6	154.9
3TTF	x-ray diffraction	1.92	1	GLU617_A	TYR614_A	LYS248_A	4.386	4.946	38.6	34.0	157.1
3SGH	x-ray diffraction	1.7	1	GLU225_A	TYR228_A	LYS232_A	4.255	4.482	35.5	37.6	174.1
1J09	x-ray diffraction	1.8	1	ASP123_A	TYR122_A	ARG147_A	4.538	4.053	21.2	33.3	162.1
3REV	x-ray diffraction	2.2	1	GLU164_B	TRP159_B	ARG208_B	4.692	4.152	37.8	27.1	152.0
2OZL	x-ray diffraction	1.9	1	GLU29_D	TYR33_D	LYS38_D	4.153	4.446	39.6	36.6	138.8
1OZ9	x-ray diffraction	1.89	1	ASP124_A	HIS125_A	ARG136_A	4.716	4.330	23.3	22.8	163.4
3SHP	x-ray diffraction	2.21	1	GLU45_B	TRP56_B	ARG74_B	3.859	3.947	22.0	29.3	171.5
2OZ3	x-ray diffraction	2.0	1	ASP246_F	TRP274_E	ARG273_E	4.783	4.477	33.7	37.1	147.2
3TUM	x-ray diffraction	2.15	1	ASP105_A	PHE261_A	ARG95_A	4.421	3.229	36.5	10.6	132.9
1TUA	x-ray diffraction	1.5	1	GLU136_A	TYR135_A	LYS94_A	3.973	4.413	29.4	16.1	157.9
3SHD	x-ray diffraction	2.5	1	GLU139_A	HIS64_D	ARG135_D	4.751	2.839	29.2	38.3	134.5
2P0O	x-ray diffraction	2.15	1	ASP305_A	TYR309_A	LYS328_A	3.960	4.616	37.8	20.5	147.0
1RFF	x-ray diffraction	1.7	1	ASP288_A	HIS493_A	LYS495_A	3.668	3.779	17.6	7.8	155.3
2P0V	x-ray diffraction	2.1	1	GLU160_A	TRP161_A	ARG234_A	3.593	3.647	20.6	12.0	168.8
3SHX	x-ray diffraction	1.35	1	CL182_A	HIS9_A	LYS120_A	3.766	3.992	5.1	28.8	153.5
2RFL	x-ray diffraction	2.35	1	GLU33_G	TRP19_E	ARG158_A	4.156	4.624	31.8	39.5	171.3
2Q8E	x-ray diffraction	2.05	1	GLU214_B	HIS215_B	ARG218_B	4.720	4.378	38.8	37.9	146.3
2Q8U	x-ray diffraction	2.2	1	GLU120_B	PHE119_B	ARG160_B	4.044	3.540	32.0	24.7	146.0
1TVB	x-ray diffraction	1.8	1	GLU69_E	PHE22_E	ARG12_E	4.891	3.516	36.2	15.7	144.8
2Q86	x-ray diffraction	1.85	1	GLU161_B	TRP156_B	ARG201_B	4.768	4.229	36.0	34.1	153.9
1TVY	x-ray diffraction	2.3	1	ASP244_A	TYR243_A	ARG170_A	3.999	3.257	31.9	21.8	160.3
1SI8	x-ray diffraction	2.3	1	ASP277_A	TYR412_A	LYS328_A	4.932	4.623	19.4	7.3	162.5
1SIW	x-ray diffraction	2.2	1	GLU57_B	TRP56_B	ARG182_B	4.332	3.548	32.1	17.7	131.5
1RFI	x-ray diffraction	2.2	1	ASP288_A	HIS493_A	LYS495_A	3.554	3.809	17.0	5.4	158.9
3SI6	x-ray diffraction	1.85	1	GLU9_A	PHE266_A	LYS247_A	4.429	4.245	38.4	32.8	151.8
1SJS	x-ray diffraction	2.42	1	ASP392_A	TYR391_A	LYS350_A	4.525	4.781	39.0	22.0	159.0
3TVS	x-ray diffraction	2.3	1	ASP109_A	HIS13_A	ARG271_A	3.527	3.759	25.3	11.5	151.8
3TVS	x-ray diffraction	2.3	1	GLU111_A	TRP114_A	ARG117_A	3.284	2.936	25.6	7.1	148.5
1P2H	x-ray diffraction	2.1	1	GLU534_A	HIS505_A	ARG544_A	3.571	3.849	22.1	20.4	138.6
1P2B	x-ray diffraction	2.2	1	ASP339_A	HIS341_A	ARG292_A	4.368	3.361	36.0	11.5	152.0
1RG1	x-ray diffraction	2.1	1	ASP288_A	HIS493_A	LYS495_A	3.707	3.795	21.0	5.6	153.6
3Q82	x-ray diffraction	2.1	1	GLU156_A	TYR9_A	ARG52_A	4.094	4.207	39.6	38.5	153.9
1P2D	x-ray diffraction	1.94	1	ASP339_A	HIS341_A	ARG292_A	4.232	3.466	37.8	7.2	148.1
1P29	x-ray diffraction	2.2	1	ASP339_A	HIS341_A	ARG292_A	4.469	3.317	30.0	8.1	157.6
2SKC	x-ray diffraction	2.4	1	ASP339_A	HIS341_A	ARG292_A	4.435	3.486	36.1	5.3	149.2
1P2G	x-ray diffraction	2.3	1	ASP339_A	HIS341_A	ARG292_A	4.160	3.269	34.3	5.9	150.3
2P2H	x-ray diffraction	1.95	1	GLU815_A	HIS816_A	ARG819_A	4.727	3.771	31.1	26.1	173.0
1RG2	x-ray diffraction	2.1	1	ASP288_A	HIS493_A	LYS495_A	3.600	3.920	16.6	7.7	156.2
2SKD	x-ray diffraction	2.4	1	ASP339_A	HIS341_A	ARG292_A	4.255	3.565	38.0	5.5	147.4
1P3W	x-ray diffraction	2.1	1	GLU156_B	TYR337_B	LYS105_B	4.971	4.285	28.1	22.6	130.7
2SKE	x-ray diffraction	2.46	1	ASP339_A	HIS341_A	ARG292_A	4.375	3.457	35.2	3.3	146.5
1RGU	x-ray diffraction	2.22	1	ASP288_A	HIS493_A	LYS495_A	3.559	3.849	18.7	6.3	155.2
1RGT	x-ray diffraction	2.0	1	ASP288_A	HIS493_A	LYS495_A	3.736	3.888	19.9	7.9	154.5
3TVT	x-ray diffraction	1.6	1	ASP801_A	TYR952_A	LYS956_A	4.177	4.207	2.2	27.2	150.6
2RGJ	x-ray diffraction	2.4	1	GLU75_A	HIS74_A	LYS203_A	4.940	4.373	28.8	11.3	148.4
1RG9	x-ray diffraction	2.5	1	GLU313_A	PHE315_A	ARG293_A	4.632	3.448	26.4	13.3	141.1
1RH0	x-ray diffraction	2.3	1	ASP288_A	HIS493_A	LYS495_A	3.621	3.673	21.4	5.1	157.0
1TW1	x-ray diffraction	2.3	1	ASP244_A	TYR243_A	ARG170_A	4.096	3.279	8.4	16.2	169.6
3P4U	x-ray diffraction	1.9	1	ASP40_A	HIS41_A	LYS154_A	4.718	4.201	23.2	32.9	164.3
1P4K	x-ray diffraction	1.9	1	GLU383_C	HIS384_C	LYS420_C	4.789	4.595	35.9	25.9	131.1
1Q8I	x-ray diffraction	2.0	1	GLU257_A	PHE265_A	ARG231_A	4.253	3.835	21.9	34.8	144.3
1P4G	x-ray diffraction	2.1	1	ASP339_A	HIS341_A	ARG292_A	4.355	3.373	36.9	8.5	151.6
1TW5	x-ray diffraction	2.3	1	ASP244_A	TYR243_A	ARG170_A	3.865	3.274	8.7	14.9	171.7
1TWI	x-ray diffraction	2.0	1	ASP34_B	PHE29_B	LYS24_B	4.230	4.469	37.0	13.9	144.2
1P4J	x-ray diffraction	2.0	1	ASP339_A	HIS341_A	ARG292_A	4.343	3.518	36.4	9.7	152.6
1P4H	x-ray diffraction	2.06	1	ASP339_A	HIS341_A	ARG292_A	4.556	3.350	33.9	10.8	156.1
2P4Z	x-ray diffraction	2.1	1	ASP80_A	TYR79_A	ARG26_B	4.086	3.854	17.3	15.9	159.2
2P4J	x-ray diffraction	2.5	1	GLU364_A	PHE365_A	ARG205_D	4.642	4.153	31.3	16.7	138.8
3Q9T	x-ray diffraction	2.24	1	GLU271_A	TRP66_A	LYS89_A	4.636	4.707	24.2	23.9	132.2
2RIZ	x-ray diffraction	1.45	1	ASP194_A	PHE195_A	ARG176_A	4.236	3.146	38.3	7.9	147.2
3Q9Y	x-ray diffraction	1.8	1	GLU139_A	PHE135_A	ARG169_A	4.778	3.909	21.1	21.3	174.5
3Q9W	x-ray diffraction	1.7	1	GLU139_A	PHE135_A	ARG169_A	4.632	3.830	27.1	24.8	174.8
1RIQ	x-ray diffraction	2.14	1	GLU182_A	TYR183_A	ARG179_A	4.384	3.706	37.0	4.0	144.8
3RI7	x-ray diffraction	2.1	1	GLU31_A	HIS36_A	LYS119_A	3.223	3.634	22.0	9.4	162.9
1P5H	x-ray diffraction	2.2	1	GLU273_A	TRP272_A	LYS268_A	4.702	3.980	39.9	18.1	145.6
3Q9Q	x-ray diffraction	2.2	1	ASP107_A	HIS124_A	ARG136_A	4.568	4.417	24.4	17.2	168.8
3RIL	x-ray diffraction	2.4	1	SO4511_C	PHE26_C	LYS425_C	3.394	4.130	37.4	38.1	171.2
1TWF	x-ray diffraction	2.3	1	ASP414_A	TYR404_A	ARG412_A	4.864	3.382	35.1	17.8	149.0
1TWF	x-ray diffraction	2.3	1	ASP847_B	HIS167_C	LYS169_C	4.216	4.658	8.1	13.1	159.7
1TWF	x-ray diffraction	2.3	1	GLU150_F	TRP146_F	ARG136_F	4.340	4.389	34.9	30.8	151.8
2P5E	x-ray diffraction	1.89	1	SO4802_D	PHE171_D	LYS137_E	4.060	4.114	30.0	13.3	136.9
1SMI	x-ray diffraction	2.0	1	GLU264_B	PHE87_B	LYS69_B	3.353	4.303	4.1	10.3	169.6
3SMV	x-ray diffraction	1.38	1	ASP19_A	PHE101_A	ARG201_A	4.203	3.778	38.8	26.6	162.6
3Q9Z	x-ray diffraction	2.2	1	GLU139_A	PHE135_A	ARG169_A	4.724	4.121	24.5	25.3	178.1
3Q9X	x-ray diffraction	2.2	1	GLU139_A	PHE135_A	ARG169_A	4.746	3.896	29.8	25.5	167.8
3P5P	x-ray diffraction	1.82	1	GLU592_A	PHE591_A	ARG508_A	4.351	3.732	26.2	31.5	173.7
3P5R	x-ray diffraction	2.25	1	GLU592_A	PHE591_A	ARG508_A	4.214	3.861	22.4	32.0	169.6
1QAL	x-ray diffraction	2.2	1	ASP516_A	HIS517_A	LYS498_A	4.568	3.758	29.0	11.7	141.5
1QAF	x-ray diffraction	2.2	1	ASP516_A	HIS517_A	LYS498_A	4.427	3.691	33.7	16.5	138.7
1QAZ	x-ray diffraction	1.78	1	GLU140_A	TRP141_A	ARG342_A	4.521	3.695	36.7	20.3	137.4
3QA0	x-ray diffraction	2.5	1	GLU139_A	PHE135_A	ARG169_A	4.356	4.080	22.2	18.9	160.6
3P6B	x-ray diffraction	2.0	1	GLU100_A	HIS103_A	ARG194_A	3.999	3.993	30.4	18.6	145.1
1RJW	x-ray diffraction	2.35	1	GLU166_A	HIS232_A	ARG252_A	4.092	4.021	38.5	26.6	133.9
3TZX	x-ray diffraction	2.3	1	GLU785_B	TRP740_B	LYS743_B	4.110	3.805	24.9	15.6	139.6
1RJ8	x-ray diffraction	2.23	1	GLU292_A	HIS287_A	LYS285_A	4.587	3.502	24.9	14.8	148.8
2RJ6	x-ray diffraction	1.41	1	ASP194_A	PHE195_A	ARG176_A	4.895	3.235	26.4	12.0	154.1
1RKE	x-ray diffraction	2.35	1	GLU186_A	HIS-1_A	ARG987_B	4.144	3.123	36.0	20.0	130.0
1P7L	x-ray diffraction	2.5	1	GLU313_A	PHE315_A	ARG293_A	4.646	3.432	26.2	12.9	142.0
1P7T	x-ray diffraction	1.95	1	GLU262_A	TRP135_A	ARG317_A	4.746	4.978	37.2	33.0	174.1
1P7T	x-ray diffraction	1.95	1	GLU108_B	HIS330_B	ARG332_B	4.559	3.504	30.4	28.8	162.7
1P7T	x-ray diffraction	1.95	1	ASP316_B	HIS330_B	ARG382_B	4.330	3.536	26.1	10.8	152.3
3SQG	x-ray diffraction	2.1	1	ASP80_F	TYR49_F	ARG43_F	4.340	4.335	18.2	31.1	141.9
2RKM	x-ray diffraction	1.8	1	ASP212_A	TRP211_A	ARG77_A	4.370	3.588	33.5	12.7	142.4
2SQC	x-ray diffraction	2.0	1	ASP604_A	PHE437_A	ARG127_A	4.793	3.379	30.1	14.5	156.1
3TZY	x-ray diffraction	2.2	1	GLU785_B	TRP740_B	LYS743_B	4.206	3.945	26.6	16.3	138.4
3TZZ	x-ray diffraction	2.49	1	GLU785_B	TRP740_B	LYS743_B	4.141	3.754	31.2	9.2	140.7
1RKM	x-ray diffraction	2.4	1	ASP212_A	TRP211_A	ARG77_A	4.180	3.522	32.9	13.9	134.4
3SQW	x-ray diffraction	1.91	1	GLU340_A	HIS339_A	ARG341_A	4.243	4.021	29.6	39.6	131.0
2P7H	x-ray diffraction	1.85	1	CL250_B	PHE168_B	ARG173_B	4.719	3.317	34.0	4.1	141.9
3SQN	x-ray diffraction	2.31	1	GLU415_A	TYR389_B	ARG423_B	4.597	3.719	37.3	14.4	133.8
1QAK	x-ray diffraction	2.0	1	ASP516_A	HIS517_A	LYS498_A	4.576	3.592	34.5	13.2	136.8
1SQ5	x-ray diffraction	2.2	1	GLU1233_A	TRP1283_A	LYS1287_A	4.775	3.498	24.0	11.5	163.6
1SQ5	x-ray diffraction	2.2	1	GLU2233_B	TRP2283_B	LYS2287_B	4.798	3.501	24.7	11.6	163.4
1SQ5	x-ray diffraction	2.2	1	GLU3233_C	TRP3283_C	LYS3287_C	4.770	3.502	24.0	11.2	163.5
1SQ5	x-ray diffraction	2.2	1	GLU4233_D	TRP4283_D	LYS4287_D	4.795	3.483	24.5	11.6	163.5
1U0T	x-ray diffraction	2.3	1	ASP257_A	TRP156_A	ARG96_A	4.490	4.307	30.3	34.1	162.3
3RLF	x-ray diffraction	2.2	1	GLU288_A	HIS289_A	ARG351_A	4.863	3.831	15.0	38.5	134.3
2P8S	x-ray diffraction	2.2	1	ASP515_A	PHE516_A	LYS523_A	4.298	3.957	33.3	23.5	135.7
1U04	x-ray diffraction	2.25	1	GLU403_A	PHE399_A	ARG514_A	4.936	4.572	37.5	15.9	157.1
1U0F	x-ray diffraction	1.6	1	GLU93_A	TRP512_A	LYS465_B	4.537	3.620	26.5	32.8	138.7
3RMK	x-ray diffraction	1.95	1	GLU31_A	HIS36_A	LYS119_A	2.995	3.605	8.8	9.7	167.6
1U25	x-ray diffraction	2.5	1	GLU157_B	HIS127_B	ARG123_B	4.075	4.219	36.2	23.5	138.1
3STP	x-ray diffraction	1.88	1	ASP342_A	PHE341_A	LYS152_A	4.391	4.087	12.5	24.7	143.9
1P8F	x-ray diffraction	1.85	1	ASP392_A	TYR391_A	LYS350_A	4.304	4.579	24.4	20.2	142.9
1ST0	x-ray diffraction	1.9	1	ASP126_B	PHE119_A	ARG122_B	4.740	3.673	22.8	16.3	145.4
1U24	x-ray diffraction	2.0	1	GLU157_A	HIS127_A	ARG123_A	4.012	4.031	32.1	27.2	148.7
1U26	x-ray diffraction	2.5	1	GLU157_A	HIS127_A	ARG123_A	3.834	4.253	33.9	34.7	142.0
1ST4	x-ray diffraction	2.02	1	ASP126_B	PHE119_A	ARG122_B	4.360	3.641	20.2	10.0	150.4
3SUU	x-ray diffraction	1.6	1	ASP200_A	TYR286_A	ARG279_A	4.396	3.490	34.7	19.9	130.3
3SUT	x-ray diffraction	1.9	1	ASP200_A	TYR286_A	ARG279_A	4.350	3.467	35.4	17.2	131.7
3RMJ	x-ray diffraction	1.95	1	ASP144_B	HIS108_B	LYS112_B	3.574	4.411	12.6	13.6	155.1
3SUW	x-ray diffraction	1.9	1	ASP200_A	TYR286_A	ARG279_A	4.409	3.554	33.2	15.7	131.1
3SUR	x-ray diffraction	1.9	1	ASP200_A	TYR286_A	ARG279_A	4.424	3.518	34.7	18.0	130.6
3SUV	x-ray diffraction	1.6	1	ASP200_A	TYR286_A	ARG279_A	4.479	3.542	35.8	18.2	130.6
3QBP	x-ray diffraction	1.85	1	ASP299_C	PHE361_A	ARG190_C	4.069	4.205	10.6	24.8	163.2
3SUS	x-ray diffraction	1.8	1	ASP200_A	TYR286_A	ARG279_A	4.382	3.493	33.1	18.8	131.7
2P97	x-ray diffraction	1.65	1	ASP136_B	HIS66_B	ARG68_B	3.490	3.628	29.0	24.6	132.0
3P9I	x-ray diffraction	1.85	1	GLU14_D	TYR350_C	LYS187_C	4.164	4.456	24.7	30.2	145.4
1SVM	x-ray diffraction	1.94	1	GLU510_C	PHE459_C	ARG456_C	3.496	3.151	29.5	14.5	139.5
3QBJ	x-ray diffraction	2.21	1	ASP515_A	PHE516_A	LYS523_A	4.323	4.141	32.1	36.3	137.6
3QBM	x-ray diffraction	1.8	1	GLU146_A	HIS78_A	ARG196_A	3.776	3.553	12.0	19.3	154.3
1U4G	x-ray diffraction	1.4	1	ASP183_A	TYR188_A	LYS11_A	4.744	4.004	38.7	14.6	145.3
3P9K	x-ray diffraction	2.25	1	GLU14_D	TYR350_C	LYS187_C	4.038	4.463	27.1	27.0	144.9
3SWD	x-ray diffraction	2.5	1	ASP283_A	HIS285_A	LYS152_D	3.736	3.675	33.0	16.7	133.3
3SW0	x-ray diffraction	1.8	1	GLU1082_X	PHE1084_X	LYS1103_X	4.253	4.877	38.4	7.4	148.9
1PAM	x-ray diffraction	1.8	1	GLU663_A	TRP684_A	LYS654_A	4.560	4.383	33.1	22.6	151.9
3U4U	x-ray diffraction	2.2	1	GLU139_A	PHE135_A	ARG169_A	4.118	3.491	22.6	23.8	178.0
3SWW	x-ray diffraction	2.0	1	ASP515_A	PHE516_A	LYS523_A	4.174	4.781	30.9	23.9	132.6
3UBM	x-ray diffraction	1.99	1	GLU280_B	TRP279_B	LYS275_B	4.494	4.612	31.8	10.8	149.3
3QB4	x-ray diffraction	2.28	1	GLU44_A	PHE46_A	ARG21_A	3.606	3.519	9.2	20.2	168.8
3UBE	x-ray diffraction	2.15	1	GLU119_A	TYR256_A	ARG117_A	4.944	3.494	35.5	17.2	134.5
1VKI	x-ray diffraction	1.6	1	GLU36_B	PHE89_A	ARG91_A	4.109	3.557	36.3	2.4	144.5
3UB5	x-ray diffraction	2.2	1	CL141_P	TYR128_P	ARG372_A	3.501	4.395	8.1	35.7	136.3
3SXO	x-ray diffraction	2.5	1	GLU16_A	TRP19_A	ARG43_A	4.187	4.913	36.1	36.7	168.4
3UBQ	x-ray diffraction	2.0	1	GLU119_A	TYR256_A	ARG117_A	4.825	3.515	36.6	17.8	135.5
2VKM	x-ray diffraction	2.05	1	GLU364_A	PHE365_A	ARG205_D	4.656	3.959	32.4	4.4	143.8
1VKD	x-ray diffraction	2.1	1	GLU221_A	PHE4_A	LYS2_A	4.452	4.306	17.2	33.5	160.8
3RP2	x-ray diffraction	1.9	1	GLU165_A	TYR174_A	ARG230_A	3.915	3.696	22.7	16.8	162.2
3UBJ	x-ray diffraction	2.25	1	GLU119_E	TYR256_E	ARG117_E	4.902	3.601	32.8	16.3	152.9
3RPS	x-ray diffraction	2.3	1	GLU139_B	PHE135_B	ARG169_B	4.288	3.404	28.5	7.1	158.1
1UC2	x-ray diffraction	2.15	1	GLU316_A	TRP162_A	ARG304_A	4.038	3.408	12.0	6.7	166.9
3SYR	x-ray diffraction	2.4	1	ASP339_A	HIS341_A	ARG292_A	4.354	3.285	34.5	6.7	149.6
3SYS	x-ray diffraction	1.65	1	ASP345_A	PHE291_A	ARG381_A	3.780	3.398	26.5	14.4	142.9
3U6V	x-ray diffraction	2.2	1	ASP47_B	TYR49_B	LYS64_B	4.926	4.894	19.0	14.5	151.8
3SYM	x-ray diffraction	2.4	1	ASP339_A	HIS341_A	ARG292_A	4.545	3.256	31.7	10.0	151.2
1SZ2	x-ray diffraction	2.2	1	ASP293_B	HIS292_B	LYS288_B	3.867	4.836	27.4	23.3	172.9
3SZD	x-ray diffraction	2.31	1	GLU349_A	TYR294_A	ARG369_A	3.882	3.945	37.8	36.1	163.5
1UEF	x-ray diffraction	2.5	1	GLU99_B	PHE95_B	ARG64_B	4.593	3.427	37.4	5.9	143.3
3SZL	x-ray diffraction	1.6	1	GLU58_B	HIS37_B	ARG36_B	3.784	3.598	23.5	13.7	142.8
3SZO	x-ray diffraction	1.6	1	GLU58_B	HIS37_B	ARG36_B	3.674	3.613	25.3	13.5	141.4
1U6S	x-ray diffraction	2.3	1	ASP147_A	PHE204_A	ARG202_A	4.724	3.951	21.7	33.6	163.4
1U6E	x-ray diffraction	1.85	1	ASP147_A	PHE204_A	ARG202_A	4.853	4.152	13.8	36.0	155.3
2VKT	x-ray diffraction	2.5	1	GLU528_A	PHE529_A	ARG477_A	4.681	3.879	30.4	26.4	168.1
1UF5	x-ray diffraction	1.6	1	GLU150_B	PHE108_B	ARG125_B	4.591	4.183	34.1	32.6	135.7
2VK7	x-ray diffraction	1.2	1	GLU1475_A	HIS1476_A	ARG1479_A	4.867	3.840	27.6	35.1	135.4
1UF8	x-ray diffraction	1.8	1	GLU150_B	PHE108_B	ARG125_B	4.659	4.199	35.1	32.9	135.9
3U7Q	x-ray diffraction	1.0	1	GLU461_D	PHE462_D	LYS458_D	4.408	3.892	37.4	23.9	144.8
3T08	x-ray diffraction	2.0	1	ASP790_A	PHE931_A	NA3103_A	4.203	4.003	37.6	27.4	139.9
1RRJ	x-ray diffraction	2.3	1	ASP725_A	TYR444_A	LYS443_A	4.812	4.634	31.4	39.1	158.8
1RRK	x-ray diffraction	2.0	1	GLU437_A	HIS459_A	LYS461_A	3.599	4.147	9.2	37.7	151.5
3T0B	x-ray diffraction	2.4	1	ASP790_A	PHE931_A	NA3103_A	4.363	3.856	35.8	30.1	145.3
1UF4	x-ray diffraction	2.15	1	GLU150_B	PHE108_B	ARG125_B	4.601	4.123	33.8	30.5	138.1
3T0D	x-ray diffraction	1.93	1	ASP790_B	PHE931_B	NA3103_B	4.166	3.902	37.0	25.1	143.4
1VLE	x-ray diffraction	2.2	1	ASP870_M	TYR872_M	ARG791_M	4.076	3.749	6.1	30.8	154.8
3T09	x-ray diffraction	1.75	1	ASP790_B	PHE931_B	NA3103_B	4.203	4.038	35.4	25.8	138.0
3UGJ	x-ray diffraction	1.78	1	SO42003_A	HIS1053_A	ARG1046_A	3.292	4.699	14.2	31.6	149.9
1U8E	x-ray diffraction	2.2	1	ASP413_A	TYR414_A	LYS433_A	4.190	4.230	33.3	27.7	130.5
1U8E	x-ray diffraction	2.2	1	ASP515_A	PHE516_A	LYS523_A	3.977	2.934	35.4	7.3	141.0
3T0F	x-ray diffraction	1.9	1	GLU58_A	HIS37_A	ARG36_A	3.440	3.870	26.6	12.5	143.5
2VLG	x-ray diffraction	1.7	1	GLU90_A	TYR67_D	LYS110_A	3.744	4.096	32.3	24.4	154.1
3T0A	x-ray diffraction	1.9	1	ASP790_A	PHE931_A	NA3103_A	4.162	3.941	39.9	26.0	141.4
1T1X	x-ray diffraction	2.2	1	GLU69_B	PHE22_B	ARG12_B	3.745	3.507	28.0	7.0	158.9
3T1G	x-ray diffraction	2.35	1	GLU234_A	PHE334_A	ARG235_A	4.834	3.057	39.6	5.0	142.5
1VLD	x-ray diffraction	2.35	1	ASP870_M	TYR872_M	ARG791_M	3.760	3.803	7.2	28.7	155.6
3UH0	x-ray diffraction	2.0	1	SO4463_A	PHE442_A	ARG434_A	4.753	4.796	31.4	27.3	155.5
3U95	x-ray diffraction	2.0	1	GLU433_B	PHE259_A	ARG403_A	4.488	4.133	5.3	31.2	153.2
3U95	x-ray diffraction	2.0	1	ASP255_D	TRP286_D	LYS285_D	4.895	3.846	36.0	20.6	141.9
1WTJ	x-ray diffraction	1.55	1	GLU179_A	TYR316_A	ARG315_A	3.632	4.858	37.4	25.9	153.9
1WU4	x-ray diffraction	1.35	1	GLU214_A	HIS167_A	ARG180_A	4.628	4.628	35.2	38.9	133.5
1WUY	x-ray diffraction	2.26	1	GLU195_A	PHE196_A	ARG309_A	4.319	4.414	34.2	19.4	160.4
1WUY	x-ray diffraction	2.26	1	ASP339_A	HIS341_A	ARG292_A	4.357	3.544	36.7	5.2	148.0
1UI7	x-ray diffraction	2.0	1	GLU143_A	TYR144_A	ARG188_A	3.410	3.988	24.7	29.7	150.2
2WU2	x-ray diffraction	2.5	1	GLU388_A	TYR355_A	ARG399_A	3.916	4.147	31.0	18.3	131.0
1UA4	x-ray diffraction	1.9	1	GLU45_A	PHE188_A	LYS53_A	4.372	3.119	28.0	5.3	147.1
1WU6	x-ray diffraction	1.45	1	GLU214_A	HIS167_A	ARG180_A	4.557	4.669	38.2	39.1	143.9
[truncated: 399 more rows]
