# Supplementary material for: A thorough anion–π interaction study in biomolecules: on the importance of cooperativity effects
Source: Chem Sci. 2015 Jun 5;7(2):1038–50. doi: 10.1039/c5sc01386k (PMC5967298; doi:10.1039/c5sc01386k)
Supplement: Supplementary file 1 [file SC-007-C5SC01386K-s001.zip › ternary_pipi_dna_non_redundant.tab]

PDB entry	Experimental method	Resolution	# model	Anion	Central aromatic system	Sandwich aromatic system	Distance to anion	Distance to sandwich aromatic system	Angle with anion	Angle with sandwich aromatic system	Angle 3 moieties	Ring-to-ring angle
3BM3	x-ray diffraction	1.7	1	GLU165_B	DT-3_C	DA-4_C	4.582	3.668	28.7	19.0	160.8	6.1
1A1I	x-ray diffraction	1.6	1	ASP148_A	HIS149_A	DT5_B	3.565	3.970	12.9	22.5	167.8	11.7
1A1J	x-ray diffraction	2.0	1	ASP148_A	HIS149_A	DT5_B	3.685	3.838	18.0	21.3	153.7	12.1
1A1H	x-ray diffraction	1.6	1	ASP148_A	HIS149_A	DT5_B	4.108	3.969	17.6	21.9	157.6	12.7
1A1G	x-ray diffraction	1.9	1	ASP148_A	HIS149_A	DT5_B	4.020	3.953	17.9	21.4	156.7	7.8
1A1K	x-ray diffraction	1.9	1	ASP148_A	DT54_C	DG53_C	4.851	3.553	26.1	15.5	155.1	7.2
1A1K	x-ray diffraction	1.9	1	ASP148_A	HIS149_A	DT5_B	4.311	3.928	20.2	26.1	151.1	8.5
1A1F	x-ray diffraction	2.1	1	ASP148_A	HIS149_A	DT5_B	4.087	4.139	18.9	24.5	167.4	13.7
1A1L	x-ray diffraction	2.3	1	ASP148_A	HIS149_A	DT5_B	3.929	3.925	19.3	19.6	156.2	13.6
3D2W	x-ray diffraction	1.65	1	GLU261_A	DT3_B	PHE194_A	4.637	3.658	35.3	11.2	154.5	8.6
2AOR	x-ray diffraction	2.0	1	GLU91_B	DT18_C	DA17_C	4.477	3.991	25.7	19.7	152.3	10.7
1AAY	x-ray diffraction	1.6	1	ASP148_A	HIS149_A	DT5_B	4.088	4.056	20.2	23.4	151.4	7.6
2AOQ	x-ray diffraction	2.2	1	GLU91_A	DT7_C	DA6_C	4.079	4.136	27.5	22.1	153.2	11.5
2FQZ	x-ray diffraction	2.0	1	GLU187_A	DC-3_F	DG-4_F	4.739	3.891	25.4	27.8	152.0	3.2
2FQZ	x-ray diffraction	2.0	1	GLU65_D	TRP61_D	DT0_H	4.376	3.715	32.9	24.0	159.6	17.5
1F2I	x-ray diffraction	2.35	1	ASP1148_G	HIS1149_G	DT1002_A	3.755	3.815	5.3	23.7	153.9	3.5
1F2I	x-ray diffraction	2.35	1	ASP2148_H	HIS2149_H	DT2002_B	3.619	3.848	14.1	27.5	145.6	2.5
1F2I	x-ray diffraction	2.35	1	ASP4148_J	HIS4149_J	DT4002_D	3.909	4.061	7.0	28.7	157.8	6.0
3BAM	x-ray diffraction	1.8	1	ASP154_B	DC8_C	DT7_C	4.710	3.859	22.0	27.9	130.1	5.4
3BAM	x-ray diffraction	1.8	1	ASP154_A	DC4_E	DT3_E	4.640	3.531	18.2	21.7	140.4	11.8
2GB7	x-ray diffraction	1.7	1	GLU187_A	DC-3_F	DG-4_F	4.721	4.001	24.4	28.5	157.8	9.3
2GB7	x-ray diffraction	1.7	1	GLU65_B	TRP61_B	DT0_F	3.999	3.920	37.8	20.5	156.6	19.8
1BHM	x-ray diffraction	2.2	1	ASP154_B	DC8_C	DT7_C	4.811	4.117	22.6	29.4	130.2	11.4
1LLM	x-ray diffraction	1.5	1	ASP117_C	DC2_A	DT1_A	4.027	3.909	39.9	24.5	154.3	8.8
1LLM	x-ray diffraction	1.5	1	ASP117_C	HIS118_C	DT30_B	4.144	3.975	36.1	25.5	134.3	8.5
1LLM	x-ray diffraction	1.5	1	ASP217_D	HIS218_D	DT10_A	3.942	3.975	22.6	26.6	148.9	8.2
3GIJ	x-ray diffraction	2.4	1	GLU63_A	DA903_E	DA904_E	3.912	3.395	33.1	7.4	151.4	10.8
4GJP	x-ray diffraction	1.94	1	ASP301_A	DT0_I	DG-1_I	4.867	3.536	36.1	16.0	147.4	5.8
4GJP	x-ray diffraction	1.94	1	ASP641_A	DT10_I	DG9_I	4.905	3.625	37.0	11.0	137.8	5.1
4GJR	x-ray diffraction	1.85	1	ASP301_A	DT3_I	DG2_I	4.927	3.558	37.7	17.8	145.4	6.3
1JE8	x-ray diffraction	2.12	1	SO4403_E	DC25_H	DA24_H	4.672	3.614	34.9	17.1	161.6	19.4
1JK1	x-ray diffraction	1.9	1	ASP148_A	HIS149_A	DT5_B	4.126	3.934	29.5	23.0	139.3	5.5
1JK2	x-ray diffraction	1.65	1	ASP148_A	HIS149_A	DT5_B	4.113	3.939	17.0	23.3	153.0	7.8
2I13	x-ray diffraction	1.96	1	ASP175_A	DT16_D	DC15_D	4.671	3.591	30.1	16.2	133.9	5.3
1KU7	x-ray diffraction	2.4	1	GLU410_A	DT19_C	DG18_C	4.618	3.487	36.5	10.6	139.2	6.7
1MOW	x-ray diffraction	2.4	1	GLU535_D	DC903_F	DG902_F	4.987	3.702	17.4	19.0	151.3	6.1
3ODH	x-ray diffraction	2.3	1	ASP142_A	DC8_D	DT7_D	4.981	3.770	21.5	29.7	132.7	15.9
1PT3	x-ray diffraction	2.5	1	ASP493_B	DT5_E	DA4_E	4.733	3.692	26.3	17.9	140.8	2.5
3ISB	x-ray diffraction	2.0	1	SO4405_P	DC8_T	DG7_T	4.053	3.751	26.9	29.8	143.0	8.7
3ISB	x-ray diffraction	2.0	1	SO4405_P	DT6_P	DA5_P	3.868	3.590	33.8	16.4	135.7	5.4
3SJM	x-ray diffraction	1.35	1	ASP489_A	DC6_D	DA5_D	3.992	3.424	37.9	16.4	147.6	2.5
3SJM	x-ray diffraction	1.35	1	ASP489_B	DC12_D	DA11_D	3.992	3.406	37.0	15.7	148.7	3.5
1P47	x-ray diffraction	2.2	1	ASP148_A	HIS149_A	DT7_C	4.196	3.982	29.5	20.3	139.7	12.4
1P47	x-ray diffraction	2.2	1	ASP148_B	HIS149_B	DT16_C	3.922	4.094	18.5	26.4	153.1	13.0
1RIO	x-ray diffraction	2.3	1	GLU410_H	DT6_T	DG5_T	4.595	3.489	34.5	14.5	133.3	4.8
3RMP	x-ray diffraction	2.21	1	GLU48_A	DC7_G	DA6_G	4.260	3.638	32.6	22.5	164.7	12.9
1RRC	x-ray diffraction	2.46	1	GLU57_A	DT401_B	DG400_B	4.980	3.736	33.8	21.2	155.7	10.7
2VS8	x-ray diffraction	2.1	1	GLU35_A	DC5_D	DG4_D	4.935	3.560	22.5	17.3	143.7	1.6
1XI1	x-ray diffraction	2.2	1	ASP145_A	TYR148_A	DT5_C	3.963	4.098	34.3	18.0	146.2	18.8
1W0T	x-ray diffraction	2.0	1	ASP422_A	DC6_D	DA5_D	3.948	3.374	39.1	12.9	146.0	2.2
1W0T	x-ray diffraction	2.0	1	ASP422_B	DC12_D	DA11_D	4.010	3.440	39.4	17.2	146.8	4.6
1W0U	x-ray diffraction	1.8	1	ASP489_A	DC6_D	DA5_D	3.944	3.421	37.5	16.2	146.6	4.1
1W0U	x-ray diffraction	1.8	1	ASP489_B	DC12_D	DA11_D	3.872	3.416	36.6	14.7	145.9	4.1
1ZAA	x-ray diffraction	2.1	1	ASP48_C	HIS49_C	DT5_A	4.221	4.133	20.5	23.5	147.9	9.1
3V6T	x-ray diffraction	1.85	1	ASP573_B	DT8_G	DA7_G	4.920	3.591	39.2	15.2	133.9	4.4
2VBO	x-ray diffraction	1.8	1	GLU28_B	DT19_E	DA18_E	4.095	3.614	25.3	18.8	162.7	16.7
2VBL	x-ray diffraction	1.8	1	GLU28_A	DT19_T	DA18_T	4.393	3.450	25.6	13.9	161.0	7.5
2VBN	x-ray diffraction	1.9	1	GLU28_B	DT19_T	DA18_T	4.463	3.606	27.3	18.5	148.8	12.0
2VBJ	x-ray diffraction	1.95	1	GLU28_A	DT19_C	DA18_C	4.319	3.417	25.2	9.8	159.7	5.0
